# Supplementary material for: PyCogent: a toolkit for making sense from sequence
Source: Genome Biol. 2007 Aug 21;8(8):R171. doi: 10.1186/gb-2007-8-8-r171 (PMC2375001; doi:10.1186/gb-2007-8-8-r171)
Supplement: Additional data file 3 — Presented is an archive of all scripts used for the case studies presented in this report as Python source, restructured text, and HTML formats, as well as a data file required for the second case study. [file gb-2007-8-8-r171-S3.gz]

Archive with 36 entries (30 files):
- PyCogentPaperComputable
- PyCogentPaperComputable/data
- PyCogentPaperComputable/data/Proteobacteria.fasta
- PyCogentPaperComputable/data/Proteobacteria.txt
- PyCogentPaperComputable/doc
- PyCogentPaperComputable/doc/case_studies_index.html
- PyCogentPaperComputable/doc/case_studies_index.txt
- PyCogentPaperComputable/doc/codon_analyses.txt
- PyCogentPaperComputable/doc/doctest_rests.py
- PyCogentPaperComputable/doc/vis_tree_data.txt
- PyCogentPaperComputable/doc/vis_tree_display.txt
- PyCogentPaperComputable/doc/vis_tree_dists.txt
- PyCogentPaperComputable/doc/vwf_2D_display.txt
- PyCogentPaperComputable/doc/vwf_align.txt
- PyCogentPaperComputable/doc/vwf_hmm.txt
- PyCogentPaperComputable/doc/vwf_ks_test.txt
- PyCogentPaperComputable/doc/vwf_ncbi_query.txt
- PyCogentPaperComputable/doc/vwf_paint_structure.txt
- PyCogentPaperComputable/figs
- PyCogentPaperComputable/results
- PyCogentPaperComputable/results/Proteobacteria.tree
- PyCogentPaperComputable/src
- PyCogentPaperComputable/src/case_study_1.py
- PyCogentPaperComputable/src/case_study_2.py
- PyCogentPaperComputable/src/case_study_3.py
- PyCogentPaperComputable/src/codon_alignment.py
- PyCogentPaperComputable/src/make_pymol_script.py
- PyCogentPaperComputable/src/rRNA_convert_RNA_DNA.py
- PyCogentPaperComputable/src/rRNA_display_tree.py
- PyCogentPaperComputable/src/rRNA_estimate_distances.py
- PyCogentPaperComputable/src/vwf_align.py
- PyCogentPaperComputable/src/vwf_display.py
- PyCogentPaperComputable/src/vwf_hmm.py
- PyCogentPaperComputable/src/vwf_ncbi_query.py
- PyCogentPaperComputable/src/vwf_paint_structure.py
- PyCogentPaperComputable/src/vwf_test_snp_conservation.py
