# Supplementary material for: PyCogent: a toolkit for making sense from sequence
Source: Genome Biol. 2007 Aug 21;8(8):R171. doi: 10.1186/gb-2007-8-8-r171 (PMC2375001; doi:10.1186/gb-2007-8-8-r171)
Supplement: Additional data file 3 — Presented is an archive of all scripts used for the case studies presented in this report as Python source, restructured text, and HTML formats, as well as a data file required for the second case study. [file gb-2007-8-8-r171-S3.gz › PyCogentPaperComputable/data/Proteobacteria.fasta]

>Axyl.AF225979
?????????????????????????????ATTGAACGCTAGCG-GGATGCCTTACACATG
CA-AGTCGAACGGCAGC-ACGGAC------------------------------------
--------------------TTCG------------------------------------
-------------------------GTCTGGTGGCGAGTGGCGAACGGGTGAGTAATGTA
TCGG-AACGTGCCTA-GTAGCGGGGGATAACTACGCGAAAGCGTAGCTAA-TACCGCATA
-CGCCC---------------------------------------------------TAC
G-----------------------------------------------------------
-------GGGGAAA-G-CAGGG--G--ATC------------------------------
------------------------------------------------------------
-----------------------GCAA---------------------------------
----------------------------------G---ACCTT-GCACTATTAGAGCGG-
CCGATATCGGATTAGCTAGTTGGTGGGGTAACGGCTCACCAAGGCG-ACGATCCGTAGCT
GGTTTGAGAGGACGACCAGCCACACTGGGACTGAGACACGGCCCAGA-CTCCTACGGG-A
GGCAGCAGTGGGGAATTTTGGACAATGGGGGAAAC-CCTGA-TCCAGCCATCCCGCGTGT
GCGATGAAGGCCTTCGGGTTGTAAAGCACTTTTGGCAGGAAA-GAAACGT-CATGGGT--
TAAT-ACCCCGTGAAACTGACGGTACCTGCAGAA-TAAGCACCGGCTAACTACGTGCCAG
CAGCCGCGGTAAT-ACGTAGGGTGCAAG-CGTTAATCGGAATTACTGGG--CGTAAAGCG
T-GCGCAGG-CGGTTCG-GAAAGAAAGATGTG-A-AATCCCAGAG-CTTAA-CTTTGGAA
CTGCATTTTTA-ACTACCG-AGCTAGAGTGTGTCAGAGGGAGGTGGAATTCCGCGTGTAG
CAGTGAAATGCGTAGATATGCGGAGGAACACCGATGGCGAAGGCAGCCTCCTGGG-ATAA
CACTGACGCTCAT--GCACGA-AAGCGTGGGGAGCAAACAGGATTAGATACCCTGGTAGT
CCACGCCCT-AAACGATGTCAACT-AGCT-GTTGGGG-CC--------------------
--TTCG------------------G-GCCTTGGTAGCGCA-CGTAACGCGTGAAGTTGAC
CGCCTGGGGAGTACGGTCGCAAGATTAAAAC-TCAAA-GGAATTGACGGGGACCCGCACA
AGCGGTGGATGATGTGGATTAATTCGATGCAACGCGAAAAACCTTACCTACCCTTGACAT
G-TCTGG---A-ATTCCGAAGAGATTT-GGAAG--TGCTC-GCAA---GAGAAC--CGGA
ACACAGGTGCTG-CA-TGGCTG-TCGTCAGCTCGTGTCGTGAGATGTTGGGTTAAGTCCC
GCAACGAGCGCAACCCTTGTCATTAG-TTGCTA-C----GAAA---GGG--CACTCTAAT
GAGACTGCCGGT-GACAAACCG-GAGGAAGGTGGGGATGACGTCAAGTCCTCATGGCCCT
TA-TGGGTAGGGCTTCACACGTCATACAATGGTCGGGA-CAGAGGG------TC-GCCAA
CCC-GCGAGGGG--AGC-CAAT-CCC-AGAAACCCG-ATCGTAGTCCGGATCGCAGTCTG
CAACTCGACTGC-GTGAAGTCGGAATCGCTAGTAATCGCGGATCAGCA-TGTCGCGGTGA
ATACGTTCCCGGGTCTTGTACACACCGCCCGTCACACCATGGGA-GTGGGTTTTACCAGA
AGT-AGTTAGCC-TAA-CC-GCAA---GGG-GGGC--GATTACCACGGTAG-GATTCATG
--ACTGGGGTGAAGTCGTAAC-AAGGTAGCCGTATCGGAAGGTGC???????????????
??????
>Hfen.M88154
??TTTACGGAGAGTTTGATCCTGGCTCAGAGTGAACGCTGGCG-GCGTGCCTAATACATG
CA-AGTCGAACGATGAA-GTCT-C-TAG--------------------------------
--------------------CTTG------------------------------------
--------------------CTAG---AGATGGATTAGTGGCGCACGGGTGAGTAATGCA
TAGATAACATGCCCT-TTAGTCTAGGATA???????GAAACGG-TGATTAATAC??????
-?????---------------------------------------------------???
?-----------------------------------------------------------
-------???????-?-?------------------------------------------
------------------------------------------------------------
-----------------------??CT---------------------------------
--------------------------------------------CCGCTAAAGGATTGG-
TCTATGTCCTATCAGCTTGTTGGTGAGGTAATGGCTCACNNAGGCT-ATGACGGGTATCC
GGCCTGAGAGGGTGAACGGACACACTGGAACTGAGACACGGTCCAGN-CTCCTACGGG-A
GGCAGCAGTAGGGAATATTGCTCAATGGGGGAAA-CCCTGA-AGCAGCAACGCCGCGTGG
AGGATGAAGGTTTTAGGATTGTAAACTCCNNTTGTTAGAGAA-GA---------------
TTAT--------------GACGGTATCTAACGAA-TAAGCACCGGCTAACTCCGTGCCAG
CAGCCGCGGTAAT-ACGGAGGGTGCAAG-CGTTACTCGGAATCACTGGG--CGTAAAGAG
T-GCGCAGG-CGGGATA-GCAAGTCAGATGTG-A-AATGCTATGG-CTTAA-CCATAGAA
CTGCATTTGAA-ACTGCTN-TTCTAGAGTGTGGGAGAGGTAGGTGGAATTCTTGGTGTAG
GGGTAAAATCCGTAGAGATCAAGAGGAATACTCATTGCGAAGGNGACCTACTGGA-ACAT
TACTGACGCTCAT--GCACGA-AAGCGTGGGGAGCAAACAGGATTAGATACCCTGGTAGT
CCACGC-CCTAAACGATGAATGCT-AGTT-GTTGCCC-TG--------------------
--CTCG-----------------TC-AGGGCAGTAATGCAGC-TAACGCATTAAGCATTC
CGCCTGGGGAGTACGGTCGCAAGATTAAAAC-TCAAA-GGAATAGACGGGGACCCGCACA
AGCGGTGGAGCATGTGGTTTAATTCGAANNTACGCGAAGAACCTTACCTAGGCTTGACAT
T-GATAG---A-ATCTGCTAGAGATAG-CGGAG--TGCTGGCTTG--CCAGAGC--TTGA
AAACAGGTGCTG-CA-CGGCTG-TCGTCAGCTCGTGTCGTGAGATGTTGGGTTAAGTCCC
GCAACGAGCGCAACCCTCGTCCTTAG-TTGTTAGCAG--TTCGGCTGAG--CACTCTAAG
GAGACTGCCTTC-G-CANGGAG-GAGGAAGGTGAGGACGACGTCAAGTCATCATGGCCCT
TA-CGCCTAGGGCTACACACGTGCTACAATGGGGTGCA-CAAAGAG------AA-GCAAT
ATC-GCGAGATGG-AGC-AAAT-CTC-CAAA-ACGC-CTCTCAGTTCGGATTGTAGTCTG
CAACTCGACTAC-ATAAAGCTGGAATCGCTAGTAATCGCAAATCAGCAATGTTGCGGTGA
ATACGTTCCCGGGTCTTGTACTCACCGCCCGTCACACCATGGGA-GTTGTATTCGCCCTA
AGC-CGGAATGC-TA-----AAT------T-GGCT--ACCGTCCACGGCGG-ATGCAGCG
--ACTGGGG????????????-??????????????????????????????????????
??????
>Cspu.L04319
??AATATGGAGAGTTTGATCCTGGCTCAGAGTGAACGCTGGCG-GCGTGCCTAATACATG
CA-AGTCGAACGATGAA-GTC--C-TAG--------------------------------
--------------------CTTG------------------------------------
--------------------CTAG----GATGGATTAGTGGCGCACGGGTGAGTAATGTA
TAGCTAATCT?????-???????????????????????????-????????????????
-??????????--??------------------------------------------???
?----------------------------------------------------??-??--
----??????????-?-?------------------------------------------
------------------------------------------------------------
-----------------------??TT---------------------------------
--------------------------------------------TCGCTATGGGATGAG-
GCTATATTGTATCAGCTAGTTGGTAAGGTAATGGCTTACCAAGGCT-ATGACGCATAACT
GGTCTGAGAGGATGATCAGTCACACTGGAACTGAGACACGGTCCAGA-CTCCTGCGGG-A
GGCAGCAGTAGGGAATATTGCTCAATGGGGGAAA-CCCTGA-AGCAGCAACGCCGCGTGG
AGGATGACACTTTTCGGAGCGTAAACTNCNNTTCTTTGGGAA-GAA--------------
TAAT--------------GACGGTACCAAAGGAA-TAAGCNCCGGCTNACTCCGTGCCAG
CAGCCGCGGTNAT-ACGGAGGGTGCAAG-CGTTACTCGGAATCACTGGG--CGTAAAGGA
C-GCGTAGG-TGGATAG-ATAAGTCTCTTGTG-A-AATCTAGTAG-CTTAA-CTACTAAA
CTGCTTGGGAA-ACTATCT-ATCTAGAGTAAGGGAGAGGCAGATGGAATTCTTGGTGTAG
GGGTAAAATCCGTAGATATCAAGAGGAATACTTATTGCGAAGGCGATCTGCTAGA-ACTT
AACTGACACTAAT--GCGTGA-AAGCGTGGGGAGCAAACAGGATTAGATACCCTGGTAGT
CCACGC-CCTAAACGATGTATACT-GGTT-GTTGCTG-TG--------------------
--CTAG-----------------TC-ATGGCAGTAATCCACC-TAACGGATTAAGTATAC
CGCCTGGGGAGTACGGTCGCAAGATTAAAAC-TCAAA-GGAATAGACGGGGACCCGCACA
AGCGGTGGANNNNGTGGTTTAATTCGANNNTACGCGAAGAACCTTACCCGGACTTGATAT
C-TAACA---A-ATCATCTAGAGATAG-AAGAG--TGTCTNCTTG--CAGAAAT--GTTA
AGACAGGTGCTG-CA-CGGCTG-TCGTCAGCTCGTGTCGTGAGATGTTGGGTTAAGTCCC
GCAACGAGCGCAACCCACGTGTTTAG-TTGCTAACAG--TTAGGCTGAG--CACTCTAAA
CAGACTGCCTTC-G-TGAGGAG-GAGGAAGGTGTGGACGACGTCAAGTCATCATGGCCCT
TA-TGTCCGGGGCGACACACGTGCTACAATGGCATATA-CAATAAG------AC-GCAAT
ATC-GCGAGATGG-AGC-AAAT-CTA-TAAA-ATAT-GTCCCAGTTCGGATTGGAGTCTG
CAACTCGACTCC-ATGAAGCCGGAATCGCTAGTAATCGTAGATCAGCCATGCTACGGTGA
ATACGTTCCCGGGTCTTGTACTCACCGCCCGTCACACCATGGGA-GTTGATTTCACTCGA
AGC-CCAAATAC-CA-----AAT------T-GGTT--ATGGTCCACAGTGG-AATCANNG
--ACTNGGG????????????-??????????????????????????????????????
??????
>Gbar.AF038843
????????TTGAGTTTGATCCTGGCTCAGAGTGACCGTGGGCGGCGGTGCTTAACACATG
CA-AGTCGAACGGATAA-AA---T-AAG--------------------------------
--------------------CTTG------------------------------------
--------------------CTTA-----TTTTGTTAGTGGCGCACGGGTGAGTAATGTA
TAGCTAACCTGCCCT-TTAGTGGGGGACAACAGTTGGAAACGA-CTGCTAATACCCCATA
-CTCCTTCTTA--CT------------------------------------------ATA
A----------------------------------------------------GG-TA--
----AGTTGGGAAA-G-A------------------------------------------
------------------------------------------------------------
-----------------------TTTA---------------------------------
--------------------------------------------TCGCTAAAGGATGGG-
GCTTTATTGTATCAGCTAGTTGGTGGGGTAATGGCCTACCAAGGCT-ATGACGCATACCT
GGTCTGAGAGGATGATCAGGCACACTGGAACTGAGACACGGTCCAGA-CTCCTACGGG-A
GCGAGCAGTGGGGAATATTGCACAATGGAGGAAA-CTCTGA-TCGACGAACCCGCGGTGG
AGGATGACGCATTTCGGTGTGTAAACTCCTTTTATAAGGGAA-GA---------------
TAAT--------------GACGGTACCTTATGAA-TAAGCACCGGCTAACTCCGTGCCAG
CAGCCGC-GTAAT-ACGGAGGGTGCAAG-CGTTACTCGGAATCACTGGGGTCGTAAAGGA
T-GCGTAGG-CTGTAAT-ATAAGTCAGGAGTG-A-AATCCAACGGGCTCAA-CCGTTGAA
CTGCTCTTGAA-ACTGTTT-TACTAGAATATGGGAGAGGTAGATGGAATTAGTGGTGTAG
GGGTAAAATCCGTAGATATCACTAGGAATACCGATTGCGAAGGCGATCTACTGGA-ACAT
TATTGACGCTGAG--GCATGA-AAGCGTGGGGAGCAAACAGGATTAGATACCCTGGTAGT
CCACGC-CCTAAACGATGCACACT-AGTT-GTTGCGA-TG--------------------
--CTAG-----------------TC-ATTGCAGTAATGCACT-TAACAGATTAAGTGTGC
CGCCTGGGGAGTACGGTCGCAAGATTAAAAC-TCAAA-GGAATAGACGGGGA-CCG--CA
ATCGGTGGAGCATGTGGTTTAATTCGAAGATACACGAAGAACCTTACCTGGCCTTGATAT
C-CTAAG---A-ATCCTGTAGAGATATCGGGAG--TGCTAGTTTA--CTAGAAC--TTAG
AGACAGGTGCTGGCCACGGCTG-TCGTCAGCTCGTGTCGTGAGATGTTGGGTTAAGTCC-
GCAACGAGCGCAACCCTCGTGTTTAG-TTGCTAACAG--TTTGGCTGAG--CACTCTAAA
CAGACTGCCTTC-G-TAAGGAG-GAGGAAGGTGAGGACGACGTCAAGTCATCATG-CCCT
TA-TGGCCAGGGCTACACACGTGCTACAATGGCTAGGA-CAAAGAG------AC-GCGAT
ACT-GCGAAGTGG-AGC-AAAT-CTT-AAAA-CCTA-GTCTCAGTTCGGATTGAAGTCTG
CAACTCGACTTC-ATGAAGCTGGAATCGCTAGTAATCGTAGATCAGATATGCTACGGTGA
ATACGTTCCCGGGTCTTGTACTCACCGCCCGTCACACCATGGGA-GTTGAATTCACCCGA
AGC-CG-AATAC-TA-----AAC------T-AGTT--ACCGACCACGGTGG-GTTCAGCG
--ACTGGGGTGAAGTCGTAAC-AAGGTAACC?????????????????????????????
??????
>A064.AF236010
?????????AGAGTTTGATCATGGCTCAGATTGAACGCTGGCG-GCATGCCTTACACATG
CA-AGTCGAACGGTAAC-GCGGG-------------------------------------
--------------------GCAA------------------------------------
--------------------------CCTGGCGACGAGTGGCGAACGGGTGAGTAATGCA
TCGG-AACGTGCCCA-GTAGTGGGGGATAGCCCGGCGAAAGCC-GGATTAATACCGCATA
-CGACC---------------------------------------------------TAC
G-----------------------------------------------------------
-------GGTGAAA-G-GGGGG--G--ATC------------------------------
------------------------------------------------------------
-----------------------GCAA---------------------------------
----------------------------------G---ACCTC-TCGCTATTGGAGCGG-
CCGATGTCAGATTAGGTAGTTGGTGGGGTAAAGGCCTACCAAGCCG-ACGATCTGTAGCT
GGTCTGAGAGGACGACCAGCCACACTGGGACTGAGACACGGCCCAGA-CTCCTACGGG-A
GGCAGCAGTGGGGAATTTTGGACAATGGGCGAAA-GCCTGA-TCCAGCCATGCCGCGTGC
GGGAAGAAGGCCTTCGGGTTGTAAACCGCTTTTGTCAGGGAA-GAAATCT-TCTGGGT--
TAAT-ACCTCGGGAGGATGACGGTACCTGAAGAA-TAAGCACCGGCTAACTACGTGCCAG
CAGCCGCGGTAAT-ACGTAGGGTGCAAG-CGTTAATCGGAATTACTGGG--CGTAAAGCG
T-GCGCAGG-CGGTTTT-GTAAGACAGAGGTG-A-AATCCCCGGG-CTCAA-CCTGGGAA
CTGCCTTTGTG-ACTGCAA-AGCTGGAGTGCGGCAGAGGGGGATGGAATTCCGCGTGTAG
CAGTGAAATGCGTAGATATGCGGAGGAACACCGATGGCGAAGGCAATCCCCTGGG-CCTG
CACTGACGCTCAT--GCACGA-AAGCGTGGGGAGCAAACAGGATTAGATACCCTGGTAGT
CCACGC-CCTAAACGATGTCAACT-GGTT-GTTGGAC-GG--------------------
--CTTG------------------C-TGTTCAGTAACGTAGC-TAACGCGTGAAGTTGAC
CGCCTGGGGAGTACGGCCGCAAGGTTGAAAC-TCAAA-GGAATTGACGGGGACCCGCACA
AGCGGTGGATGATGTGGTTTAATTCGATGCAACGCGAAAAACCTTACCTACCCTTGACAT
G-GCAGG---A-ATCCTGAAGAGATTT-GGGAG--TGCTC-GAAA---GAGAGC--CTGC
ACACAGGTGCTG-CA-TGGCCG-TCGTCAGCTCGTGTCGTGAGATGTTGGGTTAAGTCCC
GCAACGAGCGCAACCCTTGTCATTAG-TTGCTA-C----GAAA---GGG--CACTCTAAT
GAGACTGCCGGT-GACAAACCG-GAGGAAGGTGGGGATGACGTCAGGTCCTCATGGCCCT
TA-TGGGTAGGGCTACACACGTCATACAATGGCCGGTA-CAGAGGG------CT-GCCAA
CCC-GCGAGGGGG-AGC-CAAT-CCC-AGAAAACCG-GTCGTAGTCCGGATCGCAGTCTG
CAACTCGACTGC-GTGAAGTCGGAATCGCTAGTAATCGCGGATCAGAA-TGTCGCGGTGA
ATACGTTCCCGGGTCTTGTACACACCGCCCGTCACACCATGGGA-GCGGGTTCTGCCAGA
AGT-AGTTAGCC-TAA-CC-GCAA---GGG-GGGC--GATTACCACGGCAG-GGTTCGTG
--ACTGGGGTGAAGTCGTAAC-AAGGTAACC?????????????????????????????
??????
>Lsp..X97362
??????GAGCATGTTTGATCCTGGCTCAGATTGAACGCTGGCG-GCATGCTTAACACATG
CA-AGTCGAACGGCAGC-ATAGTC-TAG--------------------------------
--------------------CTTG------------------------------------
----------------------CTAGATGGGTGGCGAGTGGCGAACGGGTGAGTAACGCG
TAGG-AATATGCCTT-AAAGAGGGGGACAACTTGGGGAAACTC-AAGCTAATACCGCATA
-ATGTC---------------------------------------------------TGA
G-----------------------------------------------------------
-------GACAAAA-G-CTGGG--G--ACC------------------------------
------------------------------------------------------------
-----------------------TTCG---------------------------------
----------------------------------G---GCCTG-GCGCTTTAAGATTAG-
CCTGCGTCCGATTAGCTAGTTGGTAGGGTAAAGGCCTACCAAGGCG-ACGATCGGTAGCT
GGTCTGAGAGGATGACCAGCCACACTGGAACTGAGACACGGTCCAGA-CTCCTACGGG-A
GGCAGCAGTGGGGAATATTGGACAATGGGGGCAA-CCCTGA-TCCAGCAATGCCGCGTGT
GTGAAGAAGGCCTGAGGGTTGTAAAGCACTTTCAGTGGGGAG-GAGGATT-GTTTGTT--
TAAG-AGATGAATGATTGGACGTTACCCACAGAA-GAAGCACCGGCTAACTCCGTGCCAG
CAGCCGCGGTAAT-ACGGAGGGTGCAAG-CGTTAATCGGAATTACTGGG--CGTAAAGAG
T-GCGTAGG-TGGTTGA-GTAAGTTATCTGTG-A-AATCCCTGGG-CTTAA-CCTGGGCA
GGTCAGATAAT-ACTGCTT-GACTCGAGTATGGGAGAGGGTAGTGGAATTTCCGGTGTAG
CGGTGAAATGCGTAGAGATCGGAAGGAACACCAGTGGCGAAGGCGGCTACCTGGC-CTAA
TACTGACACTGAG--GCACGA-AAGCGTGGGGAGCAAACAGGATTAGATACCCTGGTAGT
CCACGC-CGTAAACGATGTCAACT-AGCT-GTTGGTT-AT--------------------
--ATGA----------------ATA-TAATTAGTGGCGCAGC-AAACGCGATAAGTTGAC
CGCCTGGGGAGTACGGTCGCAAGATTAAAAC-TCAAA-GGAATTGACGGGGGCCCGCACA
AGCGGTGGAGCATGTGGTTTAATTCGATGCAACGCGAAGAACCTTACCTACCCTTGACAT
A-CAGTG---G-ATTTTGCAGAGATGC-GAAAG--TGCC--TTCG----GGAAC--ACTG
ATACAGGTGCTG-CA-TGGCTG-TCGTCAGCTCGTGTCGTGAGATGTTGGGTTAAGTCCC
GTAACGAGCGCAACCCTTATTGTTAG-TTGCCAGCACG-TAATGGTGGG--AACTCTAAT
GAGACTGCCGGT-GACAAACCG-GAGGAAGGCGGGGACGACGTCAAGTCATCATGGCC-T
TA-CGGGTAGGGCTACACACGTGCTACAATGGGTGATA-CAGAGGG------AA-GCGAA
GGA-GTGATCTGG-AGC-CAAT-CTT-AGAAAGTCG-CTCGTAGTCCGGATTGGAGTCTG
CAACTCGACTCC-ATGAAGTCGGAATCGCTAGTAATCGCGAATCAGCA-TGTCGCGGTGA
ATACGTTCCCGGGCCTTGTACACACCGCCCGTCACACCATGGGA-GTGGGCTGCACCAGA
AGT-AGATAGTC-TAA-CC-GCAA---GGG-GGAC--GTTTACCACGGTGT-GGTTCATG
--ACTGGGGTGAAGTCGTAAC-AAGGTAGCA?????????????????????????????
??????
>Mmet.M95661
??AAACTNAAGAGTTWNATSCTRGCTCAGATNVAACGCTGGCG--CATGCNNTACACATG
CA-AGTCGAACGGCAGC-ACGGAG-AG---------------------------------
--------------------CTTG------------------------------------
-----------------------CTCTCTGGTGGCGAGTGGCGAACGGGTGAGTRATATA
TCGG-AACGTGTCCA-ATAATGGGGGAWAACTAGTCGAAAGAT-TAGCTAATACC-NATA
-CGCACA--------------------------------------------------TGA
G-----------------------------------------------------------
-------GGGGAAA-G-NGGGG--N--NWC------------------------------
------------------------------------------------------------
-----------------------TTCG---------------------------------
----------------------------------G---ACCNN-ACGTTANTGGAGCGG-
CCGATATCTGATTAGCTAGTTGGTAGGGTNAAAGCCTACNAAGGCG-ACGATCAGNAGCN
NGTCTGAGANNATNATCAGCNACACTGGGACTGAGACACGGCCCAGA-CTCCTACGGG-A
GGCAGCAGTGGGRAATTTTGGACNATGGGCGCAA-GCCWNA-TCCAGCCATGCCGCGTGA
GTGAAGAAGGC-WWCGGGTTGTMAAGCTMTTTCGCAAGGAAA-GAAAACT-TACATGT--
AAAT-AATGTGTGAGGTTGACGGTACCTTGATAA-GAAGCWCCGGCTAACTACGTGCCAG
CAGCCNCGNNNAT-ACGTAGGGTGCAAG-CGTTAATCGGAATTACTGGG--CGTAAANCN
A-GCGCAGG-CGGTTTT-GTAAGTCAGATGTG---AAACCCCGGG-CTNAA-CCTGGG-A
CTGCGTTTGAA-ACTACAA-GGCTNGAGTATNGGAGAGGGGGGNNGAATTCCACGTGTAG
CAGTGAAATGCGTAGAGATGTGGAGGAATACCAATGGCGAAGGCA-CCCCCTNGC-CTNA
TACTNACGCTCAG--GCTCGN-AAGCGTGGGGAGCAAACAGGATTAGATACCCTNGTAGT
CCACGC-CCTNAACGATGTCAACT-AGTT-RNTGGGA-GA--------------------
--GTNA----------------ARN-CTNTTAGTAACGCM-G--AACGCGTNAAGTTGAC
NGCCTGGGGAGTACGGTCGCAAGATNNAAAC-TCNAA-GGAATTGACGGGGR-CCGCACN
AGCGGTNGANTATGTGGATTAATTCGATGNAACGCGAAAAACCWWACCTRGCCWWRACMT
G-CCACW---A-ACGAAGCAGAGATGC-ATTAGG-TGCTC-GAAA---GAGAAA--GTGG
ACACAGGTNC-N-CA-TNGCNN-TCGTMAGCNNGTGTMGTGAGATGWAGGGTTAAGTCCC
GCAACGAGCGCAACCCTNGCCAATAA-TTGCCATCATT-ACAG-TWRGG--CACTTAATA
RGG-CTGCCGGT-GACAAACCG-GAGGAAGGTRGGGATGACGTNAAGTCCTCAT--NCCT
TA-TGGCCAGGGCTTCACACGTAATACNATGGTCGGTA-CAGAGGG------TT-GCNAA
CC--GCGAGGGGG-AGC-TAAT-CTC-AGAAAGCCN-ATCGTAGTCCGGATTGTAGTCTG
CAACTCGACTAC-ATGAAGTCGGAATCGCTAGTAATCGCGGATCAGCA-TGTCGCGGTNA
ATACGTTCCCGGGCNTTGTACACACCGCCCGTCACACCATGGGA-GTGGGTTTCACCAGA
AGT-AGGTAGCCNTGAACN-GCNA---GGAAGGGC--NCTTACCACGGTNG-GATTCANT
AGACAGGGGTNAAGTMNNNAC-AAGGTAGCGAN???????????????????????????
??????
>Hpar.M75042
????ATTGAAGAGTTTGATCATGGCTCAGATTGAACGCTGGCG-GCAGGCTTAACACATG
CA-AGTCGAACGGTAGC-AGGTAA-GTA--------------------------------
--------------------CTTG------------------------------------
----------------------TACTTATGCTNACGAGTGGCGGACGGGTGAGTAATGCT
TGGG-NATCTGGCTT-ATGGAGGGNNATAACGACGGGAAACTG-TCGCTAATACCGCGTA
-GNATC---------------------------------------------------GAG
A-----------------------------------------------------------
-------GATGAAA-G-TGTGG--G--ACC------------------------------
------------------------------------------------------------
-----------------------TTNG---------------------------------
----------------------------------G---GCCAC-ATGCCATAGGATGAA-
CCCAAGTGGGATTAGGTAGTTGGTAGGGTAATGGCCTACCAAGCCG-ACGATCTCTAGCT
GGTCTGAGAGGATGACCAGCCNCACCGGGACTGAGACACGGCCCGGA-CTCCTACGGG-A
GGCAGCNGTGGGGAATATTGCGCNATGGGGGCAA-CCCTGA-CGCAGCCATGCCGCGTGA
ATGAAGAAGGCCTTCGGGTTGTAAAGTTCTTTCGGTGACGAG-GAAGGTT-GTTGTGT--
GAAT-AGCACAACAAATTGACGTTAATCACAGAA-GAAGCACCGGCTAACTCCGTGCCAG
CAGCCGCGGTAAT-ACGGAGGGTGNNAG-CGTTAATCGGAATAACTGGG--CGTAAAGGG
C-ACGCAGG-CGGACTT-TTAAGTGAGGTGTG-A-AATCCCCGGG-CTTAA-CCTGGGNA
TTGCATTTCAG-ACTGGGG-GTCTAGAGTACTTTAGGGAGGGNTAGAATTCCACGTGTAG
CGGTGAAATGCGTAGAGATGTGGAGGAATACCGAAGGCGAAGGCAGCCCCTTGGG-AATG
TACTGACGCTCAT--GTGCNA-AAGCGTGGGGAGCAAACAGGATTAGATACCCTGGTAGT
CCACGC-TGTAAACGCTGTCGATT-TGGG-GATTGGG-C---------------------
--TTTG------------------A-GCTTGGTGCCCGTAGC-TAACGTGATAAATCGAC
CGCCTGGGGAGTACGGCCGCAAGGTTAAAAC-TCAAA-TGANTTGACGGGGG-CCGCACA
AGCGGTGGAGCATGTGGTTTAATTCGATGNAACGCGAAGAACCTTACCTACTCTTGACAT
C-CATGG---A-ATCCTGTAGAGATAC-GGGAG--TGCC--TTCG----GGAAC--CATG
AGACAGGTGCTG-CA-TGGCTG-TCGTCAGCTCGTGTTGTGAAATGTTGGGTTAAGTCCC
GCAACGAGCGCAACCCTTATCCTTTG-TTGCCAGCGA--TTAGGTCGGG--AACTCAAAG
GAGACTGCCGGT-GATAAACCG-GAGGAAGGTGGGGATGACGTCAAGTCATCATGGCCCT
TA-CGAGTAGGGCTACACACGTGCTACAATGGCGTATA-CAGAGGG------CG-ACGAA
GCC-GCGAGGTGG-AGT-GAAT-CTC-AGAAAGTAC-GTCTAAGTCCGGATTGGAGTCTG
CAACTCGACTCC-ATGAAGTCGGAATCGCTAGTAATCGCGAATCAGAA-TGTCGCGGTGA
ATACGTTCCCGGGCCTTGTACACACCGCCCGTCACACCATGGGA-GTGGGTTGTACCAGA
AGT-AGATAGCT-TAA-CC-GCAA---GGG-GGGC--GTTTACCACGGTAT-GATT????
--???????????????????-??????????????????????????????????????
??????
>Rsp..AF120024
?????????????????????????????????AACGCTATCG-GTATGCTTAACACATG
CA-AGTCGAACGGACTA-ATT----GGGG-------------------------------
--------------------CTTG------------------------------------
-----------------------CTCCAA-TTAGTTAGTGGCAGACGGGTGAGTAACACG
TGGG-AATCTACCCA-TCAGTACGGAATAACTTTTAGAAATAA-AAGCTAATACCGCATA
-TTCTC---------------------------------------------------TAC
G-----------------------------------------------------------
-------GAGGAAA-G-A------------------------------------------
------------------------------------------------------------
-----------------------TTTA---------------------------------
--------------------------------------------TCGCTGATGGATGAG-
CCCGCGTCAGATTAGGTAGTTGGTGAGGTAATGGCTCACCAAGCCG-ACGATCTGTAGCT
GGTCTGAGAGGATGATCAGCCACACTGGGACTGAGACACGGCCCAGA-CTCCTACGGG-A
GGCAGCAGTGGGGAATATTGGACAATGGGCGAAA-GCCTGA-TCCAGCAATACCGAGTGA
GTGATGAAGGCCTTAGGGTTGTAAAGCTCTTTTAGCAAGGAA-GA---------------
TAAT--------------GACGTTACTTGCAGAA-AAAGCCCCGGCTAACTCCGTGCCAG
CAGCCGCGGTAAG-ACGGAGGGGGCTAG-CGTTGTTCGGAATTACTGGG--CGTAAAGAG
T-GCGTAGG-CGGTTTA-GTAAGTTGGAAGTG-A-AAGCCCGGGG-CTTAA-CCTCGGAA
TTGCTTTCAAA-ACTACTA-ATCTAGAGTGTAGTAGGGGATGATGGAATTCCTAGTGTAG
AGGTGAAATTCTTAGATATTAGGAGGAACACCGGTGGCGAAGGCGGTCATCTGGG-CTAC
AACTGACGCTGAT--GCACGA-AAGCGTGGGGAGCAAACAGGATTAGATACCCTGGTAGT
CCACGC-CGTAAACGATGAGTGCT-AGAT-ATCGGAA-GA--------------------
--TTC-------------------T-CTTTCGGTTTCGCAGC-TAACGCATTAAGCACTC
CGCCTGGGGAGTACGGTCGCAAGATTAAAAC-TCAAA-GGAATTGACGGGGGCTCGCACA
AGCGGTGGAGCATGCGGTTTAATTCGATGTTACGCGAAAAACCTTACCAACCCTTGACAT
G-GTGGTCG-C-GGATCGCAGAGATGC-TTTTCT-TCAG--CTCG---GCTGGA--CCAC
ACACAGGTGTTG-CA-TGGCTG-TCGTCAGCTCGTGTCGTGAGATGTTGGGTTAAGTCCC
GCAACGAGCGCAACCCTCATTCTTAT-TTGCCAGCGGG-TAATGCCGGG--AACTATAAG
AAAACTGCCGGT-GATAAGCCG-GAGGAAGGTGGGGACGACGTCAAGTCATCATGGCCCT
TA-CGGGTTGGGCTACACGCGTGCTACAATGGTGTTTA-CAGAGGG------AA-GCAAG
ATG-GCGACGTGG-AGC-AAAT-CCC-TAAAA-GAC-ATCTCAGTTCGGATTGTTCTCTG
CAACTCGAGAGC-ATGAAGTTGGAATCGCTAGTAATCGCGGATCAGCA-TGCCGCGGTGA
ATACGTTCTCGGGCCTTGTACACACTGCCCGTCACGCCATGGGA-GTTGGTTTTACCTGA
AGG-TGGTGAGC-TAA-C--GCAA----GA-GGCA--GCCAACCACGGTAA-AATTAGCG
--ACTGGGGTGAAGTCGT???-??????????????????????????????????????
??????
>SOGA.AJ244780
?????????????????????????????????AACGCTGGCG-GCAGGCCTAACACATG
CA-AGTCGAGCGCACCT-------------------------------------------
--------------------TTCG------------------------------------
-------------------------------GGGTGAGCGGCGGACGGGTTAGTAACGCG
TGGG-AATATACCCT-TTGGTACGGAATAGCCTCTGGAAACGG-AGAGTAATACCGTATG
-AGCCC---------------------------------------------------TTC
G-----------------------------------------------------------
-------GGGGAAA-G-A------------------------------------------
------------------------------------------------------------
-----------------------TTTA---------------------------------
--------------------------------------------TCGCCAAAGGATTAG-
CCCGCGTTAGATTAGGTAGTTGGTGGGGTAATGGCCTACCAAGCCT-ACGATCTATAGCT
GGTTTTAGAGGATGATCAGCAACACTGGGACTGAGACACGGCCCAGA-CTCCTACGGG-A
GGCAGCAGTGGGGAATCTTGGACAATGGGCGCAA-GCCTGA-TCCAGCCATGCCGCGTGA
GTGATGAAGGCCTTAGGGTCGTAAAGCTCTTTCGCCTGTGAA-GA---------------
TAAT--------------GACGGTAGCAGGTAAA-GAAACCCCGGCTAACTCCGTGCCAG
CAGCCGCGGTAAT-ACGGAGGGGGTTAG-CGTTGTTCGGAATTACTGGG--CGTAAAGCG
C-ACGTAGG-CGGACTG-GAAAGTATGGGGTG-A-AATCCCAGGG-CTCAA-CCCTGGAA
CTGCCTCATAA-ACTATCA-GTCTAGAGTTCGAGAGAGGTGAGTGGAATTCCGAGTGTAG
AGGTGAAATTCGTAGATATTCGGAGGAACACCAGTGGCGAAGGCGGCTCACTGGC-TCGA
TACTGACGCTGAG--GTGCGA-AAGTGTGGGGAGCAAACAGGATTAGATACCCTGGTAGT
CCACAC-CGTAAACGATGAATGCC-AGTC-GTCGGGT-AG--------------------
--CATG------------------C-TATTCGGTGACACACC-TAACGGATTAAGCATTC
CGCCTGGGGAGTACGGTCGCAAGATTAAAAC-TCAAA-GGAATTGACGGGGGCCCGCACA
AGCGGTGGAGCATGTGGTTTA-TTCGAAGCAACGCGCAGAACCTTACCAACCCTTGACAT
--CCCTGGA-C-CGCTG-GAGAGATTC-AGCTT--TCTC--GTAA----GAGAC--CAGG
TGACAGGTGCTG-CA-TGGCTG-TCGTCAGCTCGTGTCGTGAGATGTTCGGTTAAGTCCG
GCAACGAGCGCAACCCACATCCTTAG-TTGCCAGCAG--TTCGGCTGGG--CACTCTAGG
GAAACTGCCCGT-GATAAGCGG-GAGGAAGGTGTGGATGACGTCAAGTCCTCATGGCCCT
TA-CGGGTTGGGCTACACACGTGCTACAATGGCAGTGA-CAATGGG--------------
----------------T-TAAT-CCC-AAAAA-ACT-GTCTCAGTTCGGATTGGGGTCTG
CAACTCGACCCC-ATGAAGTCGGAATCGCTAGTAATCGCGTAACAGCA-TGACGCGGTGA
ATACGTTCCCGGGC??????????????????????????????-???????????????
???-????????-???-???????-?????-????--??????????????-????????
--???????????????????-??????????????????????????????????????
??????
>Hcin.AF207738
?????????????????????????????????AACGCTGGCG-GCGTGCCTAATACATG
CA-AGTCGAACGATGAA-GCTT-C-TAG--------------------------------
--------------------CTTG------------------------------------
--------------------CTAG---AAGTGGATTAGTGGCGCACGGGTGAGTAATGCA
TAGGTTATGTGCCCT-TTAGTCTGGGATAGCCACTGGAAACGG-TGATTAATACTGGATA
-CTCCC---------------------------------------------------TAC
G-----------------------------------------------------------
-------GGGGAAA-G-GGGCT--TTCAATAAAGAATTTCTCTTTGGACGATAAATCAAT
GAGTTTGAAAAATATTTTTTAAGGCTAGTCTCCGCATATTTTTCTACACAACATTGATTT
CTCATTCCAAATCTTAAAATTCTTAAGCTCTTTTAGATTCTCCTTTAGAAGAATCTAGAG
TAAAAAAGCTGAATTGTAGGGTAAAATTTTTTATTGAAAGCCT-TCGCTAAAGGATCAG-
CCTATGCCCTATCAGCTTGTTGGTGAGGTAATGGCTCACCAAGGCT-ATGACGGGTATCC
GGCCTGAGAGGGTGATCGGACACACTGGAACTGAGACACGGTCCAGA-CTCCTACGGG-A
GGCAGCAGTAGGGAATATTGCTCAATGGGGGAAA-CCCTGA-AGCAGCAACGCCGCGTGG
AGGATGAAGGTTTTAGGATTGTAAACTCCTTTTGTTAGAGAA-GA---------------
TTAT--------------GACGGTATCTTACGAA-TAAGCACCGGCTAACTCCGTGCCAG
CAGCCGCGGTAAT-ACGGAGGGTGCAAG-CGTTACTCGGAATCACTGGG--CGTAAAGAG
C-GCGTAGG-CGGGTAG-TCAAGTCAGATGTG-A-AATCCTGTAG-CTTAA-CTACAGAA
CTGCATTTGAA-ACTGACC-ATCTAGAGTATGGGAGAGGTAGGTGGAATTCTTGGTGTAG
GGGTAAAATCCGTAGAGATCAAGAGGAATACTCATTGCGAAGGCGACCTGCTGGA-ACAT
TACTGACGCTGAT--GCGCGA-AAGCGTGGGGAGCAAACAGGATTAGATACCCTGGTAGT
CCACGC-CCTAAACGATGAATGCT-AGTT-GTTGCCC-TG--------------------
--CTTG-----------------TC-AGGGCAGTAATGCAGC-TAACGCATTAAGCATTC
CGCCTGGGGAGTACGGTCGCAAGATTAAAAC-TCAAA-GGAATAGACGGGGACCCGCACA
AGCGGTGGAGCATGTGGTTTAATTCGAAGATACGCGAAGAACCTTACCTAGGCTTGACAT
T-GATAG---A-ATCCGCTAGAGATAG-TGGAG--TGCTGGCTTG--CCAGAGC--TTGA
AAACAGGTGCTG-CA-CGGCTG-TCGTCAGCTCGTGTCGTGAGATGTTGGGTTAAGTCCC
GCAACGAGCGCAACCCTCGTCCTTAG-TTGCTAGCAG--TTCGGCTGAG--CACTCTAAG
GAGACTGCCTTC-G-TAAGGAG-GAGGAAGGTGAGGACGACGTCAAGTCATCATGGCCCT
TA-CGCCTAGGGCTACACACGTGCTACAATGGGACATA-CAAAAAG------AT-GCAAT
ACC-GCGAGGTGG-AGC-AAAT-CTC-TAAA-ATGT-CTCTCAGTTCGGATTGTAGTCTG
CAACTCGACTAC-ATAAAGCTGGAATCGCTAGTAATCGTGAATCAGCAATGTCACGGTGA
ATACGTTCCCGGGTCTTGTACTCACCGCCCGTCACACCATGGGA-GTTGTATTCGCCTTA
AGT-CGGGATAC-TA-----AAT------T-GGTT--ACCGCCCACGGCGG-ATGCAGCG
--ACTGGGGTGAAGTCGTAAC-??????????????????????????????????????
??????
>Rpau.AF085226
?????????????????????????????ATTGAACGCTGGCG-GCATGCCTTACACATG
CA-AGTCGAACGGCAGC-GCGGAC------------------------------------
--------------------TTCG------------------------------------
-------------------------GTCTGGCGGCGAGTGGCGAACGGGTGAGTAATACA
TCGG-AACGTACCCT-GTTGTGGGGGATAACTAGTCGAAAGAT-TAGCTAATACCGCATA
-CGACC---------------------------------------------------TGA
G-----------------------------------------------------------
-------GGTGAAA-G-CGGGG--G--ACC------------------------------
------------------------------------------------------------
-----------------------GAAA---------------------------------
----------------------------------G---GCCTC-GCGCAGCAGGAGCGG-
CCGATGTCTGATTAGCTAGTTGGTGGGGTAAAGGCCCACCAAGGCG-ACGATCAGTAGCT
GGTCTGAGAGGACGATCAGCCACACTGGGACTGAGACACGGCCCAGA-CTCCTACGGG-A
GGCAGCAGTGGGGAATTTTGGACAATGGGGGCAA-CCMTGA-TCCAGCAATGCCGCGTGT
GTGAAGAAGGCCTTMGGGTTGTAAAGCACTTTTGTCCGGAAA-GAAATTG-CTCTGGC--
TAAT-ACCTGGGGTAGATGACGGTACCGGAAGAA-TAAGCACCGGCTAACTACGTGCCAG
CAGCCGCGGTAAT-ACGTAGGGTGCGAG-CGTTAATCGGAATTACTGGG--CGTAAAGCG
T-GCGCAGG-CGGTTTT-GTAAGACAGGCGTG-A-AATCCCCGGG-CTCAA-CCTGGGAA
TTGCGCTTGTG-ACTGCAA-GGCTAGAGTGCGTCAGAGGGGGGTAGAATTCCACGTGTAG
CAGTGAAATGCGTAGAGATGTGGAGGAATACCGATGGCGAAGGCAGCCCCCTGGG-ACGT
GACTGACGCTCAT--GCACGA-AAGCGTGGGGAGCAAACAGGATTAGATACCCTGGTAGT
CCACGC-CCTAAACGATGTCAACT-AGTT-GTTGGGG-A---------------------
--TTCA-----------------TT-TTCTCAGTAACGTAGC-TAACGCGTGAAGTTGAC
CGCCTGGGGAGTACGGTCGCAAGATTAAAAC-TCAAA-GGAATTGACGGGGACCCGCACA
AGCGGTGGATGATGTGGATTAATTCGATGCAACGCGAAAAACCTTACCTACCCTTGACAT
G-CCACT---A-ACGAAGCAGAGATGC-ATTAGG-TGCCC-GAAA---GGGAAA--GTGG
ACACAGGTGCTG-CA-TGGCTG-TCGTCAGCTCGTGTCGTGAGATGTTGGGTTAAGTCCC
GCAACGAGCGCAACCCTTGTCTCTAG-TTGCTA-C----GCAA---GAG--CACTCTAGA
GAGACTGCCGGT-GACAAACCG-GAGGAAGGTGGGGATGACGTCAAGTCCTCATGGCCCT
TA-TGGGTAGGGCTTCACACGTCATACAATGGTGCGTA-CAGAGGG------TT-GCCAA
CCC-GCGAGGGGG-AGC-TAAT-CCC-AGAAAACGC-ATCGTAGTCCGGATCGTAGTCTG
CAACTCGACTAC-GTGAAGCTGGAATCGCTAGTAATCGCGGATCAGCA-TGCCGCGGTGA
ATACGTTCCCGGGTCTTGTACACACCGCCCGTCACACCATGGGA-GTGGGTTTTGCCAGA
AGT-AGTTAGCC-TAA-CC-GCAA---GGA-GGGC--GATTACCACGGCAG-GGTTCATG
--ACTGGGGTGAAGTCGTAAC-AAGGTAGCCGTATCGGAAGG??????????????????
??????
>Bsol.U28221
??????????????????????????????????????TGGCG-GCATGCCTTACACATG
CA-AGTCGAACGGCAGC-GGGGGT-AG---------------------------------
--------------------CTTG------------------------------------
-----------------------CTACCT-CCGGCGAGTGGCGAACGGGTGAGTAATACA
TCGG-AACGTGCCCT-GTAGTGGGGGATAACTA-TCGAAAGAC-TGGCTAATACCGCATA
-CGACC---------------------------------------------------TGA
G-----------------------------------------------------------
-------GGTGAAA-G-TGGGG--G--ACC------------------------------
------------------------------------------------------------
-----------------------GCAA---------------------------------
----------------------------------G---GCCTC-ATGCTATAGGAGCGG-
CCGATGTCTGATTAGCTAGTTGGTGGGGTAAAGGCCTACCAAGGCG-ACGATCAGTAGCT
GGTCTGAGAGGACGATCAGCCACACTGGGACTGAGACACGGCCCAGA-CTCCTACGGG-A
GGCAGCAGTGGGGAATTTTGGACAATGGGGGCAA-CCCTGA-TCCAGCAATGCCGCGTGT
GTGAAGAAGGCCTTCGGGTTGTAAAGCACTTTTGTCCGGAAA-GAAATCG-CTTCGGT--
TAAT-ACCTGGAGTGGATGACGGTACCGGAAGAA-TAAGGACCGGCTAACTACGTGCCAG
CAGCCGCGGTAAT-ACGTAGGGTCCAAG-CGTTAATCGGAATTACTGGG--CGTAAAGCG
T-GCGCAGG-CGGTTGT-GCAAGACCGATGTG-A-AATCCCCGGG-CTTAA-CCTGGGAA
TTGCATTGGTG-ACTGCAC-GGCTAGAGTGTGTCAGAGGGAGGTAGAATTCCACGTGTAG
CAGTGAAATGCGTAGAGATGTGGAGGAATACCGATGGCGAAGGCAGCCTCCTGGG-ATAA
CACTGACGCTCAT--GCACGA-AAGCGTGGGGAGCAAACAGGATTAGATACCCTGGTAGT
CCACGC-CCTAAACGATGTCAACT-AGTT-GTTGGGG-A---------------------
--TTCA-----------------TT-TCCTTAGTAACGTAGC-TAACGCGTGAAGTTGAC
CGCCTGGGGAGTACGGTCGCAAGATTAAAAC-TCAAA-GGAATTGACGGGGACCCGCACA
AGCGGTGGATGATGTGGATTAATTCGATGCAACGCGAAAAACCTTACCTACCCTTGACAT
G-CCACT---A-ACGAAGCAGAGATGC-ATTAGG-TG-TC-GAAA---GAGAAA--GTGG
ACACAGGTGCTG-CA-TGGCTG-TCGTCAGCTCGTGTCGTGAGATGTTGGGTTAAGTCCC
GCAACGAGCGCAACCCTTGTCTCTAG-TTGCTA-C----GAAA---GGG--CACTCTAGA
GAGACTGCCGGT-GACAAACCG-GAGGAAGGTGGGGATGACGTCAAGTCCTCATGGCCCT
TA-TGGGTAGGGCTTCACACGTCATACAATGGTGCATA-CAGAGGG------TT-GCCAA
GCC-GCGAGGTGG-AGC-TAAT-CCC-AGAAAATGC-ATCGTAGTCCGGATCGTAGTCTG
CAACTCGACTAC-GTGAAGCTGGAATCGCTAGTAATCGCGGATCAGCA-TGCCGCGGTGA
ATACGTTCCCGGGTCTTGTACACACCGCCCGTCACACCATGGGA-GTGGGTTTTGCCAGA
AGT-AGTTAGCC-TAA-CC-GTAA---GGG-GGGC--GATTACCAC-GCAG-GGTTCATG
--ACTGG??????????????-??????????????????????????????????????
??????
>Plem.AB021375
????????????????GATCATGGCTCAGATTGAACGCTGGCG-GCATGCCTTACACATG
CA-AGTCGAACGGCAGC-ACGGGTG-----------------------------------
--------------------CTTG------------------------------------
------------------------CACCTGGTGGCGAGTGGCGAACGGGTGAGTAATATA
TCGG-AACGTGCCCA-ATAGTGGGGGATAACGTAGCGAAAGTT-ACGCTAATACCGCATA
-CGCTC---------------------------------------------------TAC
G-----------------------------------------------------------
-------GAGGAAA-G-TGGGG--G--ATC------------------------------
------------------------------------------------------------
-----------------------GCAA---------------------------------
----------------------------------G---ACNNN-ATGCTATTGGAGCGG-
CCGATATCTGATTAGCTAGTTGGTGGGGTAATGGCCCACCAAGGCG-ACGATCAGTAGCT
GGTCTGAGAGGACGACCAGCCACACTGGGACTGAGACACGGCCCAGA-CTCCTACGGG-A
GGCAGCAGTGGGGAATTTTGGACAATGGGGGCAA-CCCTGA-TCCAGCAATGCCGCGTGT
GTGAAGAAGGCCTTCGGGTTGTAAAGCACTTTTGTCAGGAAC-GAAACGG-AGCTGGC--
TAAT-ACCTGGCTCTAATGACGGTACCTGAAGAA-TAAGCACCGGCTAACTACGTGCCAG
CAGCCGCGGTAAT-ACGTAGGGTGCGAG-CGTTAATCGGAATTACTGGG--CGTAAAGCG
T-GCGCAGG-CGGTTGT-GCAAGACAGAGGTG-A-AATCCCCGAG-CTTAA-CTTGGGAA
CTGCCTTTGTG-ACTGCAT-GGCTAGAGTGTGTCAGAGGGGGGTAGAATTCCACGTGTAG
CAGTGAAATGCGTAGATATGTGGAGGAATACCGATGGCGAAGGCAGCCCCCTGGG-ATAA
CACTGACGCTCAT--GCACGA-AAGCGTGGGGAGCAAACAGGATTAGATACCCTGGTAGT
CCACGC-CCTAAACGATGTCAACT-AGTT-GTCGGGT-CT--------------------
--TAAT------------------T-GACTTGGTAACGCANN-TAACGCGTGAAGTTGAC
CGCCTGGGGAGTACGGTCGCAAGATTAAAAC-TCAAA-GGAATTGACGGGGACCCGCACA
AGCGGTGGATGATGTGGATTAATTCGATGCAACGCGAAAAACCTTACCTACCCTTGACAT
G-TACGG---A-ATCCTTCAGAGATGG-AGGAG--TGCTC-GAAA---GAGAGC--CGTA
ACACAGGTGCTG-CA-TGGCTG-TCGTCAGCTCGTGTCGTGAGATGTTGGGTTAAGTCCC
GCAACGAGCGCAACCCTTGTCATTAG-TTGCTA-C----GAAA---GGG--CACTCTAAT
GAGACTGCCGGT-GACAAACCG-GAGGAAGGTGGGGATGACGTCAAGTCCTCATGGCCCT
TA-TGGGTAGGGCTTCACACGTCATACAATGGTACATA-CAGAGGG------CT-GCCAA
CCC-GCGAGGGGG-AGC-TAAT-CCC-AGAAAGTGT-ATCGTAGTCCGGATTGTAGTCTG
CAACTCGACTAC-ATGAAGTTGGAATCGCTAGTAATCGCGGATCAGCA-TGTCGCGGTGA
ATACGTTCCCGGGTCTTGTACACACCGCCCGTCACACCATGGGA-GCGGGTTTTACCAGA
AGT-AGGTAGCT-TAA-CC-GCAA---GGA-GGGC--GCTTACCACGGTAG-GATTCGTG
--ACTGGGGTGAAGTCGTAAC-AAGGTAGCCGTATCGGAAGGTGCGGCTGGATCACC???
??????
>Nelo.AJ239278
???????????????????????????????????????????-????????????????
??-??????????CAGC-GGGGTA-GTG--------------------------------
--------------------CTTG------------------------------------
----------------------CACTACTGCCGGCGAGTGGCGAACGGGTGAGTAATATA
TTGG-AACGTACCGA-GTAATGGGGGATAACCAATCGAAAGAT-TGGCTAATACCGCATA
-CGCTC---------------------------------------------------TGA
G-----------------------------------------------------------
-------GAGGAAA-G-CAGGG--G--ACC------------------------------
------------------------------------------------------------
-----------------------TTCG---------------------------------
----------------------------------G---GCCTT-GCGTTATTCGAGCGG-
CCAATATCTGATTAGCTAGTTGGTGGGGTAAAGGCCTACCAAGGCG-ACGATCAGTAGCG
GGTCTGAGAGGATGATCCGCCACACTGGGACTGAGACACGGCCCAGA-CTCCTACGGG-A
GGCAGCAGTGGGGAATTTTGGACAATGGGCGCAA-GCCTGA-TCCAGCCATGCCGCGTGT
CTGAAGAAGGCCTTCGGGTTGTAAAGGACTTTTGTTAGGGAA-GAAAAAG-GAACGGT--
TAAT-ACCCGTTTCTGCTGACGGTACCTAAAGAA-TAAGCACCGGCTAACTACGTGCCAG
CAGCCGCGGTAAT-ACGTAGGGTGCGAG-CGTTAATCGGAATTACTGGG--CGTAAAGCG
A-GCGCAGA-CGGTTAC-TTAAGCAGGATGTG-A-AATCCCCGGG-CTCAA-CCTGGGAA
CTGCGTTCTGA-ACTGGGT-AGCTAGAGTATGTCAGAGGGGGGTAGAATTCCACGTGTAG
CAGTGAAATGCGTAGAGATGTGGAGGAATACCGATGGCGAAGGCAGCCCCCTGGG-ATAA
TACTGACGTTCAT--GCTCGA-AAGCGTGGGTAGCAAACAGGATTAGATACCCTGGTAGT
CCACGC-CCTAAACGATGTCGATT-AGCT-GTTGGGC-AG--------------------
--CTTG-----------------AC-TGCTTAGTAGCGTAGC-TAACGCGTGAAATCGAC
CGCCTGGGGAGTACGGTCGCAAGATTAAAAC-TCAAA-GGAATTGACGGGGACCCGCACA
AGCGGTGGATGATGTGGATTAATTCGATGCAACGCGAAGAACCTTACCTGGTCTTGACAT
G-TACGG---A-ACCTTCCAGAGACGG-AAGGG--TGCC--TTCG----GGAGC--CGTA
ACACAGGTGCTG-CA-TGGCTG-TCGTCAGCTCGTGTCGTGAGATGTTGGGTTAAGTCCC
GCAACGAGCGCAACCCTTGTCATTAG-TTGCCATCAT--TTAG-TTGGG--CACTCTAAT
GAGACTGCCGGT-GACAAACCG-GAGGAAGGTGGGGATGACGTCAAGTCCTCATGGCCCT
TA-TGACCAGGGCTTCACACGTCATACAATGGTCGGTA-CAAAGGG------TA-GCCAA
GCC-GCGAGGCGG-AGC-CAAT-CTC-ATAAAACCG-ATCGTAGTCCGGATTGCACTCTG
CAACTCGAGTGC-ATGAAGTCGGAATCGCTAGTAATCGCAGGTCAGCA-TACTGCGGTGA
ATACGTTCCCGGGTCTTGTACACACCGCCCGTCACACCATGGGA-GTGGGGG????????
???-????????-???-??-????---???-????--??????????????-????????
--???????????????????-??????????????????????????????????????
??????
>DSM1.AB003623
?????????????????????????????ATTGAACGCTGGCG-GCATGCCTTACACATG
CA-AGTCGAACGGTAAC-GCGGG-------------------------------------
--------------------GCAA------------------------------------
--------------------------CCTGGCGACGAGTGGCGAACGGGTGAGTAATGTA
TCGG-AACGTGCCCA-GTTGTGGGGGATAACTGCTCGAAAGAG-CAGCTAATACCGCATA
-CGACC---------------------------------------------------TGA
G-----------------------------------------------------------
-------GGTGAAA-G-CGGGG--G--ATC------------------------------
------------------------------------------------------------
-----------------------GCAA---------------------------------
----------------------------------G---ACCTC-GCGCAATTGGAGCGG-
CCGATATCAGATTAGGTAGTTGGTGGGGTAAAGGCCTACCAAGCCT-ACGATCTGTAGCT
GGTCTGAGAGGACGACCAGCCACACTGGGACTGAGACACGGCCCAGA-CTCCTACGGG-A
GGCAGCAGTGGGGAATTTTGGACAATGGGGGCAA-CCCTGA-TCCAGCCATGCCGCGTGC
GGGAAGAAGGCCTTCGGGTTGTAAACCGCTTTTGTCAGGGAA-GAAATCC-TTTGAGC--
TAAT-ACCTCGGAGGGATGACGGTACCTGAAGAA-TAAGCACCGGCTAACTACGTGCCAG
CAGCCGCGGTAAT-ACGTAGGGTGCAAG-CGTTAATCGGAATTACTGGG--CGTAAAGCG
T-GCGCAGG-CGGTTAT-GCAAGACAGATGTG-A-AATCCCCGGG-CTCAA-CCTGGGAA
CTGCATTTGTG-ACTGCAT-GGCTAGAGTACGGTAGAGGGGGATGGAATTCCACGTGTAG
CAGTGAAATGCGTAGATATGTGGAGGAACACCGATGGCGAAGGCAATCCCCTGGA-CCTG
TACTGACGCTCAT--GCACGA-AAGCGTGGGGAGCAAACAGGATTAGATACCCTGGTAGT
CCACGC-CCTAAACGATGTCAACT-GGTT-GTTGGGA-GG--------------------
--GTTT------------------C-TTCTCAGTAACGTAGC-TAACGCGTGAAGTTGAC
CGCCTGGGGAGTACGGCCGCAAGGTTGAAAC-TCAAA-GGAATTGACGGGGACCCGCACA
AGCGGTGGATGATGTGGTTTAATTCGATGCAACGCGAAAAACCTTACCTACCCTTGACAT
G-CCAGG---A-ATCTTGCAGAGATGT-GAGAG--TGCTC-GAAA---GAGAAC--CTGG
ACACAGGTGCTG-CA-TGGCCG-TCGTCAGCTCGTGTCGTGAGATGTTGGGTTAAGTCCC
GCAACGAGCGCAACCCTTGTCATTAG-TTGCTA-C----GAAA---GGG--CACTCTAAT
GAGACTGCCGGT-GACAAACCG-GAGGAAGGTGGGGATGACGTCAGGTCATCATGGCCCT
TA-TGGGTAGGGCTACACACGTCATACAATGGCCGGGA-CAGAGGG------CT-GCCAA
CCC-GCGAGGGGG-AGC-TAAT-CCC-AGAAACCCG-GTCGTAGTCCGGATCGCAGTCTG
CAACTCGACTGC-GTGAAGTCGGAATCGCTAGTAATCGCGGATCAGCT-TGCCGCGGTGA
ATACGTTCCCGGGTCTTGTACACACCGCCCGTCACACCATGGGA-GCGGGTTCTGCCAGA
AGT-AGTTAGCC-TAA-CC-GCAA---GGA-GGGC--GATTACCACGGCAG-GGTTCGTG
--ACTGGGGTGA?????????-??????????????????????????????????????
??????
>ualp.AJ240910
?????????????????????????TCAGAACGAACGCTGGCG-GCAGGCCTAACACATG
CA-AGTCGAGCGCAC-C-------------------------------------------
--------------------TTCG------------------------------------
-------------------------------G-GTGAGCGGCGGACGGGTTAGTAACGCG
TGGG-AACGTACCCT-TTTCTACGGAATAGCCTTTGGAAACGA-AGAGTAATACCGTATA
-CGCCC---------------------------------------------------TTT
G-----------------------------------------------------------
-------GGGGAAA-G-A------------------------------------------
------------------------------------------------------------
-----------------------TTTA---------------------------------
--------------------------------------------TCGGAGAAGGATCGG-
CCCGCGTTAGATTAGATAGTTGGTGGGGTAACGGCCTACCAAGTCT-ACGATCTATAGCT
GGTTTTAGAGGATGATCAGCAACACTGGGACTGAGACACGGCCCAGA-CTCCTACGGG-A
GGCAGCAGTGGGGAATCTTAGACAATGGGCGCAA-GCCTGA-TCTAGCCATGCCGCGTGA
GTGATGAAGGCCTTAGGGTCGTAAAGCTCTTTCGCCTGTGAT-GA---------------
TAAT--------------GACAGTAGCAGGTAAA-GAAACCCCGGCTAACTCCGTGCCAG
CAGCCGCGGTAAT-ACGGAGGGGGTTAG-CGTTGTTCGGAATTACTGGG--CGTAAAGCG
C-ACGTAGG-CGGATTG-GAAAGTTGGGGGTG-A-AATCCCGGGG-CTCAA-CCCCGGAA
CTGCCTCCAGA-ACTATCA-GTCTAGAGTTCGAGAGAGGTGAGTGGAATTCCAAGTGTAG
AGGTGAAATTCGTAGATATTTGGAGGAACACCAGTGGCGAAGGCGGCTCACTGGC-TCGA
TACTGACGCTGAG--GTGCGA-AAGTGTGGGGAGCAAACAGGATTAGATACCCTGGTAGT
CCACAC-CGTAAACGATGAATGCC-AGTC-GTCGGGC-AG--------------------
--TATA------------------C-TGTTCGGTGACACACC-TAACGGATTAAGCATTC
CGCCTGGGGAGTACGGTCGCAAGATTAAAAC-TCAAATGGAATTGACGGGGGCCCGCACA
AGCGGTGGAGCATGTGGTTTAATTCGAAGCAACGCGCAGAACCTTACCAACCCTTGACAT
A-CTCGTC--G-TCGCTCCAGAGATGG-AGC-TT-TCAG--TTCG---GCTGGA--CGAG
ATACAGGTGCTG-CA-TGGCTG-TCGTCAGCTCGTGTCGTGAGATGTTCGGTTAAGTCCG
GCAACGAGCGCAACCCACATCCCTAG-TTGCCAGCAGT-TCGG-CTGGG--CACTCTATG
GAAACTGCCCGT-GATAAGCGG-GAGGAAGGTGTGGATGACGTCAAGTCCTCATGGCCCT
TA-CGGGTTGGGCTACACACGTGCTACAATGGCAGTGA-CAATGGG--------------
----------------T-TAAT-CCC-AAAAA-ACT-GTCTCAGTTCGGATTGGGGTCTG
CAACTCGACCCC-ATGAAGTCGGAATCGCTAGTAATCGCGTAACAGCA-TGACGCGGTGA
ATACGTTCCCGGGCCTTGTACACACCGCCCGTCACACCATGGGA-GTTGGTTCTACCCGA
CGA-CGCTGCGC-TAA-CC-TTCG---GGG-GGCA--GGCGGCCACGGTAG-GATCAGCG
--ACTGGGGTGAAGTCGTAAC-AAGGTAGCCCTAGGGGAACCTGGGGC????????????
??????
>OCS.AF001650
?????????AGAGTTTGATCCTGGCTCAGATTGAACGCTGGCG-GTAGGCTTAACACATG
CA-AGTCGTGCGAGAAA-GTATC-------------------------------------
--------------------TTCG------------------------------------
-------------------------GATATGAGTAGAGCGGCGGACGGGTGAGTAACGCG
TAGG-AATCTACCTA-GTAGAAGGGGATAGCCCGGGGAAACCC-GGATTAATACCGTATA
-CCTCC---------------------------------------------------TTC
G-----------------------------------------------------------
-------GGAGAAA-G-AAGGC--C--TCTC-----------------------------
------------------------------------------------------------
-----------------------TTT----------------------------------
---------------------------------GA---AGCTT-TCGCTACTAGATGAG-
CCTGCGTAAGATTAGCTTGTTGGTGAGGTAAAGGCTCACCAAGGCG-ACGATCTTTAGCT
GGTCTGAGAGGACGATCAGCCACATTGGGACTGAGACACGGCCCAGA-CTCCTACGGG-A
GGCAGCAGTGGGGAATATTGGACAATGGGCGCAA-GCCTGA-TCCAGCCATACCGCGTGT
GTGAAGAAGGCCTTCGGGTTGTAAAGCACTTTAAGCAGGGAG-AAAAAGT-TATAAGT--
TAAT-ACCTTATAACCCTGATGTTACCTGCAGAA-TAAGCACCGGCTAATTCCGTGCCAG
CAGCCGCGGTAAT-ACGGAAGGTGCAAG-CGTTAATCGGAATTACTGGG--CGTAAAGCG
C-GCGTAGG-TGGTTTG-TTAAGTTGGATGTG-A-AAGCCCTGGG-CTCAA-CCTAGGAA
CTGCATCCAAA-ACTAACT-CACTAGAGTACGATAGAGGGAGGTAGAATTCATAGTGTAG
CGGTGGAATGCGTAGATATTATGAAGAATACCAGTGGCGAAGGCGGCCTCCTGGA-TCTG
TACTGACACTGAG--GTGCGA-AAGCGTGGGTAGCGAACAGGATTAGATACCCTGGTAGT
CCACGC-CGTAAACGATGACAACT-AGCT-GTTGGGA-GA--------------------
--CTAT-----------------GT-CTTTCAGTGGCGCAGC-TAACGCTTTAAGTTGTC
CGCCTGGGGAGTACGGCCGCAAGGCTAAAAC-TCAAA-TGAATTGACGGGGACCCGCACA
AGCGGTGGAGCATGTGGTTTAATTCGATGCAACGCGAAAAACCTTACCTACTCTTGACAT
A-CTTGG---A-GGCTCTTG-TAATGA-GAGTG--TGCC--TTTT----GGAAC--CAAG
ATACAGGTGCTG-CA-TGGCTG-TCGTCAGCTCGTGTCGTGAGATGTTCCGTTAAGTCGG
ATAACGAGCGCAACCCTTACCCTTAT-TTGCCAGCGA--TTCGGTCGGG--AACTATAAG
GGGACTGCCGGT-GATAAACCG-GAGGAAGGTGAGGACGACGTCAAGTCATCATGGCCCT
TA-CGAGTAGGGCTACACACGTGCTACAATGGGAGATA-CAGACGG------AC-GCTAA
GCC-GCGAGGTGG-TGC-TAAT-CCT-AAAAAGTCT-TTCGTAGTCCGGATTGGAGTCTG
CAACTCGACTCC-ATGAAGTCGGAATCGCTAGTAATCGCGGATCAGCA-TGCCGCGGTGA
ATACGTTCTCGGGTCTTGTACACACCGCCCGTCACACCATGGAA-GTGGATTGCACCAGA
AGT-AGATAGTC-TAA-CC-TTAG---GGA-GGGC--GTTTACCACGGTGT-GCTTCATG
--ACTGGGGTGAAGTCGTAAC-AAGGTAGCCGTAGGGGAACCTGTGGTTGGATCACCTCC
TT????
>Hcan.AF262037
?????????????????????????TCAGAGTGAACGCTGGCG-GCGTGCCTAATACATG
CA-AGTCGAACGATGAA-GCTT-C-TAG--------------------------------
--------------------CTTG------------------------------------
--------------------CTAG---AAGTGGATTAGTGGCGCACGGGTGAGTAATGCA
TAGGTTATGTGCCCT-TTAGTCTGGGATAGCCACTGGAAACGG-TGATTAATACTAGATA
-CTCCC---------------------------------------------------TAC
G-----------------------------------------------------------
-------GGGGAAA-G-T------------------------------------------
------------------------------------------------------------
------------------------TTT---------------------------------
--------------------------------------------TCGCTAAAGGATCAG-
CCTATGTCCTATCAGCTTGTTGGTGAGGTAATGGCTCACCAAGGCT-ATGACGGGTATCC
GGCCTGAGAGGGTGATCGGACACACTGGAACTGAGACACGGTCCAGA-CTCCTACGGG-A
GGCAGCAGTAGGGAATATTGCTCAATGGGGGAAA-CCCTGA-AGCAGCAACGCCGCGTGG
AGGATGAAGGTTTTCGGATTGTAAACTCCTTTTGTTAGAGAA-GA---------------
TTAT--------------GACGGTATCTAACGAA-TAAGCACCGGCTAACTCCGTGCCAG
CAGCCGCGGTAAT-ACGGAGGGTGCAAG-CGTTACTCGGAATCACTGGG--CGTAAAGAG
C-GCGTAGG-CGGGGTA-GCAAGTCAGATGTG-A-AATCCTATGG-CTTAA-CCATAGAA
CTGCATTTGAA-ACTGTTA-CTCTAGAGTATGGGAGAGGTAGGTGGAATTCTTGGTGTAG
GGGTAAAATCCGTAGAGATCAAGAGGAATACTCATTGCGAAGGCGACCTGCTGGA-ACAT
TACTGACGCTGAT--GCGCGA-AAGCGTGGGGAGCAAACAGGATTAGATACCCTGGTAGT
CCACGC-CCTAAACGATGAATGCT-AGTT-GTTGTGA-GG--------------------
--CTTG-----------------TC-CTTGCAGTAATGCAGC-TAACGCATTAAGCATTC
CGCCTGGGGAGTACGGTCGCAAGATTAAAAC-TCAAA-GGAATAGACGGGGACCCGCACA
AGCGGTGGAGCATGTGGTTTAATTCGAAGATACGCGAAGAACCTTACCTAGGCTTGACAT
T-GATAG---A-ATCTACTAGAGATAG-TGGAG--TGCCCTTTT---AGGGAGC--TTGA
AAACAGGTGCTG-CA-CGGCTG-TCGTCAGCTCGTGTCGTGAGATGTTGGGTTAAGTCCC
GCAACGAGCGCAACCCTCGTCCTTAG-TTGCTAGCAG--TTTGGCTGAG--CACTCTAAG
GAGACTGCCTTC-G-TAAGGAG-GAGGAAGGTGAGGATGACGTCAAGTCATCATGGCCCT
TA-CGCCTAGGGCTACACACGTGCTACAATGGGGTGCA-CAAAGAG------AA-GCAAT
ACT-GCGAAGTGG-AGC-CAAT-CTC-TAAA-ACAT-CTCTCAGTTCGGATTGTAGTCTG
CAACTCGACTAC-ATGAAGCTGGAATCGCTAGTAATCGTGAATCAGCCATGTCACGGTGA
ATACGTTCCCGGGTCTTGTACTCACCGCCCGTCACACCATGGGA-GTTGTATTCGCCTTA
AGT-CGGAATAC-TA-----AAC------T-AGTT--ACCGCCCACGGCGG-ATGCAGCG
--ACTGGGGTGAAGTCGTAAC-AAGGTAACCGTAGGTGAACCTGCG??????????????
??????
>Dsin.AF118453
?????????????????????????????AACGAACGCTGGCG-GCGTGCTTAACACATG
CA-AGTCGAACGCGAAA-GTTTTTC-----------------------------------
--------------------TTCG------------------------------------
-----------------------GAGAAACGAGTAGAGTGGCGCACGGGTGAGTAACGCG
TAAGTTATCTACCCC-TTCATCTGGAATAACTCACCGAAAGGT-GTGCTAATACCGGATA
-CGCTG---------------------------------------------------GAA
A-----------------------------------------------------------
-------CAGGAAA-G-GTGGC--C--TCT------------------------------
------------------------------------------------------------
-----------------------TTT----------------------------------
----------------------------------A---AGCTA-CCGTGGAGGGATGAG-
CTTGCGTACCATTAGCTAGTTGGTAGGGTAATGGCCTACCAAGGCG-ACGATGGTTAGCG
GGTCTGAGAGGATGATCCGCCACACTGGAACTGGAACACGGACCAGA-CTCCTACGGG-A
GGCAGCAGTGAGGAATATTGCGCAATGGGGGAAA-CCCTGA-CGCAGCGACGCCGCGTGG
ATGATGAAGGCCTTTGGGTCGTAAAATCCTGTCAGATGGAAA-GAAATGC-ACGGTGGT-
TAAT-ACCCATCGTGTTTGACGGTACCATCAAAG-GAAGCACCGGCTAACTCCGTGCCAG
CAGCCGCGGTAAT-ACGGAGGGTGCAAG-CGTTGTTCGGAATTACTGGG--CGTAAAGCG
C-GCGTAGG-TGGCTGT-TTAAGTCAGATGTG-A-AAGTCCACGG-CTCAA-CCGTGGAA
GTGCATTTGAA-ACTGGAC-AGCTTGAGTACTGGAGGGGGTAGTGGAATTCCCGGTGTAG
AGGTGAAATTCGTAGATATCGGGAGGAATACCGGTGGCGAAGGCGACTACCTGGC-CAGA
TACTGACACTGAG--GTGCGA-AAGCGTGGGGAGCAAACAGGATTAGATACCCTGGTAGT
CCACGC-CGTAAACGATGTCAACT-AGGT-GTTGGGA-TG--------------------
--GTTA----------------ATC-ATCTCATTGCCGTAGC-TAACGCATTAAGTTGAC
CGCCTGGGGAGTACGGTCGCAAGATTAAAAC-TCAAA-GGAATTGACGGGGGCCCGCACA
AGCGGTGGAGTATGTGGTTTAATTCGACGCAACGCGCAGAACCTTACCTGGTCTTGACAT
C-CCGAG---A-ATCCTGTGGAAACAC-GGGAG--TGCCTCTTT---GAGGAAT--TCGG
TGACAGGTGCTG-CA-TGGCTG-TCGTCAGCTCGTGTCGTGAGATGTTGGGTTAAGTCCC
GCAACGAGCGCAACCCTTGTCTTTAG-TTGCCAGCAT--TAGG-TTGGG--CACTCTAAA
GAGACTGCCGGT-GTCAAACCG-GAGGAAGGTGGGGATGACGTCAAGTCCTCATGGCCTT
TA-TGATCAGGGCTACACACGTACTACAATGGCATATA-CAGAGGG------CA-GCGAC
ATC-GCGAGGTGA-AGC-GAAT-CCC-TAAA-CTAT-GTCTCAGTCCGGATTGGAGTCTG
CAACTCGACTCC-ATGAAGTTGGAATCGCTAGTAATCGCGGATCAGCA-TGCCGCGGTGA
ATACGTTCCCGGGCCTTGTACACACCGCCCGTCACACCACGGGA-GTTGGTTGTACCAGA
AGC-AGTTGAGC-TAA-CC-TTTTC--GGA-GGCA--GGCTGCCAAGGTAT-GATTGGTA
--ACTGGGGTGAAGTCGTAAC-AAGGTAGCCCTAGGGGAACCTGG???????????????
??????
>Tfer.Y11595
????????????????????????CTCAGATTGAACGCTGGCG-GCATGCCTAACACATG
CA-AGTCGAACGGTAAC-AGGTC-------------------------------------
--------------------TTCG------------------------------------
--------------------------GATGCTGACGAGTGGCGGACGGGTGAGTAATGCG
TAGG-AATCTGTCTT-TTAGTGGGGGACAACCCAGGGAAACTT-GGGCTAATACCGCATG
-AGCCC---------------------------------------------------TGA
G-----------------------------------------------------------
-------GGGGAAA-G-CGGGG--G--ATC------------------------------
------------------------------------------------------------
-----------------------TTCG---------------------------------
----------------------------------G---ACCTC-GCGCTAAGAGAGGAG-
CCTACGTCCGATTAGCTAGTTGGCGGGGTAAAGGCCCACCAAGGCG-ACGATCGGTAGCT
GGTCTGAGAGGACGACCAGCCACACTGGGACTGAGACACGGCCCAGA-CTCCTACGGG-A
GGCAGCAGTGGGGAATTTTTCGCAATGGGGGCAA-CCCTGA-CGAAGCAATGCCGCGTGG
ATGAAGAAGGCCTTCGGGTTGTAAAGTCCTTTCGTGGAGGAC-GAAAAGG-CGGGTTC--
TAAT-ACAATCTGCTGTTGACGTGAATCCAAGAA-GAAGCACCGGCTAACTCCGTGCCAG
CAGCCGCGGTAAT-ACGGGGGGTGCAAG-CGTTAATCGGAATCACTGGG--CGTAAAGGG
T-GCGTAGG-CGGTACG-TTAGGTCTGTCGTG-A-AATCCCCGGG-CTCAA-CCTGGGAA
TGGCGGTGGAA-ACCGGCG-GACTAGNGTATGGGAGAGGGTGGTGGAATTCCAGGTGTAG
CGGTGAAATGCGTAGAGATCTGGAGGAACATCAGTGGCGAAGGCGGCCACCTGGC-CCAA
TACTGACGCTGAG--GCACGA-AAGCGTGGGGAGCAAACAGGATTAGATACCCTGGTAGT
CCACGC-CCTAAACGATGAATACT-AGAT-GTTTGGT-GC--------------------
--CACG-----------------CG-TACTGAGTGTCGTAGC-TAACGCGATAAGTATTC
CGCCTGGGAAGTACGGCCGCAAGGTTAAAAC-TCAAA-GGAATTGACGGGGGCCCGCACA
AGCGGTGGAGCATGTGGTTTAATTCGATGCAACGCGAAGAACCTTACCTGGGCTTGACAT
G-TCCGG---A-ATTCTGCAGAGATGC-GGGAG--TGCCC-TTCG---GGGAAT--CGGA
ACACAGGTGCTG-CA-TGGCTG-TCGTCAGCTCGTGTCGTGAGATGTTGGGTTAAGTCCC
GCAACGAGCGCAACCCTTGTCCTTAG-TTGCCAGCGG--TTCGGCCGGG--CACTCTAGG
GAGACTGCCGGT-GACAAACCG-GAGGAAGGTGGGGATGACGTCAAGTCCTCATGGCCTT
TA-TGTCCAGGGCTACACACGTGCTACAATGGCGCGTA-CAGAGGG------AA-GCCAA
GCC-GCGAGGTGG-AGC-AGAC-CCC-AGAAAGCGC-GTCGTAGTTCGGATTGCAGTCTG
CAACTCGACTGC-ATGAAGTCGGAATCGCTAGTAATCGCGGATCAGCA-TGCCGCGGTGA
ATACGTTCCCGGGCCTTGTACACACCGCCCGTCACACCATGGGA-GTGGATTGTACCAGA
AGC-AGCTAGCC-TAA-CC-TTCG---GGA-GGGC--GGTTACCACGGTAT-GGTTCATG
--ACTGGGGTGAAGTCGT???-??????????????????????????????????????
??????
>Omou.AB001521
?????????????????????????????ATTGAACGCTAGCG-GCATGCTTAACACATG
CA-AGTCGAACGGCAGC-GCGGGG-AG---------------------------------
--------------------CTTG------------------------------------
-----------------------CTCCCTGGCGGCGAGTGGCGGACGGGTGAGTAATGCG
TAGG-AATCTACCTT-ATAGTGGGGGATAACCTGGGGAAACTC-GGGCTAATACCGCATA
-ATAGAGGGCA--GAAGACAGAAGATAGAAGACAGGCGATTGTATGACTGCGTCACAAAT
TTTGAAAATTTGTCGCGAAGTGACACAATGATTTGTCTTCAGTCCTCTGCCTTCT-G---
----TCTTCTGAAA-G-CGGGG--G--ATC------------------------------
------------------------------------------------------------
-----------------------TTCG---------------------------------
----------------------------------G---ACCTC-GTGCTATAAGATGAG-
CTTACGTCGGATTAGCTTGTTGGTGGGGTAATGGCCTACCAAGGCG-ACGATCCGTAGCT
GGTCTGAGAGGATGATCAGCCACACTGGGACTGAGACACGGCCCAGA-CTCCTACGGG-A
GGCAGCAGTGGGGAATATTGGACAATGGGGGAAA-CCCTGA-TCCAGCAATGCCGCGTGT
GTGAAGAAGGCCTTCGGGTTGTAAAGCACTTTCAGTGGGGAA-GAAAGTC-TCAAGGA--
TAAT-ATCCTTAGGCGTTGACGTTACCCACAGAA-GAAGCACTGGCTAACTCTGTGCCAG
CAGCCGCGGTAAT-ACAGAGAGTGCAAG-CGTTAATCGGAATCACTGGG--CGTAAAGCG
C-GCGTAGG-TGGATAT-TTAAGTCGGATGTG-A-AAGCCCTGGG-CTTAA-CCTGGGAA
TTGCACCCGAT-ACTGGGT-ATCTTGAGTATGGTAGAGGGAAGTGGAATTTCCGGTGTAG
CGGTGAAATGCGTAGATATCGGAAAGAACACCAGTGGCGAAGGCGACTTCCTGGA-CCAA
TACTGACACTGAG--GCGCGA-AAGCGTGGGGAGCAAACAGGATTAGAGACCCTGGTAGT
CCACGC-CCTCAACGATGAGAACT-AGCT-GTTGGGA-AG--------------------
--TCCA------------------C-TTCTTAGTAGCGAAGC-TAACGCGTTAAGTTCTC
CGCCTGGGGAGTACGGCCGCAAGGTTAAAAC-TCAAA-GAGATTGACGGGGGCCCGCACA
AGCGGTGGAGCATGTGGTTTAATTCGATGCAACGCGAAAAACCTTACCTACCCTTGACAT
C-CTCGG---A-ACTTGTCAGAGATGA-CTTGG--TGCC--TTCG----GGAAC--CGAG
TGACAGGTGCTG-CA-TGGCTG-TCGTCAGCTCGTGTCGTGAGATGTTGGGTTAAGTCCC
GTAACGAGCGCAACCCTCGTCCTTAG-TTGCCAGCGAG-TCATGTCGGG--AACTCTAAG
GAGACTGCCGGT-GATAAACCG-GAGGAAGGTGGGGATGATGTCAAGTCATCATGGCCCT
TA-TGGGTAGGGCTACACACGTGCTACAATGGGCAGTA-CAAAGGG------TT-GCCAA
GCC-GCAAGGTGG-AGC-TAAT-CCC-AGAAAACTG-CTCTTAGTCCGGATTGGAGTCTG
CAACTCGACTCC-ATGAAGTTGGAATCGCTAGTAATCGCGAATCAGCA-TGTCGCGGTGA
ATACGTTCTCGGGCCTTGTACACACCGCCCGTCACACCATGGGA-GTGAATTGTACCAGA
AGC-GGGTAGGC-TAA-CT--TCG---GGA-GGCC--GCTCACCACGGTAT-GATCCATG
--A??????????????????-??????????????????????????????????????
??????
>Smal.AJ131782
?????????????????????????????AGTGAACGCTGGCG-GTAGGCCTAACACATG
CA-AGTCGAACGGCAGC-ACAGGA-GAG--------------------------------
--------------------CTTG------------------------------------
---------------------CTCTC-TGGGTGGCGAGTGGCGGACGGGTGAGGAATACA
TCGG-AATCTACTTT-TTCGTGGGGGATAACGTAGGGAAACTT-ACGCTAATACCGCATA
-CGACC---------------------------------------------------TAC
G-----------------------------------------------------------
-------GGTGAAA-G-CAGGG--G--ATC------------------------------
------------------------------------------------------------
-----------------------TTCG---------------------------------
----------------------------------G---ACCTT-GCGCGATTGAATGAG-
CCGATGTCGGATTAGCTAGTTGGCGGGGTAAAGGCCCACCAAGGCG-ACGATCCGTAGCT
GGTCTGAGAGGATGATCAGCCACACTGGAACTGAGACACGGTCCAGA-CTCCTACGGG-A
GGCARCAGTGGGGAATATTGGACAATGGGCGCAA-GCCTGA-TCCAGCCATACCGCGTGG
GTGAAGAAGGCCTTCGGGTTGTAAAGCCCTTTTGTTGGGAAA-GAAATCC-AGCTGGT--
TAAT-ACCCGGTTGGGATGACGGTACCCAAAGAA-TAAGCACCGGCTAMCTTCGTGCCAG
CAGCCGCGGTAAT-ACGAAGGGTGCAAG-CGTTACTCGGAATTACTGGG--CGTAAAGCG
T-GCGTAGG-TGGTCGT-TTAAGTCCGTTGTG-A-AAGCCCTGGG-CTCAA-CCTGGGAA
CTGCAGTGGAT-ACTGGGC-GACTAGAGTGTGGTAGAGGGTACCGGAATTCCTGGTGTAG
CAGTGAAATGCGTAGAGATCAGGAGGAACATCCATGGCGAAGGCAGCTACCTGGA-CCAA
CACTGACACTGAG--GCACGA-AAGCGTGGGGAGCAAACAGGATTAGATACCCTGGTAGT
CCACGC-CCTAAACGATGCGAACT-GGAT-GTTGGGT-GCA-------------------
--ATTT-----------------GG-CACGCAGTATCGAAGC-TAACGCGTTAAGTTCGC
CGCCTGGGGAGTACGGTCGCAAGACTGAAAC-TCAAA-GGAATTGACGGGGGCCCGCACA
AGCGGTGGAGTATGTGGTTTAATTCGATGCAACGCGAAGAACCTTACCTGGCCTTGACAT
G-TCGAG---A-ACTTTCCAGAGATGG-ATTGG--TGCC--TTCG----GGAAC--TCGA
ACACAGGTGCTG-CA-TGGCTG-TCGTCAGCTCGTGTCGTGAGATGTTGGGTTAAGTCCC
GCAACGAGCGCAACCCTTGTCCTTAG-TTGCCAGCACG-TARTGGTGGG--AACTCTAAG
GAGACCGCCGGT-GACAAACCG-GAGGAAGGTGGGGATGACGTCAAGTCATCATGGCCCT
TA-CGGCCAGGGCTACACACGTACTACAATGGTAGGGA-CAGAGGG------CT-GCAAG
CCG-GCGACGGTA-AGC-CAAT-CCC-AGAAACCCT-ATCTCAGTCCGGATTGGAGTCTG
CAACTCGACTCC-ATGAAGTCGGAATCGCTAGTAATCGCAGATCAGCATTGCTGCGGTGA
ATACGTTCCCGGGCCTTGTACACACCGCCCGTCACACCATGGGA-GTTTGTTGCACCAGA
AGC-AGGTAGCT-TAA-CC-TTCG---GGA-GGGC--GCTTGCCACGGTGT-GGCCGATG
--ACTGGGGTGAAGTCGTAAC-AAGGTAGCCGTATCGGAAGGTGC???????????????
??????
>Crud.AF211140
?????????????????????????????????AACGCTGGCG-ACAAGCCTAACACATG
CA-AGTTGTGCGAATT--------------------------------------------
--------------------TAAA------------------------------------
--------------------------------AATTAGCAGCAAACGGGTGAGTAATATG
CAAG-AATCTGCCTT-TTAGTATTGAAAAGTATATAGAAATGT-ATAGTAATTCAATATA
-TATCC---------------------------------------------------TTA
T-----------------------------------------------------------
-------GGATAAG-G-TATGA--G-----------------------------------
------------------------------------------------------------
-----------------------ATAG---------------------------------
---------------------------------------TCAT-ATGCTAATGGAAGAG-
CTTGTATCGGATTAGTTAGTTGTTAAAGTAAAGGTTTAACAAGACT-ATGATCCGTAGTT
GGTCTTAGAGGATGAACAACCACATTGGGACTGAGACACGGCCCAAA-CTTTTGAGGA-A
GGCAGCAGTGGGGAATATTGGACAATGGGCGATA-GCCTGA-TCCAGCTATGTCGCGTGT
GTGAAGAAGGCCTTAGGGTTGTAAAACACTTTCAACAATGAAAGAAGAAA-AATAAATT-
TAATAAATTTTTTTTTTTGACGATATTTGTAAAA-GAAGCACCGGCTAACTTCGTGCCAG
CAGCCGCGGTAAT-ACGAGGGGTGCAAG-CGTTAATCGAAATTATTGGG--CGTAAAGGG
T-GTGTAGG-TTGTTTATATAAGTTAATTGTAAAATTTATTAAA--GC-AA--TTTATTA
AAGCAATTAAT-ACTAATA-AACTTGAGTATAAAAGAAGAAATTAGAATTTCAGGAGTAG
CAGTGAAATGCTCAGATATCTGAAAGAATACTAGTGGCGAAGGCGTATTTCTATT-TTAA
TACTGACACTGAT--ACACGA-AAGCATGGGGAGCAAACAGGATTAGATACCCTGGTAGT
CCATGC-AGTAAACGATGTCAACT-ATTT-ATTAAAT-AACATATATAAATAATTTTTAA
TTATTA-TTGAAATTTTAATATGTA-TTTTTAGTGAAAAAGC-TAACGCGTTAAGTTGAC
CGCCTGGGGATTACGACCGCAAGGTTAAAAC-TCAAA-TGAATTGACGGGGGCTCGCACA
AGCGGTGGAGCATGTGGTTTAATTCGATACAACACGAAAAATCTTACCTACTCTTGACAT
C-CAAAG---A-ATTTATTAGAAATAA-TAAAG--CT----TTTA------AGC--TTTG
AGACAGGTGCTG-CA-TGGCTG-TCGTCAGCTCGTGTTGTGAAATGTTGGGTTAAGTCCT
ATAACGAGCGCAACCCTTATCTTATA-TTACTAAAAT--AA-T-CTTAG--AACTAATAA
GAAACTGCCTAT-GATAAATTG-GAGGAAGGTGAGGACGACGTCAAGTCATCATGGCCCT
TA-TGAGTAGGGCTACACACGTGCTACAATGAGTAAAA-CAAAAAG----TTAT-GCTAT
ATG-GCAACATAA-TGC-TAAT-CTT--CAAAATTA-TTCTTAGTTCGGATTGAAGTCTG
TAACTCGACTTC-ATGAAGTTGGAATCGCTAGTAATCGTAAATCAGAA-TGTTACGGTGA
ATACGTTCTCGAGCCTTGTACACACCGCCCGTCACACCATGGAA-GTAAATTGTATCATA
AAT-AATT------------TTAT-------------TATTATAACGGTAT-GATTTGTA
--ACTGGGGTGAAGTCGTAAC-AAGGTAGCTGTAGGGGAACCTGTGGCTGGATA??????
??????
>Bsta.AF084852
?????????????????????????????AACGAACGCTGGCG-GCGTGCCTAATACATG
CA-AGTCGAACGTGAAA-AGGG--------------------------------------
--------------------GCAA------------------------------------
--------------------------CCCTTAGTAAAGTGGCGCACGGGTGAGTAACACG
TAGGTAATCTGCCTT-TCAGTGGGGAATAACTTAGGGAAACCT-GAGCTAATGCCGCATA
-CGTTA---------------------------------------------------GTA
A-----------------------------------------------------------
-------TAAGAAA-G-TGGGC--G--CC-------------------------------
------------------------------------------------------------
-----------------------GCAA---------------------------------
----------------------------------G---GGCTC-ATGCTGAAAGAAGGG-
CCTGCGGCCTATTAGCTAGTTGGTGGGGTAATGGCCTACCAAGGCA-ACGATAGGTATCC
GGTCTGAGAGGATGATCGGACACACTGGAACTGAGACACGGTCCAGA-CTCCTACGGG-A
GGCAGCAGTAGGGAATATTGCGCAATGGGGGAAA-CCCTGA-CGCAGCAACGCCGCGTGA
GTGAGGAAGGTCTTCGGATTGTAAAACTCTTTTTTTAGGGAA-AAATGAT-TACAGAG--
CTAA-TACCCTGTAAAGTGATGGTACCTAAAGAA-TAAGCACCGGCTAACTTCGTGCCAG
CAGCCGCGGTAAT-ACGAAGGGTGCAAG-CGTTGTTCGGAATCATTGGG--CGTAAAGCG
C-GCGCAGG-CGGATCA-GCAAGTCAGATGTG-A-AATCTCGAAG-CTCAA-CTTCGAAA
CTGCGTCTGAA-ACTGCTA-GTCTAGAATGTCGGAGGGGGCAGGGGAATTTCACGTGTAG
GGGTAAAATCCGTAGAGATGTGAAGGAACACCGGAGGCGAAGGCGCCTGCCTGGA-CGAC
TATTGACGCTGAG--GCGCGA-AAGCGTGGGGAGCAAACAGGATTAGATACCCTGGTAGT
CCACGC-CGTAAACGATGAATACT-AGTT-ATTGGGG-GT--------------------
--ATTG----------------ACT-CCTTCAGTGACGCAGC-TAACGCATTAAGTATTC
CGCCTGGGGAGTACGGTCGCAAGACTAAAAC-TCAAA-CAAATTGACGGGGGCCCGCACA
AGCGGTGGATTATGTGGTTTAATTCGAAGCAACGCGCAGAACCTTACCTAGGCTTGAACT
C-CTACG--AA-CCCGTTGTAAT-GGA-CGGGG--TGCCC-GCAA---GGGAAT--GTAG
TGAGAGGTGCTG-CA-TGGCTG-TCGTCAGCTCGTGTTGTGAAATGTTGGGTTAAGTCTC
GCAACGAGCGCAACCCCTATCGTCTG-TTGCCAGCAT--TAAG-TTGGG--CACTCTGAC
GAGACTGCCTGG-GTTAACCAG-GAGGAAGGTGGGGATGACGTCAAGTCCTCATGGCCCT
TA-TGTCTAGGGCTACACACGTAATACAATGGCGCGTA-CAGAGGG------AA-GCGAA
CTC-GCAAGGGGG-AGC-AAAT-CTC-AAAAAGCGC-GCCTCAGTTCGGATTGGAGTCTG
CAACTCGACTCC-ATGAAGTTGGAATCGCTAGTAATCGGAGATCAGCA-CGCTCCGGTGA
ATACGTTCCCGGGCCTTGTACACACCGCCCGTCACACCATGGGA-GTTGTTTTCATTTTA
AGA-CGTGACTC-TAA-CC-GCAA---GGG-GGAG--AGCGTCTACAGTGG-GAGCGATG
--ACTGGGGTG??????????-??????????????????????????????????????
??????
>Asin.AF078754
???????????GGTTTGATCCTGGCTCAGATTGAACGCTGGCG-GCATGCCTTACACATG
CA-AGTCGAACGGTAAC-AGGTC-------------------------------------
--------------------TTCG------------------------------------
--------------------------GATGCTGACGAGTGGCGAACGGGTGAGTAATACA
TCGG-AACGTGCCCA-ATCGTGGGGGATAACACATCGAAAGAT-GTGCTAATACCGCATA
-AGATC---------------------------------------------------TAC
G-----------------------------------------------------------
-------GATGAAA-G-CGGGG--G--ATC------------------------------
------------------------------------------------------------
-----------------------GCAA---------------------------------
----------------------------------G---ACCTC-GCGCGAATGGAGCGG-
CCGATGGCAGATTAGGTAGTTGGTGGGGTAAAGGCCCACCAAGCCG-ACGATCTGTAGCT
GGTCTGAGAGGACGACCAGCCACACTGGGACTGAGACACGGCCCAGA-CTCCTACGGG-A
GGCAGCAGTGGGGAATTTTGGACAATGGGCGCAA-GCCTGA-TCCAGCAATGCCGCGTGC
AGGATGAAGGCCTTCGGGTTGTAAACTGCTTTTGTACGGAAC-GAAAAGG-TCTTTTC--
TAAT-ACAGAAGGCCCATGACGGTACCGTAAGAA-TAAGCACCGGCTAACTACGTGCCAG
CAGCCGCGGTAAT-ACGTAGGGTGCAAG-CGTTAATCGGAATTACTGGG--CGTAAAGCG
T-GCGCAGG-CGGTGTT-GTAAGACAGAGGTG-A-AATCCCCGGG-CTCAA-CCTGGGAA
CTGCCTTTGTG-ACTGCAA-CGCTAGAGTACGGCAGAGGGGGATGGAATTCCGCGTGTAG
CAGTGAAATGCGTAGATATGCGGAGGAACACCGATGGCGAAGGCAATCCCCTGGG-CCTG
TACTGACGCTCAT--GCACGA-AAGCGTGGGGAGCAAACAGGATTAGATACCCTGGTAGT
CCACGC-CCTAAACGATGTCAACT-GGTT-GTTGGGT-C---------------------
--TTCA-----------------CT-GACTCAGTAACGAAGC-TAACGCGTGAAGTTGAC
CGCCTGGGGAGTACGGCCGCAAGGTTAAAAC-TCAAA-GGAATTGACGGGGACCCGCACA
AGCGGTGGATGATGTGGTTTAATTCGATGCAACGCGAAAAACCTTACCCACCTTTGACAT
G-GCAGA---A-ATCCTTTAGAGATAG-AGGAG--TGCTC-GAAA---GAGAAT--CTGC
ACACAGGTGCTG-CA-TGGCTG-TCGTCAGCTCGTGTCGTGAGATGTTGGGTTAAGTCCC
GCAACGAGCGCAACCCTTGCCATTAG-TTGCTA-CAT--TCAG-TTGGG--CACTCTAAT
GGGACTGCCGGT-GACAAACCG-GAGGAAGGTGGGGATGACGTCAAGTCCTCATGGCCCT
TA-TAGGTGGGGCTACACACGTCATACAATGGCTGGTA-CAAAGGG------TT-GCCAA
CCC-GCGAGGGGG-AGC-TAAT-CCC-ATAAAGCCA-GTCGTAGTCCGGATCGCAGTCTG
CAACTCGACTGC-GTGAAGTCGGAATCGCTAGTAATCGTGGATCAGAA-TGTCACGGTGA
ATACGTTCCCGGGTCTTGTACACACCGCCCGTCACACCATGGGA-GCGGGTTCTGCCAGA
AGT-AAGTAACC-TAA-CC-GTAA---GGA-AGGC--GCTTACCACGGCAG-GGTTCGTG
--ACTGGGGTTAAGTCCTAAC-AAGGTA-CC?????????????????????????????
??????
>Phal.X67024
?NNAATTGAAGAGTTTGATCATGGCTCAGATTGAACGCTGGCG-GCAGGCCTAACACATG
CA-AGTCGAGCGGTAAC-AG-ANA-GTAG-------------------------------
--------------------CTTG------------------------------------
---------------------CTNCTTT-GCTGACGAGCGGCGGACGGGTGAGTAATGCT
TGGG-AACATGCCTT-GAGGTGGGGGACAACAGTTGGAAACGA-CTGCTAATACCGCATA
-ATGTC---------------------------------------------------TAC
G-----------------------------------------------------------
-------GACCAAA-G-GGGGC--------------------------------------
------------------------------------------------------------
-----------------------TTC----------------------------------
---------------------------------------GCTC-TCGCCTTTAGATTGG-
CCCAAGTGGGATTAGCTAGTTGGTGAGGTAATGGCTCACCAAGGCG-ACGATCCCTAGCT
GGTTTGAGAGGATGATCAGCCACACTGGGACTGAGACACGGCCCAGA-CTCCTACGGG-A
GGCAGCAGTGGGGAATATTGCACAATGGGCGCAA-GCCTGA-TGCAGCCATGCCGCGTGT
GTGAAGAAGGCCTTCGGGTTGTAAAGCACTTTCAGTCAGGAG-GAAAGGT-TAGTAGT--
TAAT-ACCTGCTAGCTGTGACGTTACTGACAGAA-GAAGCACCGGCTAACTCCGTGCCAG
CAGCCGCGGTAAT-ACGGAGGGTGCGAG-CGTTAATCGGAATTACTGGG--CGTAAAGCG
T-ACGCAGG-CGGTTTG-TTAAGCGAGATGTG-A-AAGCCCCGGG-CTCAA-CCTGGGAA
CTGCATTTCGA-ACTGGCA-AACTAGAGTGTGATAGAGGGTGGTAGAATTTCAGGTGTAG
CGGTGAAATGCGTAGAGATCTGAAGGAATACCGATGGCGAAGGCAGCCACCTGGG-TCAA
CACTGACGCTCAT--GTACGA-AAGCGTGGGGAGCAAACGGGATTAGATACCCCGGTAGT
CCACGC-CGNAAACNATGTCTACT-AGAA-GCTCGGA-GC--------------------
--CTCG------------------G-TTCTGTTTGGCAAA---NAACGCATTAAGTAGAC
CGCCTGGGGAGTACGGCCGCAAGGTTAAAAC-TCAAA-TGAATTGACGGGGG-CCGCACA
AGCGGTGGAGCATGTGGTTTAATTCGATGCAACGCGAAGAACCTTACCTACACTTGACAT
A-CAGAG---A-ACTTACCAGAGATGG-TTTGG--TGCT---TCG----GGAAC--TCTG
ATACAGGTGCTG-CA-TGGCTG-TCGTCAGCTCGTGTTGTGAGATGTTGGGTTAAGTCCC
GCAACGAGCGCAACCCCTATCCTTAG-TTGCTAGCAGG-TAATGCTGAG--AACTCTAAG
GAGACTGCCGGT-GATAAACCG-GAGGAAGGTGGGGACGACGTCAAGTCATCATGGCCCT
TA-CGTGTAGGGCTACACACGTGCTACAATGGCGCATA-CAGAGTG------CT-GCGAA
CCT-GCGAAGGTA-AGC-GAAT-CAC-TTAAAGTGC-GTCGTAGTCCGGATTGGAGTCTG
CAACTCGACTCC-ATGAAGTCGGAATCGCTAGTAATCGCGTATCAGAA-TGACGCGGTGA
ATACGTTCCCGGGCCTTGTACACACCGCCCGTCACACCATGGGA-GTGGGTTGCTCCAGA
AGT-AGATAGTC-TAA-CC-CTCG---GGA-GGAC--GTTTACCACGGAGT-????????
--???????????????????-??????????????????????????????????????
??????
>udel.AB015240
?????????AGAGTTTGATCCTGGCTCAGAATGAACGCTGGCG-GCGTGCTTAACACATG
CA-AGTCGAACGAGAAA-GTGGAC------------------------------------
--------------------TTCG------------------------------------
------------------------GTCCGCGAGTAAAGTGGCGCACGGGTGATTAACGCG
TGAATAATCTACCCC-TGAATTTGGGATAACAGTTCGAAAGGG-CTGCTAATACCGGATA
-ATATGATTTT--TAC-----------------------------------------TAC
G---------------------------------------------------GTT-TG--
----AATCATCAAA-G-AGGGC--C--TCTC-----------------------------
------------------------------------------------------------
-----------------------CTTG---------------------------------
---------------------------------GA---AGCTT-TTGTTTGGGGATGAG-
TTCGCGTACCATTAGCTTGTTGGTGGGGTAACGGCCTACCAAGGCT-GCGATGGTTAGCT
GGTTTGAGAGAATGATCAGCCACACTGGAACTGACACACGGTCCAGAACTCCTACGGG-A
GGCAGCAGTGAGGAATTTTGCGCAATGGGCGAAA-GCCTGA-CGCAGCAACGCCGCGTGA
GTGATGAAGGCTCTTGGGTCGTAAAGCTCTGTCAAGTGGGAA-GAAACCT-CATATGAT-
TAAT-ACTCATATGAATTGACGGTACCACTGAAG-GAAGCACCGGCTAACTCCGTGCCAG
CAGCCGCGGTAAT-ACGGGGGGTGCAAG-CGTTATTCGGTATTATTGGG--CGTAAAGGG
C-GCGTAGG-CGGCCAT-TTAAGTCGGGTGTG-A-AATCCCGGGG-CTTAA-CCCCGGAA
CTGCATCCGAT-ACTGGGT-GGCTTGAGTATGGGAGAGGGAAGTGGAATTCCAGGTGTAG
AGGTGAAATTCGTAGATATCTGGAGGAACACCAGTGGCGAAGGCGACTTCCTGGA-CCAA
TACTGAAGCTGAG--GCGCGA-AGGCGTGGGGAGCAAACAGGATTAGATACCCTGGTATT
CCACGC-AGTAAACGTTGTATACT-AGGTCGTCGCGG-GT--------------------
--ATTG----------------ACC-CCTGCGGTGCCGCAGC-TAACGCATTAATTATAC
CGCCTGGGGATTACGGTCGCAAAATTAAAAC-TCAAA-GGAATTGACGGGGGCCCGCACA
AGCGGTGGAGCATGTGGTTTAATTCGACGCAACGCGCAGAACCTTACCTGGACTTGACGT
C-TCGAG---A-ATTCTTTCGAAAGTT-AGAAG--TGCCC-TTCG---GGGAAC--TCGA
TGACAGGTGCTG-CA-TGGCTG-TCGTCACCTCGTGTCGTGAGATGTTGGGTTAAGTCCC
GCAACGAGCGCAACCCTTATCTTCAG-TTACCAGCGCG-TAATGGCGGG--GACTCTGGA
GACACTGCCCCG-GTTAACGGG-GAGGAAGGTGGGGATGACGTCAAGTCCTCATGGCCCT
TA-TGTCCAGGGCTACACACGTGCTACAATGGTATGTA-CAAAGGG------TC-GCTAA
GCC-GCGAGGCCA-AGC-CAAT-CCC-ATAAAGCAT-ACCTCAGTTCGGATTGGAGTCTG
CAACTCGACTCC-ATGAAGTTGGAATCGCTAGTAATCGCGGATCAGCA-TGCCGCGGTGA
ATACGTTCCCGGGCCTTGTACACACCGCCCGTCACACCACGAGA-GTTGATTGTACCAGA
AGT-CGTTGGGC-TAA-CCCTTCG--GGGA-GGCGA-GGCGCCTAAGGTAT-GGTTCATA
--ATTGGGGTGAAGTCGTAAC-AAGGTAACC?????????????????????????????
??????
>Dbaa.M34403
???AACTGGAGAGTTTGRTCCTGGCTCNGAACGAACGCTGGCG-GCAGGCCTAACRCATG
CR-AGTCGCACGAGAAC-GATYCT------------------------------------
---------------------TCG------------------------------------
-----------------------GGGAGACTAGTAAAGTGGCGCNCGGGTGAGTAACGCG
TGGGNAATCTRCCTG-ATGGTACGGNATAACGTCTCGAAAGGG-GCGCTAATACCGTATA
-AGACCACGAC--AAC-----------------------------------------TGC
G---------------------------------------------------GTT-GT--
----TGCGGNNAAA-G-GGGGC--C--NCTC-----------------------------
------------------------------------------------------------
-----------------------TATA---------------------------------
---------------------------------GA---AGCTC-CTGCNNTTGGACGAG-
CCNGCGTCCCATTAGCTTGTTGGTGAGGTNACGGCTCACYAAGGCC-GCGATGGGTAGCT
GGTCTGAGAGGATGATCAGCCACACTGGGACTGGAACACGGCCNAGA-CTCCTACGGG-A
GGCAGCAGTGAGGAATCTTGCGCAATGGGGGAAA-CCCTGA-CGCAGCCATGCCGCGTGA
GTGAAGAAGGCCTTCGGGTCGTAAAGCTCTGTCAGGTGGGAA-GAACCCT-CAAGGGAC-
GAAT-ANTCCTTTGAGCTGACGGTACCGCCAAAG-GAAGCACCGGCTAACTCCGTGCCAG
CAGCCGCGGTAAT-ACGGAGGGTGCRAG-CGTTGTTCGGAATTACTGGG--CGTAAAGCG
T-GTGCAGG-CGGCCRA-ATRAGTCGGATGTG-A-AAGCCCTCGG-CTCAA-CCGAGGAA
CTGCATTCGAT-ACTGCTT-GGCTTGAGTCCTGTAGAGGAGAGTGGAATTCCCGGTGTAG
AGGTGAAATTCGTAGATATCGGGAGGAACATCGGTGGCGAAGGCGACTCTCTGGA-CAGT
GACTGACGCTGAT--ACRCGA-AAGCGTGGGGAGCRAACAGGATTAGATACCCTGGTAGT
CCACGC-TGTRAACGGTGTCCACT-AGGT-GTAGCGG-GTA-------------------
--TTGA----------------GCC-CCCGCTNTGCCGTAGC-TAACGCGTTAAGCGGAC
CGCCTGGGGAGTACGGCCGCAAGGTYAAAAC-TCAAA-GGAATTGACGGGGGCCCGCACA
AGCGGTGGAGCATGTGGTTTAATTCGAANNAACGCGAAGAACCTTACCTGGGTTTGACAT
C-CCCGG---A-CAGCCTRTGAAAGTA-GGNNT--TTC---TTCG-----GAAC--CGGG
NGACAGGTGCTG-CA-TGGCTG-TCGTCAGCTCGTGTCGTGAGATGTTGGGTTAAGTCCC
GCAACGAGCGCAACCCYYATCGTTAG-TTGCCAGTAT--TTAG-TTAGG--CACTCTAGT
GATACTGCCCCG-GTTNACGGG-GAGGAAGGTGGGGATGACGTCAAGTCATNATGGCCCT
TA-TGCCCAGGGCTACACACGTGCTACNATGGTCGGTA-CAAAGGG------CT-GCTAA
ATC-GCGAGGTTA-TGC-CAAT-CCC-AAAAAGCCG-GCCTCNGTTCGGATTGGAGTCTG
CAACTCGACTCC-ATGAAGTTGGAATCGCTAGTAATCCCGGATCAGCA-TGCCGGGGTNA
ATACGTTC????????????????????????????????????-???????????????
???-????????-???-???????--????-????--??????????????-????????
--???????????????????-??????????????????????????????????????
??????
>Pasp.AB021397
?????????????????????????????ATTGAACGCTGGCG-GCAGGCCTAACACATG
CA-AGTCGAGCGGATGA-GAAGAG------------------------------------
--------------------CTTG------------------------------------
-------------------------CTCTTCGATTCAGCGGCGGACGGGTGAGTAATGCC
TAGG-AATCTGCCTG-GTAGTGGGGGACAACGTTTCGAAAGGA-ACGCTAATACCGCATA
-CGTCC---------------------------------------------------TAC
G-----------------------------------------------------------
-------GGAGAAA-G-CAGGG--G--ACC------------------------------
------------------------------------------------------------
-----------------------TTCG---------------------------------
----------------------------------G---GCCTT-GCGCTATCAGATGAG-
CCTAGGTCGGATTAGCTAGTTGGTGAGGTAATGGCTCACCAAGGCG-ACGATCCGTAACT
GGTCTGAGAGGATGATCAGTCACACTGGAACTGAGACACGGTCCAGA-CTCCTACGGG-A
GGCAGCAGTGGGGAATATTGGACAATGGGCGAAA-GCCTGA-TCCAGCCATGCCGCGTGT
GTGAAGAAGGTCTTCGGATTGTAAAGCACTTTAAGTTGGGAG-GAAGGGC-ATTAACC--
TAAT-ACGTTAGTGTTTTGACGTTACCGACAGAA-TAAGCACCGGCTAACTCTGTGCCAG
CAGCCGCGGTAAT-ACAGAGGGTGCAAG-CGTTAATCGGAATTACTGGG--CGTAAAGCG
C-GCGTAGG-TGGTTCG-TTAAGTTGGATGTG-A-AATCCCCGGG-CTCAA-CCTGGGAA
CTGCATCCAAA-ACTGGCG-AGCTAGAGTAGGGTAGAGGGTGGTGGAATTTCCTGTGTAG
CGGTGAAATGCGTAGATATAGGAAGGAACACCAGTGGCGAAGGCGACCACCTGGA-CTCA
TACTGACACTGAG--GTGCGA-AAGCGTGGGGAGCAAACAGGATTAGATACCCTGGTAGT
CCACGC-CGTAAACGATGTCAACT-AGCC-GTTGGGA-AC--------------------
--CTTG-----------------AG-TTCTTAGTGGCGCANN-TAACGCATTAAGTTGAC
CGCCTGGGGAGTACGGCCGCAAGGTTAAAAC-TCAAA-TGAATTGACGGGGGCCCGCACA
AGCGGTGGAGCATGTGGTTTAATTCGAAGCAACGCGAAGAACCTTACCAGGCCTTGACAT
G-CAGAG---A-ACTTTCCAGAGATGG-ATTGG--TGCC--TTCG----GGAAC--TCTG
ACACAGGTGCTG-CA-TGGCTG-TCGTCAGCTCGTGTCGTGAGATGTTGGGTTAAGTCCC
GTAACGAGCGCAACCCTTGTCCTTAG-TTACCAGCACG-TCATGGTGGG--CACTCTAAG
GAGACTGCCGGT-GACAAACCG-GAGGAAGGTGGGGATGACGTCAAGTCATCATGGCCCT
TA-CGGCCTGGGCTACACACGTGCTACAATGGTCGGTA-CAGAGGG------TT-GCCAA
GCC-GCGAGGTGG-AGC-TAAT-CCC-ACAAAACCG-ATCGTAGTCCGGATCGCAGTCTG
CAACTCGACTGC-GTGAAGTCGGAATCGCTAGTAATCGCGAATCAGAA-TGTCGCGGTGA
ATACGTTCCCGGGCCTTGTACACACCGCCCGTCACACCATGGGA-GTGGGTTGCACCAGA
AGT-AGCTAGTC-TAA-CC-TTCG---GGA-GGAC--GGTTACCACGGTGT-GATTCATG
--ACTGGGGTGAAGTCGTAAC-AAGGTAGCCGTAGGGGAACCTGCGGCTGGATCAC????
??????
>udel.AJ240999
?????????AGAGTTTGATCATGGCTCAGAACGAACGCTGGTG-GTATGCCTAATACATG
CA-AGTCGAACGAGAAA--GTAC-------------------------------------
--------------------TTCG------------------------------------
-------------------------GTAC-GAGTACAGTGGCGCACGGGTGAGTAACGCG
TAGATGATATGCCTT-TTAGTGGGGGACAAC-GTTGGAAACGA-CTGCTAATACCGCATA
-AGCTTGGTGA--AT------------------------------------------TGA
A------------------------------------------------------AAA--
----ACCAAGGAAA-G-GGGGC--------------------------------------
------------------------------------------------------------
-----------------------TTCG---------------------------------
---------------------------------------GCTC-TCGCTAAGAGATTGG-
TCTGCGTGACATTAGCTTGTTGGTGGGGTAATGGCCTACCAAGGCA-ACGATGTCTGGCT
GGTCTGAGAGGATGATCAGTCACACTGGAACTGAGACACGGTCCAGA-CTCCTACGGG-A
GGCAGCAGTAGGGAATATTGCACAATGGGGGAAA-CCCTGA-TGCAGCAATACC-CGTGA
GTGAGGAAGGCCTTCGGGTTGTAAAACTCTGTCCTATAGGAA-GAACGGC-TTATCGGT-
TAAT-ACCCGGTTTGTTTGACGGTACTATAGAAG-AAAGCACCGGCTAACTCCGTGCCAG
CAGCCGCGGTAATACCGGAGGGTGCAAG-CGTTGTTCGGATTTATTGGG--CGTAAAGCG
C-GCGCAAG-CGGACTA-GCAAGTCAGATGTG-A-AATCTCGGGG-CTCAA-CCTCGAAA
CTGCGTCTGAA-ACTGTTA-GTCTAGAATTACAGAGGGGGAAGGGGAATTTCACGTGTAG
GGGTAAAATCCGTAGAGATGTGAAGGAACACCGGTGGCGAAGGCGCCTTCCTGGA-TGTA
TATTGACGCTGAG--GCGCGA-AAGCGTGGGGAGCAAACAGGATTAGATACCCTGGTAGT
CCACGC-CGTAAACGATGAGAACT-AGCT-ATTGGGG-GTA-------------------
--TTGA-----------------CT-CCTTCAGTGGCGCAGC-TAACGCATTAAGTTCTC
CGCCTGGGAAGTACGGTCGCAAGACTAAAAC-TCAAA-GGAATTGACGGGGGCCCGCACA
AGCGGTGGATTATGTGGTTTAATTCGAAGCAACGCGCAGAACCTTACCAAGGCTTGAAAT
C-CTTCG---A-ATCCCGAGTAATTTT-GGGAG--TGCCC-GCAA---GGGAAT--GAAG
TGACAGGTGCTG-CA-TGGCTG-TCGTCAGCTCGTGTTGTGAAATGTTGGGTTAAGTCTC
GCAACGAGCGCAACCCCTATCTTTAG-TTGCCAGCAT--TAAG-TTGGG--CACTCTAGA
GAGACTGCCCGG-GTTAACCGG-GAGAAAGGTGGGGATGACGTCAAGTCCTCATGGCCCT
TA-TGCCTTGGGCTACACACGTAATACAATGGTTGGTA-CAGAGGG------AC-GCGAG
CAT-GCGAATGTT-AGC-AAAT-CTC-AAAAAGCCA-ATCTCAGTCCGGATTGGAGTCTG
CAACTCGACTCC-ATGAAGTTGGAATCGCTAGTAATCGGAGATCAGCA-CGCTCCGGTGA
ATACGTTCCCGGGCCTTGTACACACCGCCCGTCACACCATGGGA-GTTGTTTTCATTTTA
AGA-CGTGACTC-TAA-CC-TTCG---GGA-GGAG--AGCGTCTACAGTGG-GAGCGATG
--ACTGGGGTGAAGTCGTAAC-AAGGTA????????????????????????????????
??????
>Hsp..M88152
??ATTATGGAGAGTTTGATCCTGGCTCAGAGTGAACGCTGGCG-GCGTGCCTAATACATG
CA-AGTCGNACGATGAA-GCTTTT-TAG--------------------------------
--------------------CTTG------------------------------------
--------------------CTAG--AAAGTGGATTAGTGGCGCACGGGTGAGTAATGCA
TAGGTTATGTGCCCC-ATAGTCTAGGATAGCCACTGGAAACGG-TGATTAATACTGGATA
-CTCCT---------------------------------------------------TAC
G-----------------------------------------------------------
-------AGGGAAA-G--------------------------------------------
------------------------------------------------------------
-----------------------TTTT---------------------------------
--------------------------------------------TCGCTATGGGATCAG-
CCTATGTCCTATCAGCTTGTTGGTGAGGTAATGGCTCACNNAGGCT-ATGACGGGTATCC
GGCCTGAGAGGGTGAACGGACACACTGGAACTGAGACACGGTCCAGA-CTCCTACGGG-A
GGCAGCAGTAGGGAATATTGCTCAATGGGCGAAA-GCCTGA-AGCAGCAACGCCGCGTGG
AGGATGAAGGTTTTAGGATTGTAAACTCCTTTTGTAAGAGAA-GA---------------
TTAT--------------GACGGTATCTTACGAA-TAAGCACCGGCTAACTCCGTGCCAG
CAGCCGCGGTAAT-ACGGAGGGTGCAAG-CGTTACTCGGAATCACTGGG--CGTAAAGAG
C-GCGTAGG-CGGGATA-ATAAGTCAGATGTG-A-AATCCTATGG-CTTAA-CCATAGAA
CTGCATTTGAA-ACTGTTA-TTCTAGAGTATGGGAGAGGTAGGTGGAATTCTTGGTGTAG
GGGTAAAATCCGTAGAGATCAAGAGGAATACTCATTGCGAAGGCGACCTGCTGGA-ACAT
TACTGACGCTGAT--GCGCGA-AAGCGTGGGGAGCAAACAGGATTAGATACCCTGGTAGT
CCACGC-CCTAAACGATGAATGCT-AGTT-GTTGGGG-TG--------------------
--CTTG-----------------TC-ACTCCAGTAATGCAGC-TAACGCATTAAGCATTC
CGCCTGGGGAGTACGGTCGCAAGATTAAAAC-TCAAA-GGAATAGACGGGGACCCGCACA
AGCGGTGGAGCNNGTGGTTTAATTCGANNNTACGCGAAGAACCTTACCTAGGCTTGACAT
T-GATAG---A-ATCTGCTAGAGATAG-TGGAG--TGCTGGCTTG--CCAGAGC--TTGA
AAACAGGTGCTG-CA-CGGCTG-TCGTCAGCTCGTGTCGTGAGATGTTGGGTTAAGTCCC
GCAACGAGCGCAACCCTCGTCCTTAG-TTGCTAGCAG--TTCGGCTGAG--CACTCTAAG
GAGACTGCCTTC-G-TNAGGAG-GAGGAAGGTGAGGACGACGTCAAGTCATCATGGCCCT
TA-CGCCTAGGGCTACACACGTGCTACAATGGTATGTA-CAAAGAG------AA-GCAAT
ACC-GCGAGGTGG-AGC-AAAT-CTC-AAAA-ACAT-ATCTCAGTTCGGATTGTAGTCTG
CAACTCGACTAC-ATGAAGCTGGAATCGCTAGTAATCGCAAATCAGCCATGTTGCGGTGA
ATACGTTCCCGGGTCTTGTACTCACCGCCCGTCACACCATGGGA-GTTGTATTCGCCTTA
AGT-CGGGATGC-TA-----AAT------T--GCT--ANCGCCCACGGCGG-ATGCAGCG
--ACTGGGG????????????-??????????????????????????????????????
??????
>Korn.AB004756
??????????????????????????????????????????G-GNAGGCCTAACACATG
CA-AGTCGAGCGGTAGC-ACAGAG-AG---------------------------------
--------------------CTTG------------------------------------
-----------------------CTCTCGGGTGACGAGCGGCGGACGGGTGAGTAATGTC
TGGG-AAACTGCCTG-ATGGAGGGGGATAACTACTGGAAACGG-TAGCTAATACCGCATA
-ACGTC---------------------------------------------------GCA
A-----------------------------------------------------------
-------GACCAAA-G-TGGGG--G--ACC------------------------------
------------------------------------------------------------
-----------------------TTCG---------------------------------
----------------------------------G---GCCTC-ATGCCATCAGATGTG-
CCCAGATGGGATTAGCTAGTAGGTGGGGTAATGGCTCACCTAGGCG-ACGATCCCTAGCT
GGTCTGAGAGGATGACCAGCCACACTGGAACTGAGACACGGTCCAGA-CTCCTACGGG-A
GGCAGCAGTGGGGAATATTGCACAATGGGCGCAA-GCCTGA-TGCAGCCATGCCGCGTGT
ATGAAGAAGGCCTTCGGGTTGTAAAGTACTTTCAGCGAGGAG-GAAGGCG-TTAAGGT--
TAAT-AACCTTGGTGATTGACGTTACTCGCAGAA-GAAGCACCGGCTAACTCCGTGCCAG
CAGCCGCGGTAAT-ACGGAGGGTGCAAG-CGTTAATCGGAATTACTGGG--CGTAAAGCG
C-ACGCAGG-CGGTCTG-TTAAGTCAGATGTG-A-AATCCCCGGG-CTCAA-CCTGGGAA
CTGCATTTGAA-ACTGGCA-GGCTTGAGTCTTGTAGAGGGGGGTAGAATTCCAGGTGTAG
CGGTGAAATGCGTAGAGATCTGGAGGAATACCGGTGGCGAAGGCGGCCCCCTGGA-CAAA
GACTGACGCTCAG--GTGCGA-AAGCGTGGGGAGCAAACAGGATTAGATACCCTGGTAGT
CCACGC-TGTAAACGATGTCGACT-TGGA-GGTTGTT-CC--------------------
--CTTG-----------------AG-GAGTGGCTTCCGGAGC-TAACGCGTTAAGTCGAC
CGCCTGGGGAGTACGGCCGCAAGGTTAAAAC-TCAAA-TGAATTGACGGGGGCCCGCACA
AGCGGTGGAGCATGTGGTTTAATTCGATGCAACGCGAAGAACCTTACCTACTCTTGACAT
C-CAGAG---A-ACTTAGCAGAGATGC-TTTGG--TGCC--TTCG----GGAAC--TCTG
AGACAGGTGCTG-CA-TGGCTG-TCGTCAGCTCGTGTTGTGAAATGTTGGGTTAAGTCCC
GCAACGAGCGCAACCCTTATCCTTTG-TTGCCAGCGA--TTCGGTCGGG--AACTCAAAG
GAGACTGCCAGT-GATAAACTG-GAGGAAGGTGGGGATGACGTCAAGTCATCATGGCCCT
TA-CGAGTAGGGCTACACACGTGCTACAATGGCATATA-CAAAGAG------AA-GCGAC
CTC-GCGAGAGCA-AGC-GGAC-CTC-ATAAAGTAT-GTCGTAGTCCGGATTGGAGTCTG
CAACTCGACTCC-ATGAAGTCGGAATCGCTAGTAATCGTAGATCAGAA-TGCTACGGTGA
ATACGTTCCCGGGCCTTGTACACACCGCCCGTCACACCATGGGA-GTGGGTTGCAAAAGA
AGT-AGGTAGCT-TAA-CC-TTCG---GGA-GGGC--GCTTACCACTTTGT-GATTCATG
--A??????????????????-??????????????????????????????????????
??????
>Axyl.X75619
??????????GAGTTTCATCCTGGCTCAGAGCGAACGCTGGCG-GCATGCTTAACACATG
CA-AGTCGCACGAACCT-------------------------------------------
--------------------TTCG------------------------------------
-------------------------------GGGTTAGTGGCGGACGGGTGAGTAACGCG
TAGG-GATCTGTCCA-TGGGTGGGGGATAACTTTGGGAAACTG-AAGCTAATACCGCATG
-ACACC---------------------------------------------------TGA
G-----------------------------------------------------------
-------GGTCAAA-G-GC-----------------------------------------
------------------------------------------------------------
-----------------------GCAA---------------------------------
------------------------------------------G-TCGCCTGTGGAGGAA-
CCTGCGTTCGATTAGCTAGTTGGTGGGGTAAAGGCCTACCAAGGCG-ATGATCGATAGCT
GGTCTGAGAGGATGATCAGCCACACTGGGACTGAGGCACGGCCCAGA-CTCCTACGGG-A
GGCAGCAGTGGGGAATATTGGACAATGGGCGCAA-GCCTGA-TCCAGCAATGCCGCGTGT
GTGAAGAAGGTTTTCGGATTGTAAAGCACTTTCAGCGGGGAC-GA---------------
TGAT--------------GACGGTACCCGCAGAA-GAAGCCCCGGCTAACTTCGTGCCAG
CAGCCGCGGTAAT-ACGAAGGGGGCAAG-CGTTGCTCGGAATGACTGGG--CGTAAAGGG
C-GCGTAGG-CGGTTGA-CACAGTCAGATGTG-A-AATTCCTGGG-CTTAA-CCTGGAGG
CTGCATTTGAT-ACATGGC-GACTAGAGTGTGAGAGAGGGTTGTGGAATTCCCAGTGTAG
AGGTGAAATTCGTAGATATTGGGAAGAACACCGGTGGCGAAGGCGGCAACCTGGC-TCAT
GACTGACGCTGAG--GCGCGA-AAGCGTGGGGAGCAAACAGGATTAGATACCCTGGTAGT
CCACGC-TGTAAACGATGTGTGCT-GGAT-GTTGGGT-GAC-------------------
--TTT------------------GT-CATTCAGTGTCGTAGT-TAACGCGATAAGCACAC
CGCCTGGGGAGTACGGCCGCAAGGTTGAAAC-TCAAA-GGAATTGACGGGGGCCCGCACA
AGCGGTGGAGCATGTGGTTTAATTCGAAGCAACGCGCAGAACCTTACCAGGGCTTGACAT
GCGGAGG---C-CGTGTCCAGAGATGG-GCATT--TCTC--GCAA----GAGACC-TCCA
GCACAGGTGCTG-CA-TGGCTG-TCGTCAGCTCGTGTCGTGAGATGTTGGGTTAAGTCCC
GCAACGAGCGCAACCCTCGCCTTTAG-TTGCCAGCACG-TCTGGGTGGG--CACTCTAAA
GGAACTGCCGGT-GACAAGCCG-GAGGAAGGTGGGGATGACGTCAAGTCCTCATGGCCCT
TA-TGTCCTGGGCTACACACGTGCTACAATGGCGGTGA-CAGTGGG------AA-GCCAG
GTA-GCGATACCG-AGC-CGAT-CTC-AAAAA-GCC-GTCTCAGTTCGGATTGCACTCTG
CAACTCGAGTGC-ATGAAGGTGGAATCGCTAGTAATCGCGGATCAGCA-TGCCGCGGTGA
ATACGTTCCCGGGCCTTGTACACACCGCCCGTCACACCATGGGA-GTTGGTTTGACCTTA
AGC-CGGTGAGC-GAA-CC-GCAA---GGA-CGCA--GCCGACCACGGTCG-GGTCAGCG
--ACTGGGGTGAAGTCGTAAC-AAGGTAGCCGTAGGGGAACCTGCGGCTGGATCACCTCC
TTT???
>Hsal.U89351
?????????????????????????TCAGAGTGAACGCTGGCG-GCGTGCCTAATACATG
CA-AGTCGAACGATGAA-GC---C-TAG--------------------------------
--------------------CTTG------------------------------------
--------------------CTAG-----GTGGATTAGTGGCGCACGGGTGAGTAACGCA
TAGATGACATGCCCT-TTAGTTTGGGATAGCCACTAGAAATGG-TGATTAATACCAAATA
CTACCC---------------------------------------------------TAC
G-----------------------------------------------------------
-------GGGGAAA-G-A------------------------------------------
------------------------------------------------------------
-----------------------TTTA---------------------------------
--------------------------------------------TCGCTAAAGGATTGG-
TCTATGTCCTATCAGCTTGTTGGTGAGGTAAAGGCTCACCAAGGCT-ATGACGGGTATCC
GGCCTGAGAGGGTGAACGGACACACTGGAACTGAGACACGGTCCAGA-CTCCTACGGG-A
GGCAGCAGTAGGGAATATTGCTCAATGGGCGCAA-GCCTGA-AGCAGCAACGCCGCGTGG
AGGATGAAGGTTTTAGGATTGTAAACTCCTTTTGTCAGAGAA-GA---------------
TAAT--------------GACGGTATCTGACGAA-TAAGCACCGGCTAACTCCGTGCCAG
CAGCCGCGGTAAT-ACGGAGGGTGCAAG-CGTTACTCGGAATCACTGGG--CGTAAAGAG
T-GCGTAGG-CGGGGTT-GTAAGTCAGNTGTG-A-AATCCTATGG-CTTAA-CCATAGAA
CTGCATTTGAA-ACTACAA-CTCTGGAGTGTGGGAGAGGTAGGTGGAATTCTTGGTGTAG
GGGTAAAATCCGTAGAGATCAAGAGGAATACTCATTGCGAAGGCGACCTGCTGGA-ACAA
TACTGACGCTGAT-TGCACGA-AAGCGTGGGGAGCAAACAGGATTAGATACCCTGGTAGT
CCACGC-CCTAAACGATGGATGCT-AGTT-GTTGGGG-GGC-------------------
--TTTG-----------------TC-CCCCCAGTAATGCAGC-TAACGCCTTAAGCATCC
CGCCTGGGGAGTACGGTCGCAAGATTAAAAC-TCAAA-GGAATAGACGGGGACCCGCACA
AGCGGTGGAGCATGTGGTTTAATTCGAAGATACACGAAGAACCTTACCTAGGCTTGACAT
T-GAAGG---A-ATTTGCTAGAAATAG-CGAAGT-GTCTAGCTTG--CTAGACC--CTGA
AAACAGGTGCTG-CA-CGGCTG-TCGTCAGCTCGTGTCGTGAGATGTTGGGTTAAGTCCC
GCAACGAGCGCAACCCTCTTTCTTAG-TTGCTAACAG--GCATGCTGAG--CTCTCTAAG
AATACTGCCTGC-G-TAAGCAG-GAGGAAGGTGAGGACGACGTCAAGTCATCATGGCCCT
TA-CGCCTAGGGCTACACACGTGCTACAATGGGGTGTA-CAAAGAG------AT-GCAAT
GCC-GCGAGGCTG-AGC-CAAT-CTT-AAAA-ACAT-CTCTCAGTTCGGATTGCAGGCTG
CAACTCGCCTGC-ATGAAGCTGGAATCGCTAGTAATCGCAAATCAGCCATGTTGCGGTGA
ATACGTTCCCGGGTCTTGTACTCACCGCCCGTCACACCATGGGA-GTTGTGTTTGCCTTA
AGT-CAGGATGC-TA-----AAG------T-AGCT--ACTGCCCACGGCAC-ACACAGCG
--ACTGGGGTGAAGTCGTAAC-AAGGTA????????????????????????????????
??????
>Valg.X56576
?NAAATTGAAGAGTTTGATCATGGCTCAGATTGAACGCTGGCG-GCAGGCCTAACACATG
CA-AGTCGAGCGGAAAC-GAGTTA-ACTGGAA----------------------------
--------------------CTTG------------------------------------
------------------GGAACGATAACGGCGTTGAGCGGCGGACGGGTGAGTAATGCC
TAGG-AAATTGCCCT-GATGTGGGGGATAACCATTGGAAACGA-TGGCTAATACCGCATA
--AGC----------------------------------------------------TAC
G-----------------------------------------------------------
-------GGCCAAA-G-AGGGG--G--ACC------------------------------
------------------------------------------------------------
-----------------------TTCG---------------------------------
----------------------------------G---GCCTC-TCGCGTCAGGATATG-
CCTAGGTGGGATTAGCTAGTTGGTGAGGTAAGGGCTCACCAAGGCG-ACGATCCCTAGCT
GGTCTGAGAGGATGATCAGCCACACTGGAACTGAGACACGGTCCAGA-CTCCTACGGG-A
GGCAGCAGTGGGGAATATTGCACAATGGGCGCAA-GCCTGA-TGCAGCCATGCCGCGTGT
GTGAAGAAGGCCTTCGGGTTGTAAAGCACTTTCAGTCGTGAG-GAAGGTA-GTGTAGT--
TAAT-AGCTGCATTATTTGACGTTAGCGACAGAA-GAAGCACCGGCTAACTCCGTGCCAG
CAGCCGCGGTAAT-ACGGAGGGTGCGAG-CGTTAATCGGAATTACTGGG--CGTAAAGCG
C-ATGCAGG-TGGTTTG-TTAAGTCAGATGTG-A-AAGCCCGGGG-CTCAA-CCTCGGAA
TAGCATTTGAA-ACTGGCA-GACTAGAGTACTGTAGAGGGGGGTAGAATTTCAGGTGTAG
CGGTGAAATGCGTAGAGATCTGAAGGAATACCGGTGGCGAAGGCGGCCCCCTGGA-CAGA
TACTGACACTCAG--ATGCGA-AAGCGTGGGGAGCAAACAGGATTAGATACCCTGGTAGT
CCACGC-CGTAAACGATGTCTACT-TGGA-GGTTGTG-GC--------------------
--CTTG-----------------AG-CCGTGGCTTTCGGAGC-TAACGCGTTAAGTAGAC
CGCCTGGGGAGTACGGTCGCAAGATTAAAAC-TCAAA-TGAATTGACGGGGGCCCGCACA
AGCGGTGGAGCATGTGGTTTAATTCGAGGCAACGCGAAGAACCTTACCTACTCTTGACAT
C-CAGAG---A-ACTTTCCAGAGATGG-ATTGG--TGCT---TCG----GGAAC--TCTG
AGACAGGTGCTG-CA-TGGCTG-TCGTCAGCTCGTGTTGTGAAATGTTGGGTTAAGTCCC
GCAACGAGCGCAACCCTTATCCTTGT-TTGCCAGCGAG-TAATGTCGGG--AACTCCAGG
GAGACTGCCGGT-GATAAACCG-GAGGAAGGTGGGGACGACGTCAAGTCATCATGGCCCT
TA-CGAGTAGGGCTACACACGTGCTACAATGGCGCATA-CAGAGGG------CA-GCCAA
CTT-GCGAGAGTG-AGC-GAAT-CCC-AAAAAGTGC-GTCGTAGTCC--ATTGGAGTCTG
CAACTCGACTCC-ATGAAGTCGGAATCGCTAGTAATCGTGGATCAGAA-TGCCACGGTGA
ATACGTTCCCGGGCCTTGTACACACCGCCCGTCACACCATGGGA-GTGGGCTGCAAAAGA
AGT-AGGTAGTT-TCAACT--ACG---GGA-GGAC-AGCCTACCACTTTGT-GGT?????
--???????????????????-??????????????????????????????????????
??????
>Bsp..AF178437
??????????????????????????????GCGAACGCTGGCG-GCAGGCTTAACACATG
CA-AGTCGAGCGGGCAT-A-----------------------------------------
--------------------GCAA------------------------------------
------------------------------TATGTCAGCGGCAGACGGGTGAGTAACGCG
TGGG-AACGTACCTT-TTGGTTCGGAACAACACAGGGAAACTT-GTGCTAATACCGGATA
-AGCCC---------------------------------------------------TTA
C-----------------------------------------------------------
-------GGGGAAA-G-A------------------------------------------
------------------------------------------------------------
-----------------------TTTA---------------------------------
--------------------------------------------TCGCCGAAAGATCGG-
CCCGCGTCTGATTAGCTAGTTGGTGAGGTAATGGCTCACCAAGGCG-ACGATCAGTAGCT
GGTCTGAGAGGATGATCAGCCACATTGGGACTGAGACACGGCCCAAA-CTCCTACGGG-A
GGCAGCAGTGGGGAATATTGGACAATGGGCGCAA-GCCTGA-TCCAGCCATGCCGCGTGA
GTGATGAAGGCCCTAGGGTTGTAAAGCTCTTTTGTGCGGGAA-GA---------------
TAAT--------------GACGGTACCGCAAGAA-TAAGCCCCGGCTAACTTCGTGCCAG
CAGCCGCGGTAAT-ACGAAGGGGGCTAG-CGTTGCTCGGAATCACTGGG--CGTAAAGGG
T-GCGTAGG-CGGGTCT-TTAAGTCAGGGGTG-A-AATCCTGGAG-CTCAA-CTCCAGAA
CTGCCTTTGAT-ACTGAAG-ATCTTGAGTTCGGGAGAGGTGAGTGGAACTGCGAGTGTAG
AGGTGAAATTCGTAGATATTCGCAAGAACACCAGTGGCGAAGGCGGCTCACTGGC-CCGA
TACTGACGCTGAG--GCACGA-AAGCGTGGGGAGCAAACAGGATTAGATACCCTGGTAGT
CCACGC-CGTAAACGATGAATGCC-AGCC-GTTAGTG-GG--------------------
--TTTA------------------C-TCACTAGTGGCGCAGC-TAACGCTTTAAGCATTC
CGCCTGGGGAGTACGGTCGCAAGATTAAAAC-TCAAA-GGAATTGACGGGGGCCCGCACA
AGCGGTGGAGCATGTGGTTTAATTCGACGCAACGCGCAGAACCTTACCAGCCCTTGACAT
CCCGGTCG--C-GGACTCCAGAGACGG-AGTTCTTCAG---TTCG----GCTGGA-CCGG
AGACAGGTGCTG-CA-TGGCTG-TCGTCAGCTCGTGTCGTGAGATGTTGGGTTAAGTCCC
GCAACGAGCGCAACCCCCGTCCTTAG-TTGCTACCAT--TTAG-TTGAG--CACTCTAAG
GAGACTGCCGGT-GATAAGCCGCGAGGAAGGTGGGGATGACGTCAAGTCCTCATGGCCCT
TA-CGGGCTGGGCTACACACGTGCTACAATGGCGGTGA-CAATGGG------AT-GCTAA
GGG-GCGACCCTT-CGC-AAAT-CTC-AAAAA-GCC-GTCTCAGTTCGGATTGGGCTCTG
CAACTCGAGCCC-ATGAAGTTGGAATCGCTAGTAATCGTGGATCAGCA-CGCCACGGTGA
ATACGTTCCCGGGCCTTGTACACACCGCCCGTCACACCATGGGA-GTTGGTTTTACCTGA
AGA-CGGTGCGC-TAA-CCCGCAA--GGGA-GGCA--GCCGGCCACGGTAG-GGTCAGCG
--ACTGGGGTG??????????-??????????????????????????????????????
??????
>Bint.AJ227786
?????????????????????????????AGCGAACGCTGGCG-GCAGGCCTAACACATG
CA-AGTCGAACGAACTC-------------------------------------------
--------------------TTCG------------------------------------
-------------------------------GAGTTAGTGGCGGACGGGTGAGTAACACG
TGGG-AACGTGCCTT-TAGGTTCGGAATAACTCAGGGAAACTT-GTGCTAATACCGAATG
-TGCCC---------------------------------------------------TTC
G-----------------------------------------------------------
-------GGGGAAA-G-A------------------------------------------
------------------------------------------------------------
-----------------------TTTA---------------------------------
--------------------------------------------TCGCCTTTAGAGCGG-
CCCGCGTCTGATTAGCTAGTTGGTGAGGTAAAGGCTCACCAAGGCG-ACGATCAGTAGCT
GGTCTGAGAGGATGATCAGCCACATTGGGACTGAGACACGGCCCAAA-CTCCTACGGG-A
GGCAGCAGTGGGGAATCTTGCGCAATGGGCGAAA-GCCTGA-CGCAGCCATGCCGCGTGA
ATGATGAAGGTCTTAGGATTGTAAAATTCTTTCACCGGGGAC-GA---------------
TAAT--------------GACGGTACCCGGAGAA-GAAGCCCCGGCTAACTTCGTGCCAG
CAGCCGCGGTAAT-ACGAAGGGGGCTAG-CGTTGCTCGGAATTACTGGG--CGTAAAGGG
A-GCGTAGG-CGGACAT-TTAAGTCAGGGGTG-A-AATCCCGGGG-CTCAA-CCTCGGAA
TTGCCTTTGAT-ACTGGGT-GTCTTGAGTATGAGAGAGGTATGTGGAACTCCGAGTGTAG
AGGTGAAATTCGTAGATATTCGGAAGAACACCAGTGGCGAAGGCGACATACTGGC-TCAT
TACTGACGCTGAG--GCTCGA-AAGCGTGGGGAGCAAACAGGATTAGATACCCTGGTAGT
CCACGC-CGTAAACGATGATTGCT-AGTT-GTCGGGA-TG--------------------
--CATG------------------C-ATTTCGGTGACGCAGC-TAACGCATTAAGCAATC
CGCCTGGGGAGTACGGTCGCAAGATTAAAAC-TCAAA-GGAATTGACGGGGGCCCGCACA
AGCGGTGGAGCATGTGGTTTAATTCGAAGCAACGCGCAGAACCTTACCACCTTTTGACAT
G-CCTGG---A-CCGCCAGAGAGATCT-GGCTT--TCCC--TTCG----GGGAC--TAGG
ACACAGGTGCTG-CA-TGGCTG-TCGTCAGCTCGTGTCGTGAGATGTTGGGTTAAGTCCC
GCAACGAGCGCAACCCTCGCCATTAG-TTGCCATCAT--TTAG-TTGGG--AACTCTAAT
GGGACTGCCGGT-GCTAAGCCG-GAGGAAGGTGGGGATGACGTCAAGTCCTCATGGCCCT
TA-CAGGGTGGGCTACACACGTGCTACAATGGCGACTA-CAGAGGG------T-------
------------------TAAT-CCT-TAAAA-GTC-GTCTCAGTTCGGATTGTCCTCTG
CAACTCGAGGGC-ATGAAGTTGGAATCGCTAGTAATCGCGGATCAGCA-TGCCGCGGTGA
ATACGTTCCCGGGCCTTGTACACACCGCCCGTCACACCATGGGA-GTTGGTTCTACCCGA
AGG-CGCTGCGC-TGA-CC-GCAA---GGG-GGCA--GGCGACCACGGTAG-GGTCAGCG
--ACTGGGGTGAAGTCGTAAC-AAGGTAGCCGTAGGGGAACCTGC???????????????
??????
>Asp..Y11041
?????????????????????????????ATTGAACGCTGGCG-GCATGCTTTACACATG
CA-AGTCGAACGGCAGC-GGGGGC------------------------------------
--------------------TTCG------------------------------------
-------------------------GCCCGCCGGCGAGTGGCGAACGGGTGAGTAATGCA
TCGG-AACGTACCCA-GTCGTGGGGGATAACTACGCGAAAGCG-TAGCTAATACCGCATA
-CGCCC---------------------------------------------------TGA
G-----------------------------------------------------------
-------GGGGAAA-G-CGGGG--G--ATC------------------------------
------------------------------------------------------------
-----------------------TTCG---------------------------------
----------------------------------G---ACCTC-GCGCGATTGGAGCGG-
CCGATGTCGGATTAGCTAGTTGGTGGGGTAAAGGCCTACCAAGGCG-ACGATCCGTAGCT
GGTCTGAGAGGATGATCAGCCACACTGGGACTGAGACACGGCCCAGA-CTCCTACGGG-A
GGCAGCAGTGGGGAATTTTGGACAATGGGGGCAA-CCCTGA-TCCAGCCATGCCGCGTGA
GTGAAGAAGGCCTTCGGGTTGTAAAGCTCTTTCAGACGGAAA-GAAATCGGGCGCGT---
GAAT-ACGCGTGCCTGATGACGGTACTGTCAGAA-GAAGCACCGGCTAACTACGTGCCAG
CAGCCGCGGTAAT-ACGTAGGGTGCGAG-CGTTAATCGGAATTACTGGG--CGTAAAGCG
T-GCGCAGG-CGGTTGT-GTAAGACAGGTGTG-A-AATCCCCGGG-CTTAA-CCTGGGAA
CTGCGCTTGTA-ACTGCAC-GGCTAGAGTACGGCAGAGGGGGGTGGAATTCCACGTGTAG
CAGTGAAATGCGTAGATATGTGGAGGAACACCGATGGCGAAGGCAGCCCCCTGGG-CCGA
TACTGACGCTCAT--GCACGA-AAGCGTGGGGAGCAAACAGGATTAGATACCCTGGTAGT
CCACGC-CCTAAACGATGTCGACT-AGTT-GTTCGGA-GAG-------------------
--GTAA-----------------CT-C-CTGAGTAACGCAGC-TAACGCGTGAAGTCGAC
CGCCTGGGGAGTACGGCCGCAAGGTTAAAAC-TCAAA-GGAATTGACGGGGACCCGCACA
AGCGGTGGATGATGTGGATTAATTCGATGCAACGCGAAAAACCTTACCTACCCTTGACAT
G-CCTGG---A-ATCCTTGAGAGATCC-GGGAG--TGCC--TTCG----GGAAC--CAGG
ACACAGGTGCTG-CA-TGGCTG-TCGTCAGCTCGTGTCGTGAGATGTTGGGTTAAGTCCC
GCAACGAGCGCAACCCTTGTCGTTAA-TTGCCATCAT--TGAG-TTGGG--CACTTTAAC
GAGACTGCCGGT-GACAAACCG-GAGGAAGGTGGGGATGACGTCAAGTCCTCATGGCCCT
TA-TGGGTAGGGCTTCACACGTCATACAATGGTCGGTA-CAGAGGG------CT-GCCAA
AGC-GCGAGCTGG-AGC-CAAT-CCC-TTAAAGCCG-ATCGTAGTCCGGATCGTAGTCTG
CAACTCGACTAC-GTGAAGTCGGAATCGCTAGTAATCGCAGATCAGCA-TGCTGCGGTGA
ATACGTTCCCGGGTCTTGTACACACCGCCCGTCACACCATGGGA-GTGGGTTTCACCAGA
AGT-AGGTAGCT-TAA-CC-TTCG---GGA-GGGC--GCTTACCACGGTGA-GATTCATG
--ACTGGGGTGAA????????-??????????????????????????????????????
??????
>Csp..U85846
?????????????????????????????ATTGAACGCTGGCG-GCAGGCTTAACACATG
CA-AGTCGAGCGGAAAC-AGAGGG-TAG--------------------------------
--------------------CTTG------------------------------------
----------------------CTACTTTGCTGACGAGCGGCGGACGGGTGAGTAATGCT
TGGG-AATATGCCTT-ATGGTGGGGGACAACAGTTGGAAACGA-CTGCTAATACCGCATA
-ACGTC---------------------------------------------------TAC
G-----------------------------------------------------------
-------GACCAAA-G-GAGGG--G--ACTT-----------------------------
------------------------------------------------------------
-----------------------TTCG---------------------------------
----------------------------------G---GCCTT-TCGCCATTTGATTAG-
CCCAAGTGAGATTAGCTAGTAGGTGAGGTAAGGGCTCACCAAGGCG-ACGATCTCTAGCT
GGTTTGAGAGGATGATCAGCCACACTGGGACTGAGACACGGCCCAGA-CTCCTACGGG-A
GGCAGCAGTGGGGAATATTTCACAATGGGGGAAA-CCCTGA-TGCAGCCATGCCGCGTGT
GTGAAGAAGGCCTTCGGGTTGTAAAGCACTTTCAGTTGTGAG-GAAAGGT-TAGTAGT--
TAAT-AGCTGCTAGCTGTGACGTTAACAACAGAA-GAAGCACCGGCTAACTTCGTGCCAG
CASCCGCGGTAAT-ACGAGGGGTGCAAG-CGTTAATCGGAATTACTGGG--CGTAAAGCG
T-TCGTAGG-CGGTTTG-TTAAGCAAGATGTG-A-AAGCCCAGGG-CTCAA-CCTTGGAA
CTGCA-TTTGA-ACTGGGT-AACTAGAGTACTGTAGAGGGTGGTGGAATTTCCAGTGTAG
CGGTGAAATGCGTAGAGATTGNAAGGAACATCAGTGGCGAAGGCGGCCACCTGGA-CAGA
TACTGACGCTGAG--GAACGA-AAGCGTGGGGAGCGAACAGGATTAGATACCCTGGTAGT
CCACGC-CGTAAACGATGTCAACT-AGCC-GTTTGTG-GA--------------------
--CTTG-----------------AT-CCGTGAGTGGCGCAGC-TAACGCACTAAGTTGAC
CGCCTGGGGAGTACGGCCGCAAGGTTAAAAC-TCAAA-TGAATTGACGGGGGCCCGCACA
AGCGGTGGAGCATGTGGTTTAATTCGATGCAACGCGAAGAACCTTACCATCCCTTGACAT
C-CACAG---A-AGAGACCAGAGATGG-ACTTG--TGCC--TTCG----GGAAC--TGTG
TGACAGGTGCTG-CA-TGGCTG-TCGNCAGCTCGTGTTGTGAAATGTTGGGTTAAGTCCC
GCAACGAGCGCAACCCCTATCCTTAT-TTGGCAGCGCG-TTATGGCGGG--AACTCTAAG
GAGACTGCCGGT-GATAAACCG-GAGGAAGGTGGGGACGACGTCAAGTCATCATGGCCCT
TA-CGGGATGGGCTACACACGTGCTACAATGGNNNNTA-CAGAGGG------NC-GCAAA
GCC-GCGAGGTGG-AGC-TAAT-CTC-ACAAAGTAC-GTCGTAGTCCGGATCGGAGTCTG
CAACTCGACTCC-GTGAAGTCGGAATCGCTAGTAATCGTGGATCAGAA-TGCCACGGTGA
ATACGTTCCCGGGCCTTGTACACACCGCCCGTCACACCATGGGA-GTGGGCTGCAAAAGA
AGT-GGGTAGTT-TAA-CC-TTCG---GGA-GAAC--GCTCACCACTTTGT-GGTTCATG
--ACTGGGGTGAAGTCGTAAC-AAGGTAGCCGT???????????????????????????
??????
>Nmuc.AJ239282
???????????????????????????????????????????-????????????????
??-??????????CAGC-ACAGAG-AAG--------------------------------
--------------------CTTG------------------------------------
----------------------CTTCTTGGGTGGCGAGTGGCGAACGGGTGAGTAACATA
TCGG-AACGTACCGA-GCAGTGGGGGATAACTAATCGAAAGAT-TAGCTAATACCGCATA
-TATTC---------------------------------------------------TGA
G-----------------------------------------------------------
-------GAAGAAA-G-CAGGG--G--ACC------------------------------
------------------------------------------------------------
-----------------------ATTT---------------------------------
----------------------------------G---GCCTT-GCGCTGTTTGAGCGG-
CCGATATCTGATTAGCTAGTTGGTGGGGTAAAGGCCTACCAAGGCG-ACGATCAGTAGCG
GGTCTGAGAGGATGATCCGCCACACTGGGACTGAGACACGGCCCAGA-CTCCTACGGG-A
GGCAGCAGTGGGGAATTTTGGACAATGGGCGCAA-GCCTGA-TCCAGCCATGCCGCGTGT
CTGAAGAAGGCCTTCGGGTTGTAAAGGACTTTTGTCAGGGAA-GAAAAGG-GCGGGGT--
TAAT-ACCCCTGTCTGATGACGGTACCTGAAGAA-TAAGCACCGGCTAACTACGTGCCAG
CAGCCGCGGTAAT-ACGTAGGGTGCGAG-CGTTAATCGGAATTACTGGG--CGTAAAGCG
G-GCGCAGA-CGGTTAC-TTAAGCAGGATGTG-A-AATCCCCGGG-CTCAA-CCTGGGAA
CTGCGTTCTGA-ACTGGGT-GACTAGAGTGTGTCAGAGGGAGGTAGAATTCCACGTGTAG
CAGTGAAATGCGTAGAGATGTGGAGGAATACCGATGGCGAAGGCAGCCTCCTGGG-ATAA
CACTGACGTTCAT--GCCCGA-AAGCGTGGGTAGCAAACAGGATTAGATACCCTGGTAGT
CCACGC-CCTAAACGATGTCGATT-AGCT-GTTGGGC-AG--------------------
--CATG-----------------AC-TGCTTAGTAGCGAAGC-TAACGCGTGAAATCGAC
CGCCTGGGGAGTACGGTCGCAAGATTAAAAC-TCAAA-GGAATTGACGGGGACCCGCACA
AGCGGTGGATGATGTGGATTAATTCGATGCAACGCGAAGAACCTTACCTGGTCTTGACAT
G-TACGG---A-ATCCTCCAGAGACGG-AGGAG--TGCC--TTCG----GGAGC--CGTA
ACACAGGTGCTG-CA-TGGCTG-TCGTCAGCTCGTGTCGTGAGATGTTGGGTTAAGTCCC
GCAACGAGCGCAACCCTTGTCATTAG-TTGCCATCAT--TAAG-TTGGG--CACTCTAAT
GAGACTGCCGGT-GACAAGCCG-GAGGAAGGTGGGGATGACGTCAAGTCCTCATGGCCCT
TA-TGACCAGGGCTTCACACGTCATACAATGGTCGGTA-CAGAGGG------TA-GCCAA
GCC-GCGAGGTGG-AGC-CAAT-CTC-ACAAAACCG-ATCGTAGTCCGGATTGCACTCTG
CAACTCGAGTGC-ATGAAGTCGGAATCGCTAGTAATCGCAGGTCAGCA-TACTGCGGTGA
ATACGTTCCCGGGTCTTGTACACACCGCCCGTCACACCATGGGA-GTGGGGG????????
???-????????-???-??-????---???-????--??????????????-????????
--???????????????????-??????????????????????????????????????
??????
>Hsp..U51874
?????????????????????????TCAGAGTGAACGCTGGCG-GCGTGCCTAATACATG
CA-AGTCGAACGATGAA-GCTT-C-TAG--------------------------------
--------------------CTTG------------------------------------
--------------------CTAG---AAGTGGATTAGTGGCGCACGGGTGAGTAACGCA
TAGGTAACATGCCCT-TTAGTCTGGGATAGCCACTGGAAACGG-TGATTAATACTGGATA
-CTCCC---------------------------------------------------TAC
G-----------------------------------------------------------
-------GGGGAAA-G--------------------------------------------
------------------------------------------------------------
-----------------------TTTT---------------------------------
--------------------------------------------TCGCTAAAGGATTGG-
CCTATGTCCTATCAGCTTGTTGGTGAGGTAATGGCTCACCAAGGCT-ATGACGGGTATCC
GGCCTGAGAGGGTGATCGGACACACTGGAACTGAGACACGGTCCAGA-CTCCTACGGG-A
GGCAGCAGTAGGGAATATTGCTCAATGGGGGAAA-CCCTGA-AGCAGCAACGCCGCGTGG
AGGATGAAGGTTTTAGGATTGTAAACTCCTTTTGTTAGAGAA-GA---------------
TTAT--------------GACGGTATCTAACGAA-TAAGCACCGGCTAACTCCGTGCCAG
CAGCCGCGGTAAT-ACGGAGGGTGCAAG-CGTTACTCGGAATCACTGGG--CGTAAAGAG
T-GCGTAGG-CGGGAAA-GCAAGTCAGATGTG-A-AATCCTGTAG-CTTAA-CTACAGAA
CTGCATTTGAA-ACTGCTT-TTCTAGAGTGTGGGAGAGGTAGGTGGAATTCTTGGTGTAG
GGGTAAAATCCGTAGAGATCAAGAGGAATACTCATTGCGAAGGCGACCTGCTGGA-ACAT
TACTGACGCTGAT--GCACGA-AAGCGTGGGGAGCAAACAGGATTAGATACCCTGGTAGT
CCACGC-CCTAAACGATGAATGCT-AGTT-GTTGCCC-TG--------------------
--CTTG-----------------TC-AGGGCAGTAATGCAGC-TAACGCATTAAGCATTC
CGCCTGGGGAGTACGGTCGCAAGATTAAAAC-TCAAA-GGAATAGACGGGGACCCGCACA
AGCGGTGGAGCATGTGGTTTAATTCGAAGATACGCGAAGAACCTTACCTAGGCTTGACAT
T-GATAG---A-ATCCGCTAGAGATAG-TGGAG--TGCTGGCTTG--CCAGAGC--TTGA
AAACAGGTGCTG-CA-CGGCTG-TCGTCAGCTCGTGTCGTGAGATGTTGGGTTAAGTCCC
GCAACGAGCGCAACCCTCGTCCTTAG-TTGCTAGCAGT-TTAAGCTGAG--CACTCTAGG
GAGACTGCCTTC-G-TAAGGAG-GAGGAAGGTGAGGACGNCGTCAAGTCATCATGGCCCT
TA-CGCCTAGGGCTACACACGTGCTACAATGGGGCGCA-CAAAGAG------GA-GCAAT
ACC-GCGAGGTGG-AGC-AAAT-CTC-AAAA-ACGT-CTCTCAGTTCGGATTGTAGTCTG
CAACTCGACTAC-ATGAAGCTGGAATCGCTAGTAATCGTGAATCAGCCATGTCACGGTGA
ATACGTTCCCGGGTCTTGTACTCACCGCCCGTCACACCATGGGA-GTTGTATTCGCCTTA
AGT-CGGGATAC-TA-----AAT------T-GGTT--ACCGCCCACGGCGG-ATGCAGCG
--ACTGGGGTG??????????-??????????????????????????????????????
??????
>Amag.M58171
?????????????????????????????AACGAACGCTGGCG-GCAGGCTTAACACATG
CA-AGTCGAACGAAGTC-------------------------------------------
--------------------TTCG------------------------------------
-------------------------------GACTTAGTGGCGCACGGGTGAGTAACACG
TGGG-AATATACCTC-TTGGTGGGGAATAACGTCGGGAAACTG-ACGCTAATACCGCATA
-CGCCC---------------------------------------------------TTC
G-----------------------------------------------------------
-------GGGGAAA-G-A------------------------------------------
------------------------------------------------------------
-----------------------TTTA---------------------------------
--------------------------------------------TCGCCGAGAGATTAG-
CCCGCGTCCGATTAGCTAGTTGGTGAGGTAATGGCTCACCAAGGCG-ACGATCGGTAGCT
GGTCTGAGAGGATGATCAGCCACACTGGGACTGAGACACGGCCCAGA-CTCCTACGGG-A
GGCAGCAGTGGGGAATATTGGACAATGGGCGAAA-GCCTGA-TCCAGCCATGCCGCGTGA
GTGATGAAGGCCTTAGGGTTGTAAAGCTCTTTCACCCACGAC-GA---------------
TGAT--------------GACGGTAGTGGGAGAA-GAAGCCCCGGCTAACTTCGTGCCAG
CAGCCGCGGTAAT-ACGAAGGGGGCTAG-CGTTGTTCGGAATTACTGGG--CGTAAAGCG
C-ACGCAGG-CGGTGGT-CATAGTCAGAAGTG-A-AAGCCCTGGG-CTCAA-CCCGGGAA
TTGCTTTTGAT-ACTGGAC-CGCTAGAATCACGGAGAGGGTAGTGGAATTCCGAGTGTAG
AGGTGAAATTCGTAGATATTCGGAAGAACACCAGTGGCGAAGGCGACTACCTGGC-CGTS
GATTGASSCTCAT--GTGCGA-AAGCNTGGGGAGCAAACAGGATTAGATACCCTGGTAGT
CCACGC-CGTAAACGATGAGTGCTAAGTT-GTT-GGG-TG--------------------
--CATG------------------C-ACCTCAGTGACGCACG-TAACGCGTTAAGCACTC
CGCCTGGGGAGTACGGCCGCAAGGTTAAAAC-TCAAA-GGAATTGACGGGGGCCCGCACA
AGCGGTGGAGCATGTGGTTTAATTCGAAGCAACGCGCAGAACCTTACCAGCCCTTGACAT
G-GGACGTM-T-GTTTGCCAGAGATGG-TGACT--TGTC--TTCG---GGACGC--GTC-
ACACAGGTGCTG-CA-TGGCTG-TCGTCAGCTCGTGTCGTGAGATGTTGGGTTAAGTCCC
GCAACGAGCGCAACCCTCATCTTCAG-TTGCCATCAT--TTAG-TTGGG--CACGCTGAA
GAAACTGCCGGT-GACAAGCCNGGAGGAAGGTGGGGATGACGTCAAGTCCTCATGCGNNT
TA-CGGGCTGGGCTACACACGTGCTACAATGGTGGTGA-CAGTGGG------TS-SCTAA
CTC-GCGAGGTAT-GNC-TAAT-CCC-TAAAA-GCC-ATCTCAGTTCGGATTGCACTCTG
CAACTCGAGTGC-ATGAAGTCGGAATCGCTAGTAATCGTGGATCAGCA-TGCCACGGTGA
ATACGTTCCCGGGCCTTGTACACACCGCCCGTCACACCATGGGA-GTTGGCTTTACCCGA
AGC-CGGTGCGC-TAA-CC-GCAA---GGA-GGCA--GCCGACCACGGTAA-GGTCAGCG
--ACTGGGGTG??????????-??????????????????????????????????????
??????
>Hsp..AF054574
?????????????????????????????AGTGAACGCTGGCG-GCGTGCCTAATACATG
CA-AGTCGAACGATGAA-GCTT-C-TAG--------------------------------
--------------------CTTG------------------------------------
--------------------CTAG---AAGTGGATTAGTGGCGCACGGGTGAGTAATGCA
TAGGTTATGTGCCCT-TTAGTCTGGGATAGCCACTGGAAACGG-TGATTAATACTGGATA
-CT---------------------------------------------------------
------------------------------------------------------------
------------------------------------------------------------
------------------------------------------------------------
------------------------------------------------------------
--------------------------------------------TCGCTAAAGGATCAG-
CCTATGTCCTATCAGCTTGTTGGTGAGGTAATGGCTCACCAAGGCT-ATGACGGGTATCC
GGCCTGAGAGGGTGATCGGACACACTGGAACTGAGACACGGTCCAGA-CTCCTACGGG-A
GGCAGCAGTAGGGAATATTGCTCAATGGGGGAAA-CCCTGA-AGCAGCAACGCCGCGTGG
AGGATGAAGGTTTTAGGATTGTAAACTCCTTTTGTAAGAGAA-GA---------------
TTAT--------------GACGGTATCTTACGAA-TAAGCACCGGCTAACTCCGTGCCAG
CAGCCGCGGTAAT-ACGGAGGGTGCAAG-CGTTACTCGGAATCACTGGG--CGTAAAGAG
C-GCGTAGG-CGGGAGA-GTAAGTCAGATGTG-A-AATCCTGTAG-CTTAA-CTACAGAA
CTGCATTTGAA-ACTACTT-TTCTAGAGTATGGGAGAGGTAGGTGGAATTCTTGGTGTAG
GGGTAAAATCCGTAGAGATCAAGAGGAATACTCATTGCGAAGGCGACCTGCTGGA-ACAT
TACTGACGCTGAT--GCGCGA-AAGCGTGGGGAGCAAACAGGATTAGATACCCTGGTAGT
CCACGC-CCTAAACGATGAATGCT-AGTT-GTTGCCC-TG--------------------
--CTTG-----------------TC-AGGGCAGTAATGCAGC-TAACGCATTAAGCATTC
CGCCTGGGGAGTACGGTCGCAAGATTAAAAC-TCAAA-GGAATAGACGGGGACCCGCACA
AGCGGTGGAGCATGTGGTTTAATTCGAGGATACGCGAAGAACCTTACCTAGGCTTGACAT
T-GATAG---A-ATCTACTAGAGATAG-TGGAG--TGCCC-TTCG---GGGAGC--TTGA
AAACAGGTGCTG-CA-CGGCTG-TCGTCAGCTCGTGTCGTGAGATGTTGGGTTAAGTCCC
GCAACGAGCGCAACCCTCGTCCTTAG-TTGCTAGCAG--TTCGGCTGAG--CACTCTAAG
GAGACTGCCTTC-G-TAAGGAG-GAGGAAGGTGAGGACGACGTCAAGTCATCATGGCCCT
TA-CGCCTAGGGCTACACACGTGCTACAATGGGACATA-CAAAAAG------AT-GCAAT
ACC-GCGAGGTGG-AGC-AAAT-CTC-TAAA-ATGT-CTCTCAGTTCGGATTGTAGTCTG
CAACTCGACTAC-ATAAAGCTGGAATCGCTAGTAATCGTGAATCAGCAATGTCACGGTGA
ATACGTTCCCGGGTCTTGTACTCACCGCCCGTCACACCATGGGA-GTTGTATTCGCCTTA
AGT-CGGGATAC-TA-----AAT------T-GGTT--ACCGCCCACGGCGG-ATGCAGCG
--ACTGGGGTG??????????-??????????????????????????????????????
??????
>Nmul.L35509
?????????AGAGTTTGATCCTGGCTCAGATTGAACGCTGGCG-GCATGCTTTACACATG
CA-AGTCGAACGGCAGC-ACGGGG------------------------------------
--------------------GCAA------------------------------------
-------------------------CCCTGGTGGCGAGTGGCGAACGGGTGAGTAATACA
TCGG-AACGTATCCT-TAAGTGGGGGATAACGCACCGAAAGGT-GTGCTAATACCGCATA
-ATCTC---------------------------------------------------CGA
G-----------------------------------------------------------
-------GAGAAAA-G-CAGGG--G--ATC------------------------------
------------------------------------------------------------
-----------------------GCAA---------------------------------
----------------------------------G---ACCTT-GCGCTTTTGGAGCGG-
CCGATGTCTGATTAGCTAGTTGGTGAGGTAAAGGCTTACCAAGGCG-TCGATCAGTAGCT
GGTCTGAGAGGACGACCAGCCACACTGGGACTGAGACACGGCCCAGA-CTCCTACGGG-A
GGCAGCAGTGGGGAATTTTGGACAATGGGGGAAA-CCCTGA-TCCAGCCATGCCGCGTGA
GTGAAGAAGGCCTTCGGGTTGTAAAGCTCTTTCAGCCGGAAC-GAAACGG-TCACGGT--
TAAT-ACCCGTGACTACTGACGGTACCGGAAGAA-GAAGCACCGGCTAACTACGTGCCAG
CAGCCGCGGTAAT-ACGTAGGGTGCGAG-CGTTAATCGGAATTACTGGG--CGTAAAGCG
T-GCGCAGG-CGGTTTT-GTAAGTCAGATGTG-A-AATCCCCGGG-CTTAA-CCTGGGAA
CTGCGTTTGAA-ACTACAA-GGCTAGAGTGTGGCAGAGGGGGGTGGAATTCCACGTGTAG
CAGTGAAATGCGTAGAGATGTGGAGGANCACCGATGGCGAAGGCAGCCCCCTGGG-TTAA
CACTGACGCTCAG--GCACGA-AAGCGTGGGGAGCAAACAGGATTAGATACCCTGGTAGT
CCACGC-CCTAAACGATGTCAACT-AGTT-GTCGGGT-CT--------------------
--TAAC------------------G-GACTTGGTAACGCAGC-TAACGCGTGAAGTTGAC
CGCCTGGGGAGTACGGTCGCAAGATTAAAAC-TCAAA-GGAATTGACGGGGACCCGCACA
AGCGGTGGATTATGTGGATTAATTCGATGCAACGCGAAAAACCTTACCTACCCTTGACAT
G-TGCCG---G-AGCCCGCCGAGAGGT-GGNTG--TGCCC-GAAA---GGGAAC--GGCA
ACACAGGTGCTG-CA-TGGCTG-TCGTCAGCTCGTGTCGTGAGATGTTGGGTTAAGTCCC
GCAACGAGCGCAACCCTTGTCATTAA-TTGCCATCAT--TCAG-TTGGG--CACTTTAAT
GAAACTGCCGGT-GACAAACCG-GAGGAAGGTGGGGATGACGTCAAGTCCTCATGGCCCT
TA-TGGGTAGGGCTTCACACGTAATACAATGGCGCGTA-CAGAGGG------TT-GCCAA
CCC-GCGAGGGGG-AGC-TAAT-CTC-AGAAAGCGC-GTCGTAGTCCGGATCGGAGTCTG
CAACTCGACTCC-GTGAAGTCGGAATCGCTAGTAATCGCGGATCAGCA-TGTCGCGGTGA
ATACGTTCCCGGGTCTTGTACACACCGCCCGTCACACCATGGGA-GTGGGTTCCACCAGA
AGC-AGGTAGTC-TAA-CC-GCAA---GGA-GGGC--GCCTGCNACGGTGA-GATTCATG
--ACTGGGGTG??????????-??????????????????????????????????????
??????
>Ctes.M11224
?CGAACTATAGAGTTTGATCCTGGCTCAGATTGAACGCTGGCG-GCATGCTTTACACATG
CA-AGTCGAACGGTAAC-AGGTC-------------------------------------
--------------------TTCG------------------------------------
--------------------------GATGCTGACGAGTGGCGAACGGGTGAGTAATACA
TCGG-AACGTGCCTA-GTAGTGGGGGATAACTACTCGAAAGAG-TAGCTAATACCGCATG
-AGATC---------------------------------------------------TAC
G-----------------------------------------------------------
-------GATGAAA-G-CAGGG--G--ACC------------------------------
------------------------------------------------------------
-----------------------TTCG---------------------------------
----------------------------------G---GCCTT-GTGCTACTAGAGCGG-
CTGATGGCAGATTAGGTAGTTGGTGGGGTAAAGGCTTACCAAGCCT-GCGATCTGTAGCT
GGTCTGAGAGGACGACCAGCCACACTGGGACTGAGACACGGCCCAGA-CTCCTACGGG-A
GGCAGCAGTGGGGAATTTTGGACAATGGGCGAAA-GCCTGA-TCCAGCAATGCCGCGTGC
AGGATGAAGGCCCTCGGGTTGTAAACTGCTTTTGTACGGAAC-GAAAAGC-CTGGGGC--
TAAT-ATCCCCGGGTCATGACGGTACCGTAAGAA-TAAGCACCGGCTAACTACGTGCCAG
CAGCCGCGGTAAT-ACGTAGGGTGCAAG-CGTTAATCGGAATTACTGGG--CGTAAAGCG
T-GCGCAGG-CGGTTTT-GTAAGACAGTGGTG-A-AATCCCCGGG-CTCAA-CCTGGGAA
CTGCCATTGTG-ACTGCAA-GGCTAGAGTGCGGCAGAGGGGGATGGAATTCCGCGTGTAG
CAGTGAAATGCGTAGATATGCGGAGGAACACCGATGGCGAAGGCAATCCCCTGGG-CCTG
CACTGACGCTCAT--GCACGA-AAGCGTGGGGAGCAAACAGGATTAGATACCCTGGTAGT
CCACGC-CCTAAACGATGTCAACT-GGTT-GTTGGGT-C---------------------
--TTAA-----------------CT-GACTCAGTAACGAAGC-TAACGCGTGAAGTTGAC
CGCCTGGGGAGTACGGCCGCAAGGTTGAAAC-TCAAA-GGAATTGACGGGGACCCGCACA
AGCGGTGGATGATGTGGTTTAATTCGATGCAACGCGAAAAACCTTACCCACCTTTGACAT
G-GCAGG---A-ACTTACCAGAGATGG-TTTGG--TGCTC-GAAA---GAGAAC--CTGC
ACACAGGTGCTG-CA-TGGCTG-TCGTCAGCTCGTGTCGTGAGATGTTGGGTTAAGTCCC
GCAACGAGCGCAACCCTTGCCATTAG-TTGCTA-CAT--TCAG-TTGAG--CACTCTAAT
GGGACTGCCGGT-GACAAACCG-GAGGAAGGTGGGGATGACGTCAAGTCCTCATGGCCCT
TA-TAGGTGGGGCTACACACGTCATACAATGGCTGGTA-CAAAGGG------TT-GCCAA
CCC-GCGAGGGGG-AGC-TAAT-CCC-ATAAAGCCA-GTCGTAGTCCGGATCGCAGTCTG
CAACTCGACTGC-GTGAAGTCGGAATCGCTAGTAATCGTGGATCAGAA-TGTCACGGTGA
ATACGTTCCCGGGTCTTGTACACACCGCCCGTCACACCATGGGA-GCGGGTCTCGCCAGA
AGT-AGGTAGCC-TAA-CC-GTAA---GGA-GGGC--GCTTACCACGGCGG-GGTTCGTG
--ACTGGGGTGAAGTCGTAAC-AAGGTAGCCGTATCGGAAGGTGCGGCTGGATCACCTCC
TTTCT?
>usul.AJ389627
?????????AGAGTTTGATCATGGCTCAGAACGAACGCTGGCG-GCGTGCTTAACACATG
CA-AGTCGAACGCGAAA-GAGTTC------------------------------------
--------------------TTCG------------------------------------
------------------------GAACTTGAGTAGAGTGGCGCACGGGTGAGTAACGCG
TAAGTGATCTACCCC-TGTATCTGGAATAACTATGGGAAACTG-TAGCTAATACCGGATA
-CGTTCATGTG--AT------------------------------------------TGC
G----------------------------------------------------AT-CA--
----TGTGAAGAAA-G-ATGGC--C--TCTG-----------------------------
------------------------------------------------------------
------------------------ACT---------------------------------
---------------------------------TA---AGCTA-TCGTACAGGGAGGAG-
CTTGCGTACCATTAGCTAGTTGGCAGGGTAATGGCCTACCAAGGCG-ACGATGGTTAGCG
GGTCTGAGAGGATGATCCGCCACACTGGAACTGAAACACGGACCAGA-CTCCTACGGG-A
GGCAGCAGTGAGGAATATTGCGCAATGGGGGCAA-CCCTGA-CGCAGCGACGCCGCGTGG
ATGATGAAGGCCTTCGGGTCGTAAAATCCTGTCGGATGGGAA-GAAGTGT-AATGTGGT-
TAAT-ATCCATGTTATTTGACGGTACCATCAAAG-GAAGCACCGGCTAACTCCGTGCCAG
CAGCCGCGGTAAT-ACGGAGGGTGCAAG-CGTTGTTCGGAATTACTGGG--CGTAAAGCG
C-GCGTAGG-CGGTTTG-TTAAGTCAGATGTG-A-AAGCCCAGGG-CTTAA-CCCTGGAC
GTGCATTTGAA-ACTGGCA-GACTTGAGTATTGGAGGGGGTGGTGGAATTCCCGGTGTAG
AGGTGAAATTCGTAGATATCGGGAGGAATACCGGTGGCGAAGGCGACCACCTGGC-CAAA
TACTGACGCTGAG--GTGCGA-AGGCGTGGGGAGCAAACAGGATTAGATACCCTGGTAGT
CCACGC-GGTAAACGATGAGAACT-AGAT-GTTGGGA-CGG-------------------
--TTGA-----------------TC-GTCTCATTGCCGCAGC-TAACGCATTAAGTTCTC
CGCCTGGGGAGTACGGTCGCAAGATTAAAAC-TCAAA-GGAATTGACGGGGGCCCGCACA
AGCGGTGGAGTATGTGGTTTAATTCGACGCAACGCGCAGAACCTTACCTGGTCTTGACAT
C-CCGAG---A-ATTTTCCGGAAACGG-AGAAG--TGCCT-CGCAAG-AGGAGC--TTGG
AGACAGGTGCTG-CA-TGGCTG-TCGTCAGCTCGTGTCGTGAGATGTTGGGTTAAGTCCC
GCAACGAGCGCAACCCTTGTCTTTAG-TTGCCATCAT--TCAG-TTGGG--CACTCTAAA
GAGACTGCCGGT-GTCAAACCG-GAGGAAGGTGGGGATGACGTCAAGTCCTCATGGCCTT
TA-TGACCAGGGCTACACACGTACTACAATGGCCGGTA-CAAAGGG------CA-GCCAC
TTA-GCGATAAGG-CGC-CAAT-CCC-ATAAAGCCG-GTCTCAGTCCGGATTGGAGTCTG
CAACTCGACTCC-ATGAAGTTGGAATCGCTAGTAATCGCAGATCAGCA-CGCTGCGGTGA
ATACGTTCCCGGGCCTTGTATACACCGCCCGTCACAC???????-???????????????
???-????????-???-???-???--????-????--??????????????-????????
--???????????????????-??????????????????????????????????????
??????
>Frap.M88138
???TTATGGAGAGTTTGATCCTGGCTCAGAGTGAACGCTGGCG-GCGTGCCTAATACATG
CA-AGTCGAACGATGAA-GCTT-C-TAG--------------------------------
--------------------CTTG------------------------------------
--------------------CTAG---AAGTGGATTAGTGGCGCACGGGTGAGTAATGCA
TAGGTTATGTGCCCT-TTAGTCTGGGATAGCCACTGGAAACGG-TGATTAATACTGGATA
-CTCC----------------------------------------------------TAC
G-----------------------------------------------------------
-------GGGGAAA-G-G------------------------------------------
------------------------------------------------------------
-----------------------TTTT---------------------------------
--------------------------------------------TCGCTAAAGGATCAG-
CCTATGTCCTATCAGCTTGTTGGTGAGGTAATGGCTCACNNAGGCT-NTGACGGGTATCC
GGCCTGAGAGGGTGATCGGACACACTGGAACTGAGACACGGTCCAGA-CTCCTACGGG-A
GGCAGCAGTAGGGAATATTGCTCAATGGGGGAAA-CCCTGA-AGCAGCAACGCCGCGTGG
AGGATGAAGGTTTTAGGATTGTAAACTCCNNTTGTTAGAGAA-GA---------------
TTAT--------------GACGGTATCTAACGAA-TAAGCACCGGCTAACTCCGTGCCAG
CAGCCGCGGTAAT-ACGGAGGGTGCNAG-CGTTACTCGGAATCACTGGG--CGTAAAGAG
C-GCGTAGG-CGGGTGG-TCAAGTCAGATGTG-A-AATCCTGTAG-CTTAA-CTACAGAA
CTGCATTTGAA-ACTGACC-ATCTAGAGTATGGGAGAGGTAGGTGGAATTCTTGGTGTAG
GGGTAAAATCCGTAGAGATCAAGAGGAATACTCATTGCGAAGGCGACCTGCTGGA-ACAT
TACTGACGCTGAT--GCGCKA-AAGCGTGGGGAGCAAACAGGATTAGATACCCTGGTAGT
CCACGC-CCTAAACGATGAATGCT-AGTT-GTTGCCC-TG--------------------
--CTTG-----------------TC-AGGGCAGTAATGCAGC-TAACGCATTAAGCATTC
CGCCTGGGGAGTACGGTCGCAAGATTAAAAC-TCAAA-GGAATAGACGGGGACCCGCACA
AG???????????GTGGTTTAATTCGANNNTACGCGAAGAACCTTACCTAGGCTTGACAT
T-GATAG---A-ATCCGCTAGAGATAG-TGGAG--TGCTGGCTTG--CCAGAGC--TTGA
AAACAGGTGCTG-CA-CGGCTG-TCGTCAGCTCGTGTCGTGAGATGTTGGGTTAAGTCCC
GCAACGAGCGCAACCCTCGTCCTNAG-TTGCTAGCAG--CTCGGCTGAG--CACTCTAAG
GAGACTGCCTTC-G-TAAGGAG-GAGGAAGGTGAGGACGACGTCAAGTCATCATGGCCCT
TA-CGCCTAGGGCTACACACGTGCTACAATGGGACATA-CAAAAAG------AT-GCAAT
ACC-GCGAGGTGG-AGC-AAAT-CTC-TAAA-ATGT-CTCTCAGTTCGGATTGTAGTCTG
CAACTCGACTAC-ATGAAGCTGGAATCGCTAGTAATCGTGAATCAGCCATGTCACGGTGA
ATACGTTCCCGGGTCTTGTACTCACCGCCCGTCACACCATGGGA-GTTGTATTCGCCTTA
AGT-CGGGATAC-TA-----AAT------T-GGTT--ANNGCCCACGGCGG-ATGCAGCG
--ACTGGGG????????????-??????????????????????????????????????
??????
>udel.AJ241022
?????????AGAGTTTGATCCTGGCTCAGAATGAACGCTGGCG-GCGTGCTTAACACATG
CA-AGTCGTACGAGAAC-TCTTCTG-----------------------------------
--------------------CTTG------------------------------------
-----------------------CAGAAGATAGTAAAGTGGCGCACGGGTGAGTAACGCG
TGGGTAATCTCCCTC-TGACTCGGGGATAACATTGCGAAAGCG-ATGCTAATACCGGATG
-ACATCATGAA--AAC-----------------------------------------CTT
G----------------------------------------------------GTTTT--
----TATGATCAAA-G-GTGGC--C--TCTA-----------------------------
------------------------------------------------------------
-----------------------CATG---------------------------------
---------------------------------TA---AGCTT-CCGATTAGAGATGAG-
CCCGCGTACCATTA-CTTGTTGGTGGGGTAACGGCCTACCAAGGCT-GCGATGGTTAGCT
GGTCTGAGAGGATGATCAGCCACACTGGAACTGACACACGGTCCAGA-CTCCTACGGG-A
GGCAGCAGTGAGGAATTTTGCGCAATGGGGGAAA-CCCTGA-CGCAGCAACGCCGCGTGA
GTGATGAAGGCTTTCGGGTCGTAAAGCTCTGTCGAGTGGGAA-GAAAAAC-CAGATA-C-
CAAT-AATATCTGGGACTGACGGTACCACTGAAG-GAAGCACCGGCTAACTCCGTGCCAG
CAGCCGCGGTAAT-ACGGGGGGTGCAAGCCGTTATCCGGAATCATTGGG--CGTAAAGAG
C-GCGTAGGCCGGCCCT-ATAAGTCAGATGTG-A-AAGCCCGGGG-CTTAA-CCCCGGAA
GTGCATTTGGAAACTATTG-GGCTTGAGTATGGGAGAAGGAAGTGGAATTCCTGGTGTAG
AGGTGAAATTCGTAGATATCAGGAGGAACACCGGTGGCGAAGGCGACTTCCTGGGACCAA
TAC-GACGCTGAAG-GCGCGAAAGGCGTGGGGAGCAACCAGGATTAGATACCCTGGTAGT
CCACGC-AGTAACCGTTGAACACT-AGGT-GTAGCCG-GGTA------------------
--TTGA-----------------CC-CCTGCTGTGCCGCAGT-TAACGCATTAAGTGTTC
CGCCTGGGGAGTACGACCGCAAGGTTAAAAC-TCAAA-GGAATTGACGGGGGCCCGCACA
AGCGGTGGAGCATGTGGTTTAATTCGACGCAACGCGAAGAACCTTACCTGGATTTGACAT
C-CCGGG---A-ATTCTTTCGAAAGAT-TGAAG--TGCCC-TTCG---GGGAAC--CCGG
AGACAGGTGCTG-CA-TGGCTG-TCGTCAGCTCGTGTCGTGAGATGTTGGGTTAAGTCCC
GCAACGAGCGCAGCCCCTATCTTTAG-TTGCCATCAT--TCAG-TTGGG--AACTCTAGA
GATACTGCCCCG-GTCAACGGG-GAGGAAGGTGGGGATGACGTCAAGTCCTCATGGCCTT
TA-TGTCCAGGGCTACACACGTGCTACAATGGGCTGTA-CAAAGGG-------T-CCGAA
CTC-GCGAGAGTT-AGC-CAAT-CCC-AAAAAGCAG-TCCTTAGTTCGGATTGGAGTCTG
CAACTCGACTCC-ATGAAGCTGGAATCGCTAGTAATCGTGGATCAGCA-TGCCACGGTGA
ATACGTTCCCGGGCCTTGTACACACCGCCCGTCACACCATGAGA-GTTGATTGTACCGGA
AGT-TGTTAGGC-CAA-CCTTTT---AGGG-GGCA--GGCACCTATGGTAT-GATTGATG
--ATTGGGGTGAAGTCGTAAC-AAGGT?????????????????????????????????
??????
>Bbra.AJ238360
???????????????????????????????????????????-???TGCCTTACACATG
CA-AGTCGGACGGCAGC-GCGGGC------------------------------------
--------------------TTCG------------------------------------
-------------------------GCCTGGCGGCGAGTGGCGAACGGGTGAGTAATACA
TCGG-AACGTATCCT-GGAGTGGGGGATAGCCCGGCGAAAGCC-GGATTAATACCGCATA
-CGCTC---------------------------------------------------TGA
G-----------------------------------------------------------
-------GAGGAAA-G-CGGGG--G--ACC------------------------------
------------------------------------------------------------
-----------------------TTCG---------------------------------
----------------------------------G---GCCTC-GCGCTCAAGGGGCGG-
CCGATGGCGGATTAGGTAGTTGGTGGGGTAAAGGCCTACCAAGCCG-ACGATCCGTAGCT
GGTCTGAGAGGACGACCAGCCACACTGGGACTGAGACACGGCCCAGA-CTCCTACGGG-A
GGCAGCAGTGGGGAATTTTGGACAATGGGGGCAA-CCCTGA-TCCAGCAATGCCGCGTGT
GTGAAGAAGGCCTTCGGGTTGTAAAGCACTTTTGTCCGGAAA-GAAATCA-TCGGGGCC-
AATA--CCCCTGGTGGATGACGGTACCGGAAGAA-TAAGCACCGGCTAACTACGTGCCAG
CAGCCGCGGTAAT-ACGTAGGGTGCGAG-CGTTAATCGGAATTACTGGG--CGTAAAGCG
T-GCGCAGG-CGGTGCT-GTAAGACCGATGTG-A-AATCCCCGGG-CTTAA-CCTGGGAA
CTGCATTGGTG-ACTGCAG-CGCTGGAGTATGGCAGAGGGGGGTGGAATTCCACGTGTAG
CAGTGAAATGCGTAGAGATGTGGAGGAACACCGATGGCGAAGGCAGCCCCCTGGG-CCAA
TACTGACGCTCAT--GCACGA-AAGCGTGGGGAGCAAACAGGATTAGATACCCTGGTAGT
CCACGC-CCTAAACGATGTCTACT-GGTT-GTTGGGG-AT--------------------
--TCAT------------------T-TCCTTAGTAACGTAGC-TAACGCGTGAAGTTGAC
CGCCTGGGGAGTACGGTCGCAAGATTAAAAC-TCAAA-GGAATTGACGGGGACCCGCACA
AGCGGTGGATGATGTGGATTAATTCGATGCAACGCGAAAAACCTTACCTACCCTTGACAT
G-TACGG---A-ACCCTGGTGAGAGCC-GGGGG--TGCCC-GAAA---GGGAGC--CGTA
ACACAGGTGCTG-CA-TGGCTG-TCGTCAGCTCGTGTCGTGAGATGTTGGGTTAAGTCCC
GCAACGAGCGCAACCCTTGTCCCCAG-TTGCTA-C----GCAA---GAG--CACTCCGGG
GAGACTGCCGGT-GACAAACCG-GAGGAAGGTGGGGATGACGTCAAGTCCTCATGGCCCT
TA-TGGGTAGGGCTTCACACGTCATACAATGGTCGGAA-CAGAGGG------TT-GCGAA
GCC-GCGAGGTGG-AGC-CAAT-CCC-AGAAAACCG-ATCGTAGTCCGGATTGCAGTCTG
CAACTCGACTGC-ATGAAGCTGGAATCGCTAGTAATCGCGGATCAGCA-TGCCGCGGTGA
ATACGTTCCCGGGTCTTGTACACACCGCCCGTCACACCATGGGA-GTGGGTTTTGCCAGA
AGT-GGCTAGTC-TAA-CC-GCAA---GGA-GGAC--GGTCACCACGGCAG-GATTCATG
--ACTGGGGTGAAGTCGTAAC-AAGGTATCC?????????????????????????????
??????
>Rmel.X67222
?????????????????????????????AACGAACGCTGGCG-GCAGGCTTAACACATG
CA-AGTCGAGCGCCCC--------------------------------------------
--------------------GCAA------------------------------------
--------------------------------GGGGAGCGGCAGACGGGTGAGTAACGCG
TGGG-AATCTACCCT-TTTCTACGGAATAACGCAGGGAAACTT-GTGCTAATACCGTATG
-AGCCC---------------------------------------------------TTC
G-----------------------------------------------------------
-------GGGGAAA-G-A------------------------------------------
------------------------------------------------------------
-----------------------TTTA---------------------------------
--------------------------------------------TCGGGAAAGGATGAG-
CCCGCGTTGGATTAGCTAGTTGGTGGGGTAAAGGCCTACCAAGGCG-ACGATCCATAGCT
GGTCTGAGAGGATGATCAGCCACATTGGGACTGAGACACGGCCCAAA-CTCCTACGGG-A
GGCAGCAGTGGGGAATATTGGACAATGGGCGCAA-GCCTGA-TCCAGCCATGCCGCGTGA
GTGATGAAGGCCCTAGGGTTGTAAAGCTCTTTCACCGGTGAA-GA---------------
TAAT--------------GACGGTAACCGGAGAA-GAAGCCCCGGCTAACTTCGTGCCAG
CAGCCGCGGTAAT-ACGAAGGGGGCTAG-CGTTGTTCGGAATTACTGGG--CGTAAAGCG
C-ACGTAGG-CGGATTG-TTAAGTGAGGGGTG-A-AATCCCAGGG-CTCAA-CCCTGGAA
CTGCCTTTCAT-ACTGGCA-ATCTAGAGTCCAGAAGAGGTGAGTGGAATTCCGAGTGTAG
AGGTGAAATTCGTAGATATTCGGAGGAACACCAGTGGCGAAGGCGGCTCACTGGT-CTGG
AACTGACGCTGAG--GTGCGA-AAGCGTGGGGAGCAAACAGGATTAGATACCCTGGTAGT
CCACGC-CGTAAACGATGAATGTT-AGCC-GTCGGGC-AG--------------------
--TTTA------------------C-TGTTCGGTGGCGCAGC-TAACGCATTAAACATTC
CGCCTGGGGAGTACGGTCGCAAGATTAAAAC-TCAAA-GGAATTGACGGGGG-CCGCACA
AGCGGTGGAGCATGTGGTTTAATTCGAAGCAACGCGCAGAACCTTACCAGCCCTTGACAT
C-CCGATCG-C-GGATACGAGAGATCG-TATCCT-TCAG--TTCG---GCTGGA--TCGG
AGACAGGTGCTG-CA-TGGCTG-TCGTCAGCTCGTGTCGTGAGATGTTGGGTTAAGTCCC
GCAACGAGCGCAACCCTCGCCCTTAG-TTGCCAGCAT--TCAG-TTGGG--CACTCTAAG
GGGACTGCCGGT-GATAAGCCGAGAGGAAGGTGGGGATGACGTCAAGTCCTCATGGCCCT
TA-CGGGCTGGGCTACACACGTGCTACAATGGTGGTGA-CAGTGGG------CA-GCGAG
ACC-GCGAGGTCG-AGC-TAAT-CTC-CAAAA-GCC-ATCTCAGTTCGGATTGCACTCTG
CAACTCGAGTGC-ATGAAGTTGGAATCGCTAGTAATCGCAGATCAGCA-TGCTGCGGTGA
ATACGTTCCCGGGCCTTGTACACACCGCCCGTCACACCATGGGA-GTTGGTTCTACCCGA
AGG-TAGTGCGC-TAA-CC-GCAA---GGA-GGCA--GCTAACCACGGTAG-GGTCAGCG
--ACTGGGGTGAAGTCGTAAC-AAGGTAGCCGTAGGGGAACC??????????????????
??????
>Hsun.AB006148
???????TAAGAGTTTGATCCTGGCTCAGAGTGAACGCTGGCG-GCGTGCCTAATACATG
CA-AGTCGAACGATGAA-GCTT-T-TAG--------------------------------
--------------------CTTG------------------------------------
--------------------CTAA---AAGTGGATTAGTGGCGCACGGGTGAGTAATGCA
TAGGTTATGTGCCCC-ATAGTCTGGGATAGCCACTGGAAACGG-TGATTAATACTAGATA
-CTCCC---------------------------------------------------TAC
G-----------------------------------------------------------
-------GGGGAAA-G--------------------------------------------
------------------------------------------------------------
-----------------------TTTT---------------------------------
--------------------------------------------TCGCTATGGGATCAG-
CCTATGTCCTATCAGTTTGTTGGTGAGGTAATGGCTCACCAAGGCT-ATGACGGGTATCC
GGCCTGAGAGGGTGATCGGACACACTGGAACTGAGACACGGTCCAGA-CTCCTACGGG-A
GGCAGCAGTAGGGAATATTGCTCAATGGGCGAAA-GCCTGA-AGCAGCAACGCCGCGTGG
AGGATGAAGGTTTTAGGATTGTAAACTCCTTTTCTAAGAGAA-GA---------------
TTAT--------------GACGGTATCTTAGGAA-TAAGCACCGGCTAACTCCGTGCCAG
CAGCCGCGGTAAT-ACGGAGGGTGCAAG-CGTTACTCGGAATCACTGGG--CGTAAAGAG
C-GCGTAGG-CGGGGTA-ATAAGTCAGATGTG-A-AATCCTGTAG-CTTAA-CTACAGAA
CTGCATTTGAA-ACTGTTA-TTCTAGAGTATGGGAGAGGTAGGTGGAATTCTTGGTGTAG
GGGTAAAATCCGTAGAGATCAAGAGGAATACTCATTGCGAAGGCGACCTACTGGA-ACAT
TACTGACGCTGAT--GCGCGA-AAGCGTGGGGAGCAAACAGGATTAGATACCCTGGTAGT
CCACGC-CCTAAACGATGAATGCT-AGTT-GTTGGGG-TG--------------------
--CTTG-----------------TC-ACTCCAGTAATGCAGT-TAACACATTAAGCATTC
CGCCTGGGGAGTACGGTCGCAAGATTAAAAC-TCAAA-GGAATAGACGGGGACCCGCACA
AGCGGTGGAGCATGTGGTTTAATTCGAAGATACGCGAAGAACCTTACCTAGGCTTGACAT
T-GATAG---A-ATCTACTAGAGATAG-TGGAGT-GTCTAGTTTA--CTAGACC--TTGA
AAACAGGTGCTG-CA-CGGCTG-TCGTCAGCTCGTGTCGTGAGATGTTGGGTTAAGTCCC
GCAACGAGCGCAACCCTCGTTCTTAG-TTGCTAGCAG--TTCGGCTGAG--CACTCTAAG
AAGACTGCCTTC-G-TAAGGAG-GAGGAAGGTGAGGACGACGTCAAGTCATCATGGCCCT
TA-CGCCTAGGGCTACACACGTGCTACAATGGGGCGTA-CAAAGAG------AA-GCAAT
ACC-GCGAGGTGG-AGC-AAAT-CTC-AAAA-ACAT-CTCTCAGTTCGGATTGTAGTCTG
CAACTCGACTAC-ATGAAGTCGGAATCGCTAGTAATCGTGAATCAGCCATGTCACGGTGA
ATACGTTCCCGGGTCTTGTACTCACCGCCCGTCACACCATGGGA-GTTGTATTCGCCTTA
AGC-CGGGATGC-TA-----AAT------T-GGCT--ACCGTCCACGGCGG-????????
--???????????????????-??????????????????????????????????????
??????
>Chyo.AF097682
???????????????????????????????????????GGCG-GCGTGCCTAATACATG
CA-AGTCGAACGGACAA-GTAAGA-G----------------------------------
--------------------CTTG------------------------------------
----------------------CT--CTTATGAGTTAGTGGCGCACGGGTGAGTAATGTA
TAGTTAATCTGCCCT-ACACTGGAGGACAACAGTTAGAAATGA-CTGCTAATACTCCATA
-CTCCTTCTTAAC--------------------------------------------ATA
A----------------------------------------------------GT-TA--
----AGTCGGGAAA-G--------------------------------------------
------------------------------------------------------------
-----------------------TTTT---------------------------------
--------------------------------------------TCGGTGTAGGATGAG-
ACTATATTGTATCAGCTAGTTGGTGAGGTAATGGCTCACCAAGGCT-TTGACGCATAACT
GGTCTGAGAGGATGATCAGTCACACTGGAACTGAGACACGGTCCAGA-CTCCTACGGG-A
GGCAGCAGTAGGGAATATTGCTCAATGGGGGAAA-CCCTGA-AGCAGCAACGCCGCGTGG
AGGATGACACTTTTCGGAGCGTAAACTCCTTTTGTTGGGGAA-GA--------------A
CCAT--------------GACGGTACCCAACGAA-TAAGCACCGGCTAACTCCGTGCCAG
CAGCCGCGGTAAT-ACGGAGGGTGCAAG-CGTTACTCGGAATCACTGGG--CGTAAAGGA
C-GCGTAGG-CGGATTA-TCAAGTCTTTTGTG-A-AATCTAATGG-CTTAA-CCATTAAA
CTGCTTGAGAA-ACTGATA-ATCTAGAGTGAGGGAGAGGCAGATGGAATTGGTGGTGTAG
GGGTAAAATCCGTAGAGATCACCAGGAATACCCATTGCGAAGGCGATCTGCTGGA-ACTT
AACTGACGCTAAT--GCGTGA-AAGCGTGGGGAGCAAACAGGATTAGATACCCTGGTAGT
CCACGC-CCTAAACGATGTATACT-AGTT-GTTGCTG-TG--------------------
--CTAG-----------------TC-ACGGCAGTAATGCACC-TAACGGATTAAGTATAC
CGCCTGGGGAGTACGGTCGCAAGATTAAAAC-TCAAA-GGAATAGACGGGGACCCGCACA
AGCGGTGGAGCATGTGGTTTAATTCGAAGATACGCGAAGAACCTTACCTGGGCTTGATAT
C-CTAAT---A-ACATCTTAGAGATAA-GATAG--TGCTTGTTTA--CAAGAAA--TTAG
TGACAGGTGCTG-CA-CGGCTG-TCGTCAGCTCGTGTCGTGAGATGTTGGGTTAAGTCCC
GCAACGAGCGCAACCCACGTATTTAG-TTGCTAACAG--TTCGGCTGAG--CACTCTAAA
TAGACTGCCTTC-G-TAAGGAG-GAGGAAGGTGTGGACGACGTCAAGTCATCATGGCCCT
TA-TGCCCAGGGCGACACACGTGCTACAATGGCATATA-CAATGAG------AC-GCAAT
ATC-GCGAGATGG-AGC-AAAT-CTA-TAAA-ATAT-GTCCCAGTTCGGATTGTTCTCTG
CAACTCGAGAGC-ATGAAGCCGGAATCGCTAGTAATCGTAGATCAGCCATGCTACGGTGA
ATACGTTCCCGGGTCTTGTACTCACCGCCCGTCACACCATGGGA-GTTGATTTCACTCGA
AGT-CGGAATGC-TA-----AAT------T-AGCT--ACCGCCCACAGTGG-AATCAGCG
--ACTG???????????????-??????????????????????????????????????
??????
>ualp.AF245641
???????????????????????????????????????????-????????????CATG
CA-AGTCGAACGAGATC-------------------------------------------
--------------------TTCG------------------------------------
-------------------------------GATCTAGTGGCGCACGGGTGAGTAACGCG
TGGG-AACCTACCTT-TTAGTACGGGACAACGTTTGGAAACGA-ACGCTAATACCGTATA
-CGCCC---------------------------------------------------TCC
G-----------------------------------------------------------
-------GGGGAAA-G-G------------------------------------------
------------------------------------------------------------
-----------------------TCAG---------------------------------
--------------------------------------------CCGCTAAAAGAGGGG-
CCCGCGTCTGATTAGCTTGTTGGTAAGGTAATGGCTTACCAAGGCTACNGATCAGTAGCT
GGTCTGAGAGGATGATCAGCCACACTGGGACTGAGACACGGCCCAGA-CTCCTACGGG-A
GGCAGCAGTGGGGAATATTGGACAATGGAGGCAA-CTCTGA-TCCAGCAATGCCGCGTGT
GTGATGAAGGCCCTAGGGTTGTAAAGCACTTTCAACGGTGAA-GA---------------
TGAT--------------GACGGTAGCCGTAGAA-GAAGCCCCGGCTAACTTCGTGCCAG
CAGCCGCGGTAAT-ACGAAGGGGGCGAG-CGTTATTCGGAATTATTGGG--CGTAAAGGG
C-TCGCAGG-CTGCTTG-AACAGTTAGACGTG-A-AATCCCCGGG-CTCAA-CCTGGGAA
CTGCGTTTAAT-ACTAGCA-AGCTAGAGAAATAGAGAGGAAAGTGGAACTCCCAGTGTAG
AGGTGAAATTCGTAGATATTGGGAAGAACACCAGTGGCGAAAGCGACTTTCTGGC-TATT
TTCTGACGCTGAG--GAGCGA-AAGCGTGGGGAGCAAACAGGATTAGATACCCTGGTAGT
CCACGC-CGTAAACGATGTGTGCT-AGAT-GTTGGAG-GG--------------------
---ATA------------------C-CTTTCAGTGTCGCAGC-TAACGCACTAAGCACAC
CGCCTGGGAAGTACGGTCGCAAGATTAAAAC-TCAAA-GGAATTGACGGGGGCCCGCACA
AGCGGTGGAGCATGTGGTTTAATTCGACGCAACGCGCAGAACCTTACCAGCCCTTGACAT
G-TGGAGTT-T-GGTTATCAGAGATGA-TTTCCT-TCAG--TTCG---GCTG-C--TCCA
ACACAGGTGCTG-CA-TGGCTG-TCGTCAGCTCGTGTCGTGAGATGTTGGGTTAAGTCCC
GCAACGAGCGCAACCCTCATCTTTAG-TTGCCATCAG--TTCGGCTGGG--CACTCTAGA
GAAACTGCCTGG-GATGACCAG-GAGGAAGGCGGGGATGACGTCAAGTCCTCATGGCCCT
TA-TGGGCTGGGCTACACACGTGCTACAATGGCGGTGA-CAAAGGG------AT-GCAAT
AGG-GCAACCTGG-AGC-AAAT-CCC-TAAAA-ACC-GTCTCAGTTCGGATTGTTCTNTG
CAACTCGAGAGC-ATGAAGTTGGAATCGCTAGTAATCGTAGATCAGCA-TGCTACGGTGA
ATACGTTCCCGGGCCTTGTACACACCGCCCGTCACACCATGGGA-GTTGGTTTTACCCGA
AGA-CGGTATCC-TAA-CCT-TTT--AGGA-GGGA--GCCGGCCACGGTAG-GGTCAGCG
--ACTGGGGTGAAGTCGTAAC-AAGGTAGCCGTAGGGGAACCTGCGGCTGGATCACCTC?
??????
>Chyo.AF097687
???????????????????????????????????????GGCG-GCGTGCCTAATACATG
CA-AGTCGAACGGACAA-GTAAGA-G----------------------------------
--------------------CTTG------------------------------------
----------------------CT--CTTATGAGTTAGTGGCGCACGGGTGAGTAATGTA
TAGTTAATCTGCCCT-GCACAGGAGGACAACACTTAGAAATGA-GTGCTAATACTCCATA
-CTCCTTCTTAAC--------------------------------------------ACA
A----------------------------------------------------GT-TA--
----AGTTGGGAAA-G--------------------------------------------
------------------------------------------------------------
-----------------------TTTT---------------------------------
--------------------------------------------TCGGTGCAGGATGAG-
ACTATATTGTATCAGCTAGTTGGTAAGGTAATGGCTTACCAAGGCT-ATGACGCATAACT
GGTCTGAGAGGATGATCAGTCACACTGGAACTGAGACACGGTCCAGA-CTCCTACGGG-A
GGCAGCAGTAGGGAATATTGCTCAATGGGGGAAA-CCCTGA-AGCAGCAACGCCGCGTGG
AGGATGACACTTTTCGGAGCGTAAACTCCTTTTCTTAGGGAA-GA--------------A
CAAT--------------GACGGTACCTAAGGAA-TAAGCACCGGCTAACTCCGTGCCAG
CAGCCGCGGTAAT-ACGGAGGGTGCAAG-CGTTACTCGGAATCACTGGG--CGTAAAGGA
C-GCGTAGG-CGGATTA-TCAAGTCTTTTGTG-A-AATCTAATGG-CTTAA-CCATTAAA
CTGCTTGAGAA-ACTGATA-ATCTAGAGTGAGGGAGAGGCAGATGGAACTGGTGGTGTAG
GGGTAAAATCCGTAGAGATCACCAAGAATACCCATTGCGAAGGCGATCTGCTAGA-ACTC
AACTGACGCTAAT--GCGTGA-AAGCGTGGGGAGCAAACAGGATTAGATACCCTGGTAGT
CCACGC-CCTAAACGATGCATACT-CGTT-GTTGCTC-TG--------------------
--CTAG-----------------TC-AGGGCAGTAATTCAGC-TAACGCATTAAGTATGC
CGCCTGGGGAGTACGGTCGCAAGATTAAAAC-TCAAA-GGAATAGACGGGGACCCGCACA
AGCGGTGGAGCATGTGGTTTAATTCGAAGATACGCGAAGAACCTTACCTGGGCTTGATAT
C-CTAAG---A-ACCTCTTAGAGATAA-GAGGG--TGCTAGCTTG--CTAGAAC--TTAG
AGACAGGTGCTG-CA-CGGCTG-TCGTCAGCTCGTGTCGTGAGATGTTCGGTTAAGTCCG
GCAACGAGCGCAACCCACGTATTTAG-TTGCTAACAG--TTTGGCTGAG--CACTCTAAA
TATACTGCCTTC-G-TAAGGAG-GAGGAAGGTGTGGACGACGTCAAGTCATCATGGCCCT
TA-TGCCCAGGGCGACACACGTGCTACAATGGCATATA-CAATGAG------AC-GCAAT
ACC-GCGAGGTGG-AGC-AAAT-CTA-TAAA-ATAT-GTCCCAGTTCGGATTGTTCTCTG
CAACTCGAGAGC-ATGAAGCCGGAATCGCTAGTAATCGTAGATCAGCCATGCTACGGTGA
ATACGTTCCCGGGTCTTGTACTCACCGCCCGTCACACCATGGGA-GTTGATTTCACTCGA
AGC-CCAAATAC-CA-----AAC------T-GGTT--ATGGTCCACAGTGG-AATCAGCG
--ACTG???????????????-??????????????????????????????????????
??????
>OCS.AF001645
?????????AGAGTTTGATCATGGCTCAGATTGAACGCTGGCG-GCATGCTTTACACATG
CA-AGTCGAACGGCAGC-GCGGG-------------------------------------
--------------------GCAA------------------------------------
--------------------------CCTGGCGGCGAGTGGCGAACGGGTGAGTAATATA
TCGG-AACGTACCCA-AGAGTGGGGGATAACGTAGCGAAAGTT-ACGCTAATACCGCATA
-CGATC---------------------------------------------------TAA
G-----------------------------------------------------------
-------GATGAAA-G-CAGGG--G--ATC------------------------------
------------------------------------------------------------
-----------------------TTCG---------------------------------
----------------------------------G---ACCTT-GTGCTCCTGGAGCGG-
CCGATATCTGATTAGCTAGTTGGTGAGGTAAAGGCTCACCAAGGCC-ACGATCAGTAGCT
GGTCTGAGAGGACGACCAGCCACACTGGAACTGAGACACGGTCCAGA-CTCCTACGGG-A
GGCAGCAGTGGGGAATTTTGGACAATGGGCGAAA-GCCTGA-TCCAGCAATGCCGCGTGA
GTGAAGAAGGCCTTCGGGTTGTAAAGCTCTTTTGTCAGGGAA-GAAACGG-TTTGGGC--
TAAT-ATCCTGAGCTAATGACGGTACCTGAAGAA-TAAGCACCGGCTAACTACGTGCCAG
CAGCCGCGGTAAT-ACGTAGGGTGCAAG-CGTTAATCGGAATTACTGGG--CGTAAAGCG
T-GCGCAGG-CGGTTTT-GTAAGTCTGACGTG-A-AATCCCCGGG-CTCAA-CCTGGGAA
TTGCGTTGGAG-ACTGCAA-GGCTAGAATCTGGCAGAGGGGGGTAGAATTCCACGTGTAG
CAGTGAAATGCGTAGAGATGTGGAGGAACACCGATGGCGAAGGCAGCCCCCTGGG-TCAA
GATTGACGCTCAT--GCACGA-AAGCGTGGGGAGCAAACAGGATTAGATACCCTGGTAGT
CCACGC-CCTAAACGATGTCTACT-AGTT-GTCGGGT-TT--------------------
--TAAT------------------T-AACTTGGTAACGCAGC-TAACGCGTGAAGTAGAC
CGCCTGGGGAGTACGGTCGCAAGATTAAAAC-TCAAA-GGAATTGACGGGGACCCGCACA
AGCGGTGGATGATGTGGATTAATTCGATGCAACGCGAAAAACCTTACCTACCCTTGACAT
G-TACGG---A-AGACCGAAGAGATTT-GGTTG--TGCTC-GAAA---GAGAAC--CGTA
ACACAGGTGCTG-CA-TGGCTG-TCGTCAGCTCGTGTCGTGAGATGTTGGGTTAAGTCCC
GCAACGAGCGCAACCCTTGTCATTAG-TTGCTA-CA---TTTAGTTGAG--CACTCTAAT
GAGACTGCCGGT-GACAAACCG-GAGGAAGGTGGGGATGACGTCAAGTCCTCATGGCCCT
TA-TGGGTAGGGCTTCACACGTCATACAATGGTACATA-CAGAGGG------CC-GCCAA
CCC-GCGAGGGGG-AGC-TAAT-CCC-AGAAAGTGT-ATCGTAGTCCGGATCGCAGTCTG
CAACTCGACTGC-GTGAAGTTGGAATCGCTAGTAATCGCGGATCAGCA-TGTCGCGGTGA
ATACGTTCCCGGGTCTTGTACACACCGCCCGTCACACCATGGGA-GCGGGTTTTACCAGA
AGT-AGGTAGCT-TAA-CC-GCAA---GGA-GGGC--GCTTACCACGGTAG-GATTCGTG
--ACTGGGGTGAAGTCGTAAC-AAGGTAGCCGTATCGGAAGGTGCGGTTGGATCACCTCC
TT????
>Agep.AJ233913
?????????????TTTGATCCTGGCTCAGAACGAACGCTGGCG-GCGTGCCTAACACATG
CA-AGTCGAGCGCGAAT-GGA---------------------------------------
--------------------GCAA------------------------------------
---------------------------TCCTAGTAGAGCGGCGCACGGGTGCGTAACACG
TGGATAATCTGCCTG-GGTGTCTGGGATAACCAGTCGAAAGAC-TGGCTAATACCGGATA
-AGCCCCCGGG--AGC-----------------------------------------TTC
G---------------------------------------------------GCT-CC--
----TGAGGGAAAA-G-GTGGC--C--TCTG-----------------------------
------------------------------------------------------------
-----------------------TATA---------------------------------
---------------------------------CA---AGCTA-TCACAACCAGATGAG-
TCCGCGGCCCATCAGCTAGTTGGCGGGGTAATGGCCCACCAAGGCA-ACGACGGGTAGCT
GGTCTGAGAGGACGATCAGCCACACTGGAACTGAGACACGGTCCAGA-CTCCTACGGG-A
GGCAGCAGTGGGGAATTTTGCGCAATGGGCGAAA-GCCTGA-CGCAGCAACGCCGCGTGT
GTGATGAAGGTCTTCGGATTGTAAAGCACTTTCGACCGGGAC-GAAAACC-CGTTGGC--
TAAC-ATCCAACGG-CTTGACGGTACCGGGAGAA-GAAGCACCGGCTAACTCTGTGCCAG
CAGCCGCGGTAAT-ACAGAGGGTGCAAG-CGTTGTTCGGAATTATTGGG--CGTAAAGCG
C-GTGTAGG-CGGCTTT-GCAAGTCGGGTGTG-A-AAGCCCTCAG-CTCAA-CTGAGGAA
GTGCGCCCGAA-ACTGCAG-AGCTTGAGTGCCGGAGAGGGTGGCGGAATTCCCCAAGTAG
AGGTGAAATTCGTAGATATGGGGAGGAACACCGGTGGCGAAGGCGGCCACCTGGA-CGGT
AACTGACGCTGAG--ACGCGA-AAGCGTGGGGAGCAAACAGGATTAGATACCCTGGTAGT
CCACGC-CGTAAACGATGAGAACT-AGGT-GTCGTGG-GT--------------------
--GTTG----------------ACC-CCCGCGGTGCCGTAGC-TAACGCATTAAGTTCTC
CGCCTGGGAAGTACGGTCGCAAGACTAAAAC-TCAAA-GGAATTGACGGGGGCCCGCACA
AGCGGTGGAGCATGTGGTTTAATTCGACGCAACGCGCAGAACCTTACCTGGTCTTGACAT
C-CTCGG---A-ATCCTTCAGAGATGA-GGGAG--TGCCC-GCAA---GGGAAC--CGAG
AGACAGGTGCTG-CA-TGGCTG-TCGTCAGCTCGTGTCGTGAGATGTTGGGTTAAGTCCC
GCAACGAGCGCAACCCTCGCCTTTAG-TTGCCG-C----GCAA--GCGG--ATCTCTAGA
GGGACTGCCGGT-GTTAAACCG-GAGGAAGGTGGGGATGACGTCAAGTCCTCATGGCCTT
TA-TGACCAGGGCTACACACGTGCTACAATGGCCGGTA-CAACGCG------TC-GCCAA
CTC-GCGAGAGGG-AGC-TAAT-CGC-ATAAAACCG-GTCTCAGTTCAGATTGGAGTCTG
CAACTCGACTCC-ATGAAGGCGGAATCGCTAGTAATCGCGGATCAGCA-CGCCGCGGTGA
ATACGTTCCCGGGCCTTGTACACACCGCCCGTCACACCATGGGA-GTCGATTGCTCCAGA
AGT-CATCTC----------ACCA--------AGA--GGTGCCCAAGGAGT-GGTCGGTA
--ACTGGGGTGAAGTCGTAAC-AAGGTAGCCGTAGGGGAACCTGCGGCTGGATCACCTC?
??????
>Abog.AB025931
?????????????????????????????AGCGAACGCTGGCG-GCATGCTTAACACATG
CA-AGTCGCACGGACCT-------------------------------------------
--------------------TTCG------------------------------------
-------------------------------GGGTGAGTGGCGGACGGGTGAGTATCGCG
TAGG-GATCTATCCA-NGGGTGGGGGATAACATCGGGAAACTG-GTGCTAATACCGCATG
-ATACC---------------------------------------------------TGA
G-----------------------------------------------------------
-------GGTCAAA-G-GC-----------------------------------------
------------------------------------------------------------
-----------------------GCAA---------------------------------
------------------------------------------G-TCGCCTGTGGAGGAG-
CCTGCGTTCGATTAGCTTGTTGGTGGGGTAAAGGCCTACCAAGGCG-ATGATCGATAGCT
GGTCTGAGAGGATGATCAGCCACACTGGGACTGAGACACGGCCCAGA-CTCCTACGGG-A
GGCAGCAGTGGGGAATATTGGACAATGGGCGAAA-GCCTGA-TCCAGCAATGCCGCGTGT
GTGAAGAAGGTCTTCGGATTGTAAAGCACTTTCGACGGGGAC-GA---------------
TGAT--------------GACGGTACCCGTAGAA-GAAGCCCCGGCTAACTTCGTGCCAG
CAGCCGCGGTAAT-ACGAAGGGGGCTAG-CGTTGCTCGGAATGACTGGG--CGTAAAGGG
C-GCGTAGG-CGGTTTA-CACAGTCAGATGTG-A-AATTCCAGGG-CTTAA-CCTTGGGG
CTGCATTTGAT-ACGTGTA-GACTAGAGTGTGAGAGAGGGTTGTGGAATTCCCAGTGTAG
AGGTGAAATTCGTAGATATTGGGAAGAACACCGGTGGCGAAGGCGGCAACCTGGC-TCAT
TACTGACGCTGAG--GCGCGA-AAGCGTGGGGAGCAAACAGGATTAGATACCCTGGTAGT
CCACGC-TGTAAACGATGTGTGCT-GGAT-GTTGGGT-AAC-------------------
--TTA------------------GT-TACTCAGTGTCGAAGC-TAACGCGCTAAGCACAC
CGCCTGGGGAGTACGGCCGCAAGGTTGAAAC-TCAAA-GGAATTGACGGGGGCCCGCACA
AGCGGTGGAGCATGTGGTTTAATTCGAAGCAACGCGCAGAACCTTACCAGGGCTTGACAT
GGGGAGG---C-TGTATCCAGAGATGG-GTATT--TCCC--GCAA----GGGACC-TCCT
GCACAGGTGCTG-CA-TGGCTG-TCGTCAGCTCGTGTCGTGAGATGTTGGGTTAAGTCCC
GCAACGAGCGCAACCCTCGCCTTTAG-TTGCCAGCACGTTTGG-GTGGG--CACTCTAGA
GGAACTGCCGGT-GACAAGCCG-GAGGAAGGTGGGGATGACGTCAAGTCCTCATGGCCCT
TA-TGTCCTGGGCTACACACGTGCTACAATGGCGGTGA-CAGTGGG------AA-GCTAG
ATG-GTGACATCG-TGC-CGAT-CTC-TAAAA-GCC-GTCTCAGTTCGGATTGTACTCTG
CAACTCGAGTGC-ATGAAGGTGGAATCGCTAGTAATCGCGGATCAGCA-TGCCGCGGTGA
ATACGTTCCCGGGCCTTGTACACACCGCCCGTCACACCATGGGA-GTTGGTTTGACCCGA
AGC-CGGTGAGC-GAA-CC-GCAA---GGA-CGCA--GCCGACCACGGTCG-GGTCAGCG
--ACTGGGGTG??????????-??????????????????????????????????????
??????
>ugam.AB015554
?????????AGAGTTTGATCCTGGCTCAGATTGAACGCTGGCG-GCAGGCCTAACACATG
CACAGTCGAGCGGATGAAGGGAG-------------------------------------
--------------------CTTG------------------------------------
-------------------------CTCCTGGATTCAGCGGCGGACGGGTGAGTAATGCC
TAGG-AATCTGCCTG-GTAGTGGGGGATAACGTCCGGAAACGG-GCGCTAATACCGCATA
-CGTCC---------------------------------------------------TGA
G-----------------------------------------------------------
-------GGAGAAA-G-TGGGG--G--ATC------------------------------
------------------------------------------------------------
-----------------------TTCG---------------------------------
----------------------------------G---ACCTC-ACGCTATCAGATGAG-
CCTAGGTCGGATTAGCTAGTTGGTGGGGTAAAGGCCTACCAAGGCG-ACGATCCGTAACT
GGTCTGAGAGGATGATCAGTCACACTGGAACTGAGACACGGTCCAGA-CTCCTACGGG-A
GGCAGCAGTGGGGAATATTGGACAATGGGCGAAA-GCCTGA-TCCAGCCATGCCGCGTGT
GTGAAGAAGGTCTTCGGATTGTAAAGCACTTTAAGTTGGGAG-GAAGGGC-AGTAAGT--
TAAT-ACCTTGCTGTTTTGACGTTACCAACAGAA-TAAGCACCGGCTAACTTCGTGCCAG
CAGCCGCGGTAAT-ACGAAGGGTGCAAG-CGTTAATCGGAATTACTGGG--CGTAAAGCG
C-GCGTAGG-TGGTTCA-GCAAGTTGGATGTG-A-AATCCCCGGG-CTCAA-CCTGGGAA
CTGCATCCAAA-ACTACTG-AGCTGGAGTACGGTAGAGGGTGGTGGAATTTCCTGTGTAG
CGGTGAAATGCGTAGATATAGGAAGGAACACCAGTGGCGAAGGCGACCACCTGGA-CTGA
TACTGACACTGAG--GTGCGA-AAGCGTGGGGAGCAAACAGGATTAGATACCCTGGTAGT
CCACGC-CGTAAACGATGTCGACT-AGCC-GTTGGGA-TC--------------------
--CTTG-----------------AG-ATCTTAGTGGCGCAGC-TAACGCGATAAGTCGAC
CGCCTGGGGAGTACGGCCGCAAGGTTAAAAC-TCAAA-TGAATTGACGGGGGCCCGCACA
AGCGGTGGAGCATGTGGTTTAATTCGAAGCAACGCGAAGAATCTTACCTGGCCTTGACAT
G-CTGAG---A-ACTTTCCAGAGATGG-ATTGG--TGCC--TTCG----GGAAC--TCAG
ACACAGGTGCTG-CA-TGGCTG-TCGTCAGCTCGTGTCGTGAGATGTTGGGTTAAGTCCC
GTAACGAGCGCAACCCTTGTCCTTAG-TTACCAGCAC--CTCGGGTGGG--CACTCTAAG
GAGACTGCCGGT-GACAAACCG-GAGGAAGGTGGGGATGACGTCAAGTCATCATGGCCCT
TA-CGGCCAGGGCTACACACGTGCTACAATGGTCGGTA-CAAAGGG------TT-GCCAA
GCC-GCGAGGTGG-AGC-TAAT-CCC-ATAAAACCG-ATCGTAGTCCGGATCGCAGTCTG
CAACTCGACTGC-GTGAAGTCGGAATCGCTAGTAATCGTGAATCAGAA-TGTCACGGTGA
ATACGTTCCCGGGCCTTGTACACACCGCCCGTCACACCATGGGA-GTGGGTTGCTCCAGA
AGT-AGCTAGTC-TAA-CC-GCAA---GGG-GGAC--GGTTACCACGGAGT-GATTCATG
--ACTGGGGTGAAGTCGTAAC-AAGGTAACC?????????????????????????????
??????
>CyN1.Y17284
???????????????????????????????TGAACGCTGGCG-GCATGCTTTACACATG
CA-AGTCGAACGGCAGC-GGGGGC------------------------------------
--------------------TTCG------------------------------------
-------------------------GCCTGCCGGCGAGTGGCGAACGGGTGAGTAATGCA
TCGG-AACGTACCCA-GTCGTGGGGGATAACTACGCGAAAGCG-TGGCTAATACCGCATA
-CGCCC---------------------------------------------------TGA
G-----------------------------------------------------------
-------GGGGAAA-G-CGGGG--G--ACC------------------------------
------------------------------------------------------------
-----------------------TTCG---------------------------------
----------------------------------G---GCCTC-GCGCGATTGGAGCGG-
CTGATGTCGGATTAGCTGGTTGGTGGGGTAAAGGCCTACCAAGGCG-ACGATCCGTAGCT
GGTCTGAGAGGATGATCAGCCACACTGGGACTGAGACACGGCCCAGA-CTCCTACGGG-A
GGCAGCAGTGGGGAATTTTGGACAATGGGCGCAA-GCCTGA-TCCAGCCATGCCGCGTGA
GTGAAGAAGGCCTTCGGGTTGTAAAGCTCTTTCAGACGGAAA-GAAATCG-GGCGGGT--
GAAT-AGCCTGCCTGGATGACGGTACTGTCAGAA-GAAGCACCGGCTAACTACGTGCCAG
CAGCCGCGGTAAT-ACGTAGGGTGCGAG-CGTTAATCGGAATTACTGGG--CGTAAAGCG
T-GCGCAGG-CGGTTGT-GTAAGACAGGTGTG-A-AATCCCCGGG-CTTAA-CCTGGGAA
CTGCGCTTGTG-ACTGCAC-GGCTGGAGTACGGCAGAGGGGGGTGGAATTCCACGTGTAG
CAGTGAAATGCGTAGAGATGTGGAGGAACACCGATGGCGAAGGCAGCCCCCTGGG-CCGA
TACTGACGCTCAT--GCACGA-AAGCGTGGGGAGCAAACAGGATTAGATACCCTGGTAGT
CCACGC-CCTAAACGATGTCGACT-AGTT-GTTCGGT-GCG-------------------
--GTAA-----------------CG-CGCTGAGTAACGCAGC-TAACGCGTGAAGTCGAC
CGCCTGGGGAGTACGGCCGCAAGGTTAAAAC-TCAAA-GGAATTGACGGGGACCCGCACA
AGCGGTGGATGATGTGGATTAATTCGATGCAACGCGAAAAACCTTACCTACCCTTGACAT
G-CCTGG---A-ATCCTGCAGAGATGC-GGGAG--TGCC--TTCG----GGAGC--CAGG
ACACAGGTGCTG-CA-TGGCTG-TCGTCAGCTCGTGTCGTGAGATGTTGGGTTAAGTCCC
GCAACGAGCGCAACCCTTGTCGCTAA-TTGCCATCAT--TAGG-TTGGG--CACTTTAGC
GAGACTGCCGGT-GACAAACCG-GAGGAAGGTGGGGATGACGTCAAGTCCTCATGGCCCT
TA-TGGGTAGGGCTTCACACGTCATACAATGGTCGGTA-CAGAGGG------TT-GCCAA
GCC-GCGAGGTGG-AGC-CAAT-CCC-ACAAAGCCG-ATCGTAGTCCGGATCGTAGTCTG
CAACTCGACTAC-GTGAAGTCGGAATCGCTAGTAATCGCAGATCAGCA-TGCTGCGGTGA
ATACGTTCCCGGGTCTTGTACACACCGCCCGTCACACCATGGGA-GTGGGTTTCACCAGA
AGT-AGGTAGCT-TAA-CCTTTCG--GGGA-GGGC--GCTTACCACGGTGA-GATTCATG
--ACTGGGGTGAAGTCGTAAC-AAGGTAGCCGTATCGGAAGGTGCGGG????????????
??????
>Pdel.X89377
?????????????????????????????ATTGAACGCTGGCG-GCAGGCTTAACACATG
CA-AGTCGAACGGTAAC-AGGAAG-AAAG-------------------------------
--------------------CTTG------------------------------------
---------------------CTTTCTTTGCTGACGAGTGGCGGACGGGTGAGTAATGCT
TGGG-AATCTGTTTC-ATGGAGGGGGATAACTACGGGAAACTG-TAGCTAATACCGCGTA
-ATATC---------------------------------------------------GAG
A-----------------------------------------------------------
-------GATTAAATG-TGTGG--G--ACC------------------------------
------------------------------------------------------------
-----------------------GCAA---------------------------------
----------------------------------G---GCCAC-ATGCCATGAAGTGAG-
CCCAAGTGGGATTAGATAGTTGGTGAGGTAATGGCTCACCAAGTCA-GCGATCTCTAGCT
GGTCTGAGAGGATGACCAGCCACACTGGGACTGAGACACGGCCCAGA-CTCCTACGGG-A
GGCAGCAGTGGGGAATATTGCACAATGGGCGCAA-GCCTGA-TGCAGCCATGCCGCGTGA
ATGAAGAAGGCCTTCGGGTTGTAAAGTTCTTTCGGTGGTGAG-GAAGGTT-GGCGTGT--
TAAT-AGCACGTTGACTTGACGTTAGCCACAGAA-GAAGCACCGGCTAACTCCGTGCCAG
CAGCCGCGGTAAT-ACGGAGGGTGCGAG-CGTTAATCGGAATAACTGGG--CGTAAAGGG
C-ACGCAGG-CGGTGAC-TTAAGTGAGGTGTG-A-AAGCCCTGGG-CTTAA-CCTAGGAA
TTGCATTTCAT-ACTGGGT-CGCTAGAGTATTTTAGGGAGGGGTAGAATTCCACGTGTAG
CGGTGAAATGCGTAGAGATGTGGAGGAATACCGAAGGCGAAGGCAGCCCCTTGGG-AATA
TACTGACGCTCAT--GTGCGA-AAGCGTGGGGAGCAAACAGGATTAGATACCCTGGTAGT
CCACGC-TGTAAACGATGTCGATT-TGGG-GATTG-G-GC--------------------
--TTTA-----------------GG-TC-TGGTGCCCGTAGC-TAACGTGATAAATCGAC
CGCCTGGGGAGTACGGCCGCAAGGTTAAAAC-TCAAA-TGAATTGACGGGGGCCCGCACA
AGCGGTGGAGCATGTGGTTTAATTCGATGCAACGCGAAGAACCTTACCTACTCTTGACAT
C-CATGG---A-ACCTTGTAGAGATAC-GAGGG--TGCC--TTCG----GGAAC--CATG
AGACAGGTGCTG-CA-TGGCTG-TCGTCAGCTCGTGTTGTGAAATGTTGGGTTAAGTCCC
GCAACGAGCGCAACCCTTATCCTTTG-TTGCCAGCGG--TTTGGCCGGG--AACTCAAAG
GAGACTGCCAGT-GATAAACTG-GAGGAAGGTGGGGATGACGTCAAGTCATCATGGCCCT
TA-CGAGTAGGGCTACACACGTGCTACAATGGCGTATA-CAGAGGG------CA-GCGAG
CCT-GCGAGGGTG-AGC-GAAT-CTC-AGAAAGTAC-GTCTAAGTCCGGATTGGAGTCTG
CAACTCGACTCC-ATGAAGTCGGAATCGCTAGTAATCGCGAATCAGAA-TGTCGCGGTGA
ATACGTTCCCGGGCCTTGTACACACCGCCCGTCACACCATGGGA-GTGGGTTGTACCAGA
AGT-AGATAGCT-TAA-CC-TTCG---GGA-GGGC--GTTTACCACGGTAT-GATTCATG
--ACTGGGGTGAAGTCGTAAC-AAGGTAACCGTAGGGGAACC??????????????????
??????
>Pput.D85996
??????????????????????????????????????TGGCG-GCAGGCCTAACACATG
CA-AGTCGAGCGGATGA-CGGGAG------------------------------------
--------------------CTTG------------------------------------
-------------------------CTCCTTGATTCAGCGGCGGACGGGTGAGTAATGCC
TAGG-AATCTGCCTG-GTAGTGGGGGACAACGTTTCGAAAGGA-ACGCTAATACCGCATA
-CGTCC---------------------------------------------------TAC
G-----------------------------------------------------------
-------GGAGAAA-G-CAGGG--G--ACC------------------------------
------------------------------------------------------------
-----------------------TTCG---------------------------------
----------------------------------G---GCCTT-GCGCTATCAGATGAG-
CCTAGGTCGGATTAGCTAGTTGGTGGGGTAATGGCTCACCAAGGCG-ACGATCCGTAACT
GGTCTGAGAGGATGATCAGTCACACTGGAACTGAGACACGGTCCAGA-CTCCTACGGG-A
GGCAGCAGTGGGGAATATTGGACAATGGGCGAAA-GCCTGA-TCCAGCCATGCCGCGTGT
GTGAAGAAGGTCTTCGGATTGTAAAGCACTTTAAGTTGGGAG-GAAGGGC-AGTAAGC--
TAAT-ACCTTGCTGTTTTGACGTTACCGACAGAA-TAAGCACCGGCTAACTCTGTGCCAG
CAGCCGCGGTAAT-ACAGAGGGTGCAAG-CGTTAATCGGAATTACTGGG--CGTAAAGCG
C-GCGTAGG-TGGTTCG-TTAAGTTGGATGTG-A-AAGCCCCGGG-CTCAA-CCTGGGAA
CTGCATCCAAA-ACTGGCG-AGCTAGAGTACGGTAGAGGGTGGTGGAATTTCCTGTGTAG
CGGTGAAATGCGTAGATATAGGAAGGAACACCAGTGGCGAAGGCGACCACCTGGA-CTGA
TACTGACACTGAG--GTGCGA-AAGCGTGGGGAGCAAACAGGATTAGATACCCTGGTAGT
CCACGC-CGTAAACGATGTCAACT-AGCC-GTTGGAA-TC--------------------
--CTTG-----------------AG-ATTTTAGTGGCGCAGC-TAACGCATTAAGTTGAC
CGCCTGGGGAGTACGGCCGCAAGGTTAAAAC-TCAAA-TGAATTGACGGGGGCCCGCACA
AGCGGTGGAGCATGTGGTTTAATTCGAAGCAACGCGAAGAACCTTACCAGGCCTTGACAT
G-CAGAG---A-ACTTTCCAGAGATGG-ATTGG--TGCC--TTCG----GGAAC--TCTG
ACACAGGTGCTG-CA-TGGCTG-TCGTCAGCTCGTGTCGTGAGATGTTGGGTTAAGTCCC
GTAACGAGCGCAACCCTTGTCCTTAG-TTACCAGCACG-TTATGGTGGG--CACTCTAAG
GAGACTGCCGGT-GACAAACCG-GAGGAAGGTGGGGATGACGTCAAGTCATCATGGCCCT
TA-CGGCCTGGGCTACACACGTGCTACAATGGTCGGTA-CAGAGGG------TT-GCCAA
GCC-GCGAGGTGG-AGC-TAAT-CTC-ACAAAACCG-ATCGTAGTCCGGATCGCAGTCTG
CAACTCGACTGC-GTGAAGTCGGAATCGCTAGTAATCGCGAATCAGAA-TGTCGCG????
????????????????????????????????????????????-???????????????
???-????????-???-??-????---???-????--??????????????-????????
--???????????????????-??????????????????????????????????????
??????
>Cfet.AF219234
??????????GAGTTTGATYMTGGCTCAGAGTGAACGCTGGCG-GCGTGCCTAATACATG
CA-AGTCGAACGGAGTA-TTAAGA-GAG--------------------------------
--------------------CTTG------------------------------------
--------------------CTCT--TTTAATACTTAGTGGCGCACGGGTGAGTAATGTA
TAGTTAATCTGCCCT-ACACTGGAGGACAACAGTTAGAAATGA-CTGCTAATACTCCATA
-CTCCTTCTTA--AC------------------------------------------ATA
A----------------------------------------------------GT-TA--
----AGTCGGGAAA-G--------------------------------------------
------------------------------------------------------------
-----------------------TTTT---------------------------------
--------------------------------------------TCGGTGTAGGATGAG-
ACTATATTGTATCAGCTAGTTGGTAAGGTAATGGCTTACCAAGGCT-TTGACGCATAACT
GGTCTGAGAGGATGATCAGTCACACTGGAACTGAGACACGGTCCAGA-CTCCTACGGG-A
GGCAGCAGTAGGGAATATTGCTCAATGGGGGAAA-CCCTGA-AGCAGCAACGCCGCGTGG
AGGATGACACTTTTCGGAGCGTAAACTCCTTTTGTTAGGGAA-GAA--------------
CCAT--------------GACGGTACCTAACGAA-TAAGCACCGGCTAACTCCGTGCCAG
CAGCCGCGGTAAT-ACGGAGGGTGCAAG-CGTTACTCGGAATCACTGGG--CGTAAAGGA
C-GCGTAGG-CGGATTA-TCAAGTCTTTTGTG-A-AATCTAACAG-CTTAA-CTGTTAAA
CTGCTTGAGAA-ACTGATA-ATCTAGAGTGAGGGAGAGGCAGATGGAATTGGTGGTGTAG
GGGTAAAATCCGTAGAGATCACCAGGAATACCCATTGCGAAGGCGATCTGCTGGA-ACTC
AACTGACGCTAAT--GCGTGA-AAGCGTGGGGAGCAAACAGGATTAGATACCCTGGTAGT
CCACGC-CCTAAACGATGTATACT-AGTT-GTTGCTG-TG--------------------
--CTAG-----------------TC-ACGGCAGTAATGCACC-TAACGGATTAAGTATAC
CGCCTGGGGAGTACGGTCGCAAGATTAAAAC-TCAAA-GGAATAGACGGGGACCCGCACA
AGCGGTGGAGCATGTGGTTTAATTCGAAGATACGCGAAGAACCTTACCTGGGCTTGATAT
C-CAACT---A-ATCTCTTAGAGATAA-GAGAG--TGCTAGCTTG--CTAGAAA--GTTG
AGACAGGTGCTG-CA-CGGCTG-TCGTCAGCTCGTGTCGTGAGATGTTGGGTTAAGTCCC
GCAACGAGCGCAACCCACGTATTTAG-TTGCTAACAG--TTCGGCTGAG--CACTCTAAA
TAGACTGCCTTC-G-CAAGGAG-GAGGAAGGTGTGGACGACGTCAAGTCATCATGGCCCT
TA-TGCCCAGGGCGACACACGTGCTACAATGGCATATA-CAATGAG------AT-GCAAT
ATC-GCGAGATGG-AGC-AAAT-CTA-TAAA-ATAT-GTCCCAGTTCGGATTGGAGTCTG
CAACTCGACTCC-ATGAAGCCGGAATCGCTAGTAATCGTAGATCAACCATGCTACGGTGA
ATACGTTTCCCGGTCTTGTACTTACCGGCCGTCACACCATGGGAAGTTGATTTCACTCGA
AGTCCGGAATGC-TA-----AAC------T-A-CT--ACCCGCCACAGTGG-AATCAGCG
--ACTGGGGTGAAGT??????-??????????????????????????????????????
??????
>Cvir.AF114484
?????????????????????????????AACGAACGCTGGCG-GCAGGCCTAACACATG
CA-AGTCGAGCGCACCC-------------------------------------------
--------------------TTCG------------------------------------
-------------------------------GGGTGAGCGGCGGACGGGTTAGTAACGCG
TGGG-AATATACCCG-GTACTAAGGAATAGCCTCTGGAAACGG-AGAGTAATACCTTATA
-CGCCC---------------------------------------------------TTC
G-----------------------------------------------------------
-------GGGGAAA-G-A------------------------------------------
------------------------------------------------------------
-----------------------TTTA---------------------------------
--------------------------------------------TCGGTATCGGATTAG-
CCCGCGTTAGATTAGTTAGTTGGTGGGGTAATGGCCTACCAAGACG-ACGATCTATAGCT
GGTTTGAGAGGATGATCAGCAACACTGGGACTGAGACACGGCCCAGA-CTCCTACGGG-A
GGCAGCAGTGGGGAATCTTAGACAATGGGCGCAA-GCCTGA-TCTAGCCATGCCGCGTGA
GTGATGAAGGCCTTAGGGTCGTAAAGCTCTTTCGCCAGGGAT-GA---------------
TAAT--------------GACAGTACCTGGTAAA-GAAACCCCGGCTAACTCCGTGCCAG
CAGCCGCGGTAAT-ACGGAGGGGGTTAG-CGTTGTTCGGAATTACTGGG--CGTAAAGCG
C-GCGTAGG-CGGATTA-GTCAGTCAGAGGTG-A-AATCCCAGGG-CTCAA-CCCTGGAA
CTGCCTTTGAT-ACTGCTA-GTCTTGAGTTCGAGAGAGGTGAGTGGAATTCCGAGTGTAG
AGGTGAAATTCGTAGATATTCGGAGGAACACCAGTGGCGAAGGCGGCTCACTGGC-TCGA
TACTGACGCTGAG--GTGCGA-AAGTGTGGGGAGCAAACAGGATTAGATACCCTGGTAGT
CCACAC-CGTAAACGATGAATGCC-AGTC-GTCGGGT-AG--------------------
--TATA------------------C-TGCTCGGTGACACACC-TAACGGATTAAGCATTC
CGCCTGGGGAGTACGGTCGCAAGATTAAAAC-TCAAA-GGAATTGACGGGGGCCCGCACA
AGCGGTGGAGCATGTGGTTTAATTCGAAGCAACGCGCAGAACCTTACCAACCCTTGACAT
C-CTGATCG-C-GGATCGTGGAGACAC-TTTCCT-TCAG--TTCG---GCTGGA--TCAG
TGACAGGTGCTG-CA-TGGCTG-TCGTCAGCTCGTGTCGTGAGATGTTCGGTTAAGTCCG
GCAACGAGCGCAACCCACATCCTTAG-TTGCCAGCAG--TTCGGCTGGG--CACTCTAGG
GAAACTGCCCGT-GATAAGCGG-GAGGAAGGTGTGGATGACGTCAAGTCCTCATGGCCCT
TA-CGGGTTGGGCTACACACGTGCTACAATGGCAGTGA-CAATGGG--------------
----------------T-TAAT-CCC-AAAAA-ACT-GTCTCAGTTCGGATTGGGGTCTG
CAACTCGACCCC-ATGAAGTCGGAATCGCTAGTAATCGCGTAACAGCA-TGACGCGGTGA
ATACGTTCCCGGGCCTTGTACACACCGCCCGTCACACCATGGGA-GTTGGTTCTACCTGA
CGG-CCGTGCGC-TAA-CCCTTCG--GGGA-GGCA--GCGGACCACGGTAG-GATCAGCG
--ACTGGGGTG??????????-??????????????????????????????????????
??????
>Otri.AJ242579
???????????????????????????????????????????-?CAGGCNTAACACATG
CA-AGTCGAGCGCCCC--------------------------------------------
--------------------GCAA------------------------------------
--------------------------------GGGGAGCGGCAGACGGGTGAGTAACGCG
TGGG-AACGTACCTT-TTGCTACGGAATAACTCAGGGAAACTT-GTGCTAATACCGTATG
-TGCCC---------------------------------------------------GAA
A-----------------------------------------------------------
-------GGGGAAA-G-A------------------------------------------
------------------------------------------------------------
-----------------------TTTA---------------------------------
--------------------------------------------TCGGCAAAGGATCGG-
CCCGCGTTGGATTAGCTAGTTGGTGAGGTAAAGGCTCACCAAGGCG-ACGATCCATAGCT
GGTCTGAGAGGATGATCAGCCACACTGGGACTGAGACACGGCCCAGA-CTCCTACGGG-A
GGCAGCAGTGGGGAATATTGGACAATGGGCGCAA-GCCTGA-TCCAGCCATGCCGCGTGA
GTGATGAAGGCCCTAGGGTTGTAAAGCTCTTTCACCGGTGAA-GA---------------
TAAT--------------GACGGTAACCGGAGAA-GAAGCCCCGGCTAACTTCGTGCCAG
CAGCCGCGGTAAT-ACGAAGGGGGCTAG-CGTTGTTCGGATTTACTGGG--CGTAAAGCG
C-ACGTAGG-CGGACTT-TTAAGTCAGGGGTG-A-AATCCCGGGG-CTCAA-CCCCGGAA
CTGCCTTTGAT-ACTGGAA-GTCTTGAGTATGGTAGAGGTGAGTGGAATTCCGAGTGTAG
AGGTGAAATTCGTAGATATTCGGAGGAACACCAGTGGCGAAGGCGGCTCACTGGA-CCAT
TACTGACGCTGAG--GTGCGA-AAGCGTGGGGAGCAAACAGGATTAGATACCCTGGTAGT
CCACGC-CGTAAACGATGAATGTT-AGCC-GTTGGGG-AG--------------------
--TTTA------------------C-TCTTCGGTGGCGCAGC-TAACGCATTAAACATTC
CGCCTGGGGAGTACGGTCGCAAGATTAAAAC-TCAAA-GGAATTGACGGGGGCCCGCACA
AGCGGTGGAGCATGTGGTTTAATTCGAAGCAACGCGCAGAACCTTACCAGCCCTTGACAT
A-CCGGTC--G-CGGACACAGAGATGT-GTCTT--TCAG--TTCG---GCTGGA--CCGG
ATACAGGTGCTG-CA-TGGCTG-TCGTCAGCTCGTGTCGTGAGATGTTGGGTTAAGTCCC
GCAACGAGCGCAACCCTCGCCCTTAG-TTGCCAGCAT--TTAG-TTGGG--CACTCTAAG
GGGACTGCCGGT-GATAAGCCGAGAGGAAGGTGGGGATGACGTCAAGTCCTCATGGCCCT
TA-CGGGCTGGGCTACACACGTGCTACAATGGTGGTGA-CAGTGGG------CA-GCGAG
CAC-GCGAGTGTG-AGC-TAAT-CTC-CAAAA-GCC-ATCTCAGTTCGGATTGCACTCTG
CAACTCGAGTGC-ATGAAGTTGGAATCGCTAGTAATCGCGGATCAGCA-TGCCGCGGTGA
ATACGTTCCCGGGCCTTGTACACACCGCCC??????????????-???????????????
???-????????-???-??-????---???-????--??????????????-????????
--???????????????????-??????????????????????????????????????
??????
>Gent.AJ251110
??????????GAGTTTGATNNTGGCTCAGAGCGAACGCTGGCG-GCATGCTTAACACATG
CA-AGTCGCACGAACCT-------------------------------------------
--------------------TTCG------------------------------------
-------------------------------GGGTTAGTGGCGGACGGGTGAGTAACGCG
TAGG-GATCTGTCCA-TGGGTGGGGGATAACCTTGGGAAACCG-AGGCTAATACCGCATG
-ACACC---------------------------------------------------TGA
G-----------------------------------------------------------
-------GGTCAAA-G-GC-----------------------------------------
------------------------------------------------------------
-----------------------GCAA---------------------------------
------------------------------------------G-TCGCCTGTGGAGGAA-
CCTGCGTTCGATTAGCTAGTTGGTGGGGTAAAGGCCTACCAAGGCG-ATGATCGATAGCT
GGTCTGAGAGGATGATCAGCCACACTGGGACTGAGACACGGCCCAGA-CTCCTACGGG-A
GGCAGCAGTGGGGAATATTGGACAATGGGCGCAA-GCCTGA-TCCAGCAATGCCGCGTGT
GTGAAGAAGGTTTTCGGATTGTAAAGCACTTTCAGCGGGGAC-GA---------------
TGAT--------------GACGGTACCCGCAGAA-GAAGCCCCGGCTAACTTCGTGCCAG
CAGCCGCGGTAAT-ACGAAGGGGGCAAG-CGTTGCTCGGAATGACTGGG--CGTAAAGGG
C-GCGTAGG-CGGTTGT-TACAGTCAGATGTG-A-AATTCCCGGG-CTTAA-CCTGGGGG
CTGCATTTGAT-ACGTGGC-GACTAGAGTGTGAGAGAGGGTTGTGGAATTCCCAGTGTAG
AGGTGAAATTCGTAGATATTGGGAAGAACACCGGTGGCGAAGGCGGCAACCTGGC-TCAT
GACTGACGCTGAG--GCGCGA-AAGCGTGGGGAGCAAACAGGATTAGATACCCTGGTAGT
CCACGC-TGTAAACGATGTGTGCT-GGAT-GTTGGGT-GG--------------------
--CTTG-----------------GC-CATTCAGTGTCGTAGT-TAACGCGATAAGCACAC
CGCCTGGGGAGTACGGCCGCAAGGTTGAAAC-TCAAA-GGAATTGACGGGGGCCCGCACA
AGCGGTGGAGCATGTGGTTTAATTCGAAGCAACGCGCAGAACCTTACCAGGGCTTGACAT
GCGGAGG---C-TGTGTCCAGAGATGG-GCAT-T-TCTC--GCAA----GAGACC-TCCA
GCACAGGTGCTG-CA-TGGCTG-TCGTCAGCTCGTGTCGTGAGATGTTGGGTTAAGTCCC
GCAACGAGCGCAACCCTCGCCTTTAG-TTGCCAGCACG-TCTGGGTGGG--CACTCTAAA
GGAACTGCCGGT-GACAAGCCG-GAGGAAGGTGGGGATGACGTCAAGTCCTCATGGCCCT
TA-TGTCCTGGGCTACACACGTGCTACAATGGCGGTGA-CAGTGGG------AA-GCCAG
GCA-GCGATGCCG-AGC-GGAT-CTC-CAAAA-GCC-GTCTCAGTTCGGATTGCACTCTG
CAACTCGAGTGC-ATGAAGGTGGAATCGCTAGTAATCGCGGATCAGCA-TGCCGCGGTGA
ATACGTTCCCGGGCCTTGTACACACCGCCCGTCACACCATGGGA-GTTGGTTTGACCTTA
AGC-CGGTGAGC-GAA-CC-GCAA---GGA-CGCA--GCCGACCACGGTCG-GGTCAGCG
--ACTGGGGTGAAGTCGTAAC-AAGGTAGCCGTAGGGGAACCTGCGGCTGGATCACCTCC
TTTCAA
>Rgel.AB016167
?????????????????????????TCAGATTGAACGCTGGCG-GCATGCCTTACACATG
CA-AGTCGAACGGTAAC-AGGCC-------------------------------------
--------------------GCAA------------------------------------
--------------------------GGTGCTGACGAGTGGCGAACGGGTGAGTAATGCA
TCGG-AACGTGCCCA-GTAGTGGGGGATAGCCCGGCGAAAGCC-GGATTAATACCGCATA
-CGACC---------------------------------------------------TAT
G-----------------------------------------------------------
-------GGTGAAA-G-CGGGG--G--ACC------------------------------
------------------------------------------------------------
-----------------------GAAA---------------------------------
----------------------------------G---GCCTC-GCGCTATTGGAGCGG-
CCGATGTCAGATTAGGTAGTTGGTGGGGTAAAGGCCTACCAAGCCT-ACGATCTGTAGCT
GGTCTGAGAGGACGACCAGCCACACTGGGACTGAGACACGGCCCAGA-CTCCTACGGG-A
GGCAGCAGTGGGGAATTTTGGACAATGGGCGCAA-GCCTGA-TCCAGCCATGCCGCGTGC
GGGAAGAAGGCCTTCGGGTTGTAAACCGCTTTTGTCAGGGAA-GAAATCT-TCTGGGT--
TAAT-ACCTCGGGAGGATGACGGTACCTGAAGAA-TAAGCACCGGCTAACTACGTGCCAG
CAGCCGCGGTAAT-ACGTAGGGTGCAAG-CGTTAATCGGAATTACTGGG--CGTAAAGCG
T-GCGCAGG-CGGTTAT-GTAAGACAGATGTG-A-AATCCCCGGG-CTTAA-CCTGGGAA
CTGCATTTGTG-ACTGCAT-AGCTTGAGTGCGGCAGAGGGGGATGGAATTCCGCGTGTAG
CAGTGAAATGCGTAGATATGCGGAGGAACACCGATGGCGAAGGCAATCCCCTGGG-CCTG
CACTGACGCTCAT--GCACGA-AAGCGTGGGGAGCAAACAGGATTAGATACCCTGGTAGT
CCACGC-CCTAAACGATGTCAACT-GGTT-GTTGGGA-GG--------------------
--GTTT------------------C-TTCTCAGTAACGTAGC-TAACGCGTGAAGTTGAC
CGCCTGGGGAGTACGGCCGCAAGGTTGAAAC-TCAAA-GGAATTGACGGGGACCCGCACA
AGCGGTGGATGATGTGGTTTAATTCGACGCAACGCGAAAAACCTTACCTACCCTTGACAT
G-CCAGG---G-ATCCTGCAGAGATGT-GGGAG--TGCTC-GAAA---GAGAAC--CTGG
ACACAGGTGCTG-CA-TGGCCG-TCGTCAGCTCGTGTCGTGAGATGTTGGGTTAAGTCCC
GCAACGAGCGCAACCCTTGTCATTAG-TTGCTA-C----GTAA---GGG--CACTCTAAT
GAGACTGCCGGT-GACAAACCG-GAGGAAGGTGGGGATGACGTCAGGTCATCATGGCCCT
TA-TGGGTAGGGCTACACACGTCATACAATGGCCGGTA-CAGAGGG------CT-GCCAA
CCC-GCGAGGGGG-AGC-CAAT-CCC-AGAAAACCG-GTCGTAGTCCGGATCGCAGTCTG
CAACTCGACTGC-GTGAAGTCGGAATCGCTAGTAATCGCGGATCAGCT-TGCCGCGGTGA
ATACGTTCCCGGGTCTTGTACACACCGCCCGTCACACCATGGGA-GCGGGTTCTGCCAGA
AGT-AGTTAGCC-TAA-CC-GCAA---GGA-GGGC--GATTACCACGGCAG-GGTTCGTG
--ACTGGGGTGAAGTCGTAAC-AAGGTA????????????????????????????????
??????
>Psp..AJ271656
?????????AGAGTTTGATTATGGCTCAGAACGAACGTTGGCG-GTATGCTTAACACATG
CA-AGTCGTACGTGAAA-GCGGAC------------------------------------
--------------------TTCG------------------------------------
------------------------GTCCGTGATTAAAGTGGCGCACGGGTGAGTAACACG
TGGATAATCTACCCG-ACAGTCAGGGATAACATTTCGAAAGGA-ATGCTAATACCTGATA
-AGCCTACGCC--CTC-----------------------------------------TTC
G---------------------------------------------------GAG-GA--
----AGTAGGAAAA-G-GTGGG--G--ACC------------------------------
------------------------------------------------------------
-----------------------TTCG---------------------------------
----------------------------------G---GCCTG-CCGTTGTTGGATGAG-
TCCGCGGCCCATTAGCTAGTTGGTAGGGTAATGGCCTACCAAGGCT-ACGATGGGTAGCT
GGTCTGAGAGGATGATCAGCCACACTGGAACTGAGACACGGTCCAGA-CTCCTACGGG-A
GGCAGCAGTGGGGAATTTTGCGCAATGGGCGAAA-GCCTGA-CGCAGCAATACCGCGTGA
GTGATGAAGGCTCTTGGGTCGTAAAGCTCTGTCAGAGGGGAA-GAACCTT-CTGTCATA-
TAAT-ACATGACAGGCCTGACGGTACCCTCAGAG-GAAGCACCGGCTAACTCCGTGCCAG
CAGCCGCGGTAAT-ACGGAGGGTGCAAA-CGTTGTTCGGAATTATTGGG--CGTAAAGAG
C-ATGTAGG-CGGTCTG-TCAAGTCTGATGTG-A-AAGCCCGGGG-CTCAA-CCCCGGAA
GTGCATTGGAA-ACTGGCA-GACTTGAGTACGGGAGAGGAAAGTGGAATTTCGAGTGTAG
GGGTGAAATCCGTAGATATTCGAAGGAACACCAGTGGCGAAGGCGGCTTTCTGGA-CCGA
TACTGACGCTGAG--ATGCGA-AAGCGTGGGGAGCAAACAGGATTAGATACCCTGGTAGT
CCACGC-CGTAAACGATGGGTACT-AGGT-GTTGCGG-GT--------------------
--ATTG----------------ACC-CCTGCAGTGCCAAAGC-TAACGCATTAAGTACCC
CGCCTGGGGAGTACGGCCGCAAGGCTAAAAC-TCAAA-GGAATTGACGGGGGCCCGCACA
AGCGGTGGAGCATGTGGTTTAATTCGACGCAACGCGAAGAACCTTACCTGGGCTTGACAT
C-CCGATCG-T-ACCTTTTGGAAACGT-TAGGG--TCAG--CTTG---GCTGGA--TCGG
TGACAGGTGCTG-CA-TGGCTG-TCGTCAGCTCGTGTCGTGAGATGTTGGGTTAAGTCCC
GCAACGAGCGCAACCCTTGTCCTTAG-TTGCCATCAT--TCAG-TTGGG--CACTCTAGG
GAGACTGCCGGT-GTTAAACCG-GAGGAAGGTGGGGACGACGTCAAGTCATCATGGCCCT
TA-TGTCCAGGGCTACACACGTGCTACAATGGCCGGTA-CAAAGGG------CA-GCAAT
ACC-GCGAGGTGG-AGC-TAAT-CCC-AAAAAGCCG-GTCTCAGTTCGGATTGGAGTCTG
CAACTCGACTCC-ATGAAGTTGGAATCGCTAGTAATCGCGTATCAGCG-TGACGCGGTGA
ATACGTTCCCGGGCCTTGTACACACCGCCCGTCACACCACGGGA-GTTGAATGTACCTGA
AGC-CGGTGGGC-CAA-CC-TTCG---GGA-GGCA--GCCGTCTATGGTAT-GCTCGGTA
--ACTGGGGTGAAGTCGTAAC-AAGGTAGCCGTAGGGGAACCTGCGGCTGGATCACCTCC
TTT???
>Crob.AJ233941
???????????????????CCTGGCTCAGAACGAACGTTAGCG-GCGCGCTTAACACATG
CA-AGTCGAGCGAGAAA-GGGC--------------------------------------
--------------------TTCG------------------------------------
--------------------------CCCCCGGTAAAGCGGCGCACGGGTGAGTAACACG
TAGGTAATCTGCCTT-CCGGTGGTGGATAACGTTCCGAAAGGA-ACGCTAATACAGCATG
-AGACCACGGC--GTC-----------------------------------------GAG
A---------------------------------------------------GAC-GC--
----AGAGGTCAAA-G-CGGGC--C--AATG-----------------------------
------------------------------------------------------------
-----------------------AAAT---------------------------------
---------------------------------CA---AGCTC-GCACCGGAAGATGAG-
CCTGCGGCCCATCAGCTAGTTGGTAGGGTAATGGCCTACCAAGGCG-AAGACGGGTAGCT
GGTCTGAGAGGATGATCAGCCACACTGGAACTGAGACACGGTCCAGA-CTCCTACGGG-A
GGCAGCAGTGGGGAATCTTGCGCAATGGGCGAAA-GCCTGA-CTCAGCGACGCCGCGTGA
GTGATGAAGGCCTTCGGGTTGTAAAGCTCTGTGGAGAGGGAC-GAATAAG-TGCTGGC--
TAAT--ATCCAGCGCGATGACGGTACCTCTTTAG-CAAGCACCGGCTAACTCTGTGCCAG
CAGCCGCGGTAAG-ACAGAGGGTGCAAA-CGTTGTTCGGAATTACTGGG--CGTAAAGCG
C-GTGTAGG-CGGCTCT-GCAAGTCGGGTGTG-A-AAGCCCTGGG-CTCAA-CCCAGGAA
GTGCACTCGAA-ACTGCAG-AGCTTGAGTCCCGGAGAGGAAGGCGGAATTCTCGGTGTAG
AGGTGAAATTCGTAGATATCGAGAGGAACACCGGTGGCGAAGGCGGCCTTCTGGA-CGGC
GACTGACGCTGAG--ACGCGA-AAGCGTGGGGAGCAAACAGGATTAGATACCCTGGTAGT
CCACGC-CGTAAACGATGGGGTCT-AGGT-GCTGCGG-GC--------------------
--TTTG----------------ACC-CCTGCGGTGCCGTAGC-TAACGCATTAAGCACCC
CGCCTGGGGAGTACGGCCGCAAGGCTAAAAC-TCAAA-GGAATTGACGGGGGCCCGCACA
AGCGGTGGAGCATGTGGTTCAATTCGACGCAACGCGCAGAACCTTACCTGGGCTAGAAAA
C-GCAAG---A-ACCTGGTCGAAAGGT-CGGGG--TGCTC-TTCG---GAGAAC--TTGC
GGTTAGGTGCTG-CA-TGGCTG-TCGTCAGCTCGTGTCGTGAGATGTTGGGTTAAGTCCC
GCAACGAGCGCAACCCCTGTCGTTAG-TTGCCAGCGG--TTCGGCCGGG--CACTCTAGC
GAGACTGCCGATATTGAAATCG-GAGGAAGGTGGGGATGACGTCAAGTCCTCATGGCCCT
TA-TGTCCAGGGCTACACACGTGCTACAATGGTCGGTA-CAAACGG------TT-GCGAA
CTC-GCGAGGGGG-AGC-CATT-CCG-AAAAAACCG-ACCTCAGTACGGATATGAGTCTG
CAACTCGACTCT-TTGAAGTTGGTATCGCTAGTAATCGCTGATCAGCA-GGCAGCGGTGA
ATACGTTCCCGGGCCTTGTACACACCGCCCGTCACACCATGGGA-GTCGATTGCTCCAGA
AGT-GGCTGCGC-CAA-CCCGCAA--GGGA-GGCA--GGCCCCCAAGGAGT-GGTCGGTA
--ACTGGGGTGAAGTCGTAAC-AAGGTAGCCGTAGGGGAACCTGCGGGTGGATCACC???
??????
>Ddec.AF230530
?????????AGAGTTTGATCCTGGCTCAGATTGAACGCTGGCG-GCGTGCTTAACACATG
CA-AGTCGAGCGAGAAA-GCTCTC------------------------------------
--------------------TTCG------------------------------------
------------------------GAGAGTGAGTAGAGCGGCGCACGGGTGAGTAACGCG
TGGATAATCTGCCCT-GAAGATCGGGATAACAGCTGGAAACGA-CTGCTAATACCGTATA
-ATCTGCATAT--T-------------------------------------------TAA
C-----------------------------------------------------T-TT--
----ATGTGGGAAA-G-ATGGC--C--TCTA-----------------------------
------------------------------------------------------------
-----------------------CTTG---------------------------------
---------------------------------TA---AGCTA-TCACTTTTGGATGAG-
TCCGCGTCTCATTAGCTTGTTGGTGGGGTAATGGCCTACCAAGGCA-ACGATGAGTAGCT
GGTCTGAGAGGATGATCAGCCACACTGGGACTGAAACACGGCCCAGA-CTCCTACGGG-A
GGCAGCAGTGGGGAATATTGCGCAATGGGGGAAA-CCCTGACCGCAGCGACGCCGCGTGT
AGGAAGAA-GCCTTCGGGTCGTAAACTACTGTCAAGAGGGAA-GAAACCG-TAGAGTAT-
TAAT-ACGACTCTGCGCTGACGGTACCTCTAGAG-GAAGCACCGGCTAACTCCGTGCCAG
CAGCCGCGGTAAT-ACGGAGGGTGCGAG-CGTTAATCGGAATCACTGGG--CGTAAAGCG
T-GCGTAGG-CGGCGTA-TCAAGTCAGGCGTG-A-AAGCCCTCGG-CTCAA-CCGGGGAA
TTGCGCTTGAA-ACTGGTA-TGCTAGAGTCTCGGAGAGGTTGGCGGAATTCCAGGTGTAG
GAGTGAAATCCGTAGATATCTGGAGGAACACCGGTGGCGAAGGCGGCCAACTGGA-CGAG
TACTGACGCTGAG--GTACGA-AAGCGTGGGTAGCAAACAGGATTAGATACCCTGGTAGT
CCACGC-TGTAAACGATGGATATT-AAGT-GTCGGGG-T---------------------
---TTT--------------------ACTTCGGTGCCGCAGT-TAACGCGTTAAATATCC
CGCCTGGGGAGTACGGTCGCAAGGCTGAAAC-TCAAA-GGAATTGACGGGGGCCCGCACA
AGCGGTGGAGTATGTGGTTTAATTCGATGCAACGCGAAGAAC-TTACCTAGGCTTGACAT
C-CTGAG---A-ACCCTCCCGAAACGG-AGGGG--TGCCC-TTC----GGGAAT--TCAG
TGACAGGTGCTG-CA-TGGCTG-TCGTCAGGTCGTGCCGTGAGGTGTTGGGTTAAGTCCC
GCAACGAGCGCAA-CCCTATTGTTAG-TTGCCATCACA-TAATGGTGGG--CATTTTAGT
GAGACTGCCCGG-TTCAACCGG-GAGGAAGGTGGGGACGACGTCAAGTCATCATGGCCCT
TA-CGCCTAGGGCTACACACGTACTACAATGGTGCATA-CAAAGGG------CA-GCGAA
GCC-GCGAGGTCG-AGC-CAAT-CCC-AGAAAATGC-ATCCCAGTCCGGATCGGAGTCTG
CAACTCGACTCCCGTGAAGTTGGAATCGCTAGTAATCCCGGATCAGCA-TGCCGGGGTGA
ATACGTTCCCGGGCCTTGTACACACCGCCCGTCACACCACGAAA-GCTGGTTCTACCCGA
CAA-CGGCGGAC-TAA-CCCTTC---GGGA-GGTA--GTCGTCTACGGTAG-GGCTGGTG
--ATTGGGGTGAAGTCGTAACCAAGGTAGCCGTAGGGAA-CCTGCGGCTGGATCAC????
??????
>Hsp..AF072333
???????????????????????????????????????????-??GTGCCTAATACATG
CA-AGTCGAACGATGAA-GCTT-C-TAG--------------------------------
--------------------CTTG------------------------------------
--------------------CTAG---AAGTGGATTAGTGGCGCACGGGTGAGTAATGCA
TAGGTTATGTGCCCT-TTAGTCTGGGATAGCCACTGGAAACGG-TGATTAATACTGGATA
-CTCCC---------------------------------------------------TAC
G-----------------------------------------------------------
-------GGGGAAA-G--------------------------------------------
------------------------------------------------------------
------------------------TT----------------------------------
---------------------------------------------CGCTAAAGGATCAG-
CCTATGTCCTATCAGCTTGTTGGTGAGGTAATGGCTCACCAAGGCT-ATGACGGGTATCC
GGCCTGAGAGGGTGATCGGACACACTGGAACTGAGACACGGTCCAGA-CTCCTACGGG-A
GGCAGCAGTAGGGAATATTGCTCAATGGGGGAAA-CCCTGA-AGCAGCAACGCCGCGTGG
AGGATGAAGGTTTTAGGATTGTAAACTCCTTTTGTAAGAGAA-GA---------------
TTAT--------------GACGGTATCTTACGAA-TAAGCACCGGCTAACTCCGTGCCAG
CAGCCGCGGTAAT-ACGGAGGGTGCAAG-CGTTACTCGGAATCACTGGG--CGTAAAGAG
C-GCGTAGG-CGGGTGG-TCAAGTCAGATGTG-A-AATCCTGTAG-CTTAA-CTACAGAA
CTGCATTTGAA-ACTGATC-ATCTAGAGTATGGGAGAGGTAGGTGGAATTCTTGGTGTAG
GGGTAAAATCCGTAGAGATCAAGAGGAATACTCATTGCGAAGGCGACCTACTGGA-ACAT
GACTGACGCTCAT--GCACGA-AAGCGTGGGGAGCAAACAGGATTAGATACCCTGGTAGT
CCACGC-CCTAAACGATGAATGCT-AGTT-GTTGCCC-TG--------------------
--CTTG-----------------AC-AGGGCAGTAATGCAGC-TAACGCATTAAGCATTC
CGCCTGGGGAGTACGGTCGCAAGATTAAAAC-TCAAA-GGAATAGACGGGGACCCGCACA
AGCGGTGGAGCATGTGGTTTAATTCGAGGATACGCGAAGAACCTTACCTAGGCTTGACAT
T-GATAG---A-ATCTGCTAGAGATAG-CGGAG--TGCCC-TTCG---GGGAGC--TTGA
AAACAGGTGCTG-CA-CGGCTG-TCGTCAGCTCGTGTCGTGAGATGTTGGGTTAAGTCCC
GCAACGAGCGCAACCCTCGTCCTTAG-TTGCTAGCAG--CTCGGCTGAG--CACTCTAAG
GAGACTGCCTTC-G-TAAGGAG-GAGGAAGGTGAGGACGACGTCAAGTCATCATGGCCCT
TA-CGCCTAGGGCTACACACGTGCTACAATGGGACATA-CAAAAAG------AT-GCAAT
ACC-GCGAGGTGG-AGC-AAAT-CTC-TAAA-ATGT-CTCTCAGTTCGGATTGTAGTCTG
CAACTCGACTAC-ATAAAGCTGGAATCGCTAGTAATCGTGAATCAGCAATGTCACGGTGA
ATACGTTCCCGGGTCTTGTACTCACCGCCCGTCACACCATGGGA-GTTGTATTCGCCTTA
AGT-CGGGATAC-TA-----AAT------T-GGTT--ACCGCCCACGGCGG-ATGCAGCG
--ACTG-GGTGA?????????-??????????????-???????????????????????
??????
>Edia.AF154058
???????????????????????????????????????????-????????????????
??-??????????????-??????-?----------------------------------
--------------------????------------------------------------
-----------------------?????????????????????????????????????
???????????????-?????CTGGNATAACAGTTCNAAAGGG-CAGCTAATACCGNNTA
-AAGTATG-TT--TAT-----------------------------------------GTA
A---------------------------------------------------GTG-NA--
----NTATATGAAA-G-GTGGC--C--TCTG-----------------------------
------------------------------------------------------------
-----------------------NTTG---------------------------------
---------------------------------NA---AGCCA-TTGTTTGGAGATGAG-
TCTCGGTACCATTAGCTGTTTGGAGAGGTAACGGCTTACCAAGGCG-ACGATGGTTAGCT
GGTCTGAGAGGATGATCAGCCACACTGGAACTGGAACACGGTCCAGA-CTCCTACGGG-A
GGCAGCAGTGAGGGATTTTGCGCAATGGGGGGAA-CCCTGA-CGCAGCAACGCCGCGTGA
GTGAAGAAGGCCTTTGGGTCGTAAAGCTCTTTCAGTTGGGAA-GAAATAC-CTTGGGT--
TAAT-ACCCCAGGGCCTTNNCGTTACCAACAGAA-GAAGCACCGGCAGGCTCCGTGCCAG
CAGCNGCGGTAAT-ACGGAGGGTGCGAG-NGTTAATCGGAATCACTGGG--CGTAAAGCG
C-GCGTAGG-CGGCCGG-ACAAGTCAGATGTG-A-AAGCCCCGGG-CTCAA-CCT-GGAA
TTGCATTTGAT-ACTGTCC-GGCTTGAGTACGGGAGAGGAAAGCGGAATTCCTGGTGTAG
AGGTGAAATTCGTAGATATCAGGAGGAATACCGATGGCGAAGGCAGCTTNCTGGA-CCGA
TACTGACGCTGAG--GTGCGG-AGGCGTGGGTAGCGAACAGGATTAGATACCCTGGTAGT
CCACGC-AGTAAACGATGTTCACT-AGGT-GTAGGGC-GT--------------------
--ATTA----------------AAA-CGTCCTGTGCCGGCAT-GAACGCATTAAGTGAAC
CGCCTGGGGAGTACGGTCGTAAGATTAAAAC-TCAAA-GGAATTGACGGGGGCCNGCACA
AGCGGTGGAGCATGTGGTTTAATTCGACGCAACGCGAAGAACCTTACCTGGGTTTGACAT
C-CTGTG---G-ATCTAATAGAGATAT-TGGAG--TGC---TTCG----GGAGC--GCAG
TGACAGGTGCTG-CA-TGGCTG-TCGTCAGCTCATATCGTGAGATGTTGGGTTAAGTCCC
GTAACGAGCGCAACCCT-GTCCTTAG-TTGCCA-CGG--TTCGGCCGGG--AACTCTAAG
GAGACTGCCGGT-GATAAACCG-GAGGAAGGTGGGGATGACGTCAAGTCATCATGGCCCT
TGTGGGCTGGG-CTACACACGTGCTACAATGGACGGCA-CAAAGGG------TT-GCGAA
GCG-GCGACGTGG-AGC-CAAT-CC--------CCG-TTCGTAGTCCGGATTGCAGTCTG
CTACTCGACTGC-ATGAAGTCGGAATCGCTAGTAATCGCAGATCAGAA-CGCTGCGGTGA
ATACGTTCCCGGGCCTTGTACACACCGCCCGTCACACCATGGGA-GTTGGTTGCACCAGA
AGT-AGGTAGCT-TAA-CC-TTCG---GGA-GGGC--GC????????????-????????
--???????????????????-??????????????????????????????????????
??????
>Rcap.D16427
?????????????????????????????AACGAACGCTGGCG-GCAGGCCTAACACATG
CA-AGTCGAGCGAGACC-------------------------------------------
--------------------TTCG------------------------------------
-------------------------------GGTCTAGCGGCGGACGGGTGAGTAACGCG
TGGG-AACGTGCCCT-TTGCTACGGAATAGCCCCGGGAAACTG-GGAGTAATACCGTATG
-TGCCC---------------------------------------------------TTN
G-----------------------------------------------------------
-------GGGGAAA-G-A------------------------------------------
------------------------------------------------------------
-----------------------TTTA---------------------------------
--------------------------------------------TCGGCAAAGGATCGG-
CCCGCGTTGGATTAGGTAGTTGGTGGGGTAATGGCCTACCAAGCCG-ACGATCCATAGCT
GGTTTNAGAGGATGATCAGCCACACTGGGACTGAGACACGGCCCAGA-CTCCTACGGG-A
GGCAGCAGTGGGGAATCTTAGACAATGGGGGAAA-CCCTGA-TCTAGCCATGCCGCGTGA
GCGATGAAGGCCTTAGGGTTGTAAAGCTCTTTCAGGTGGGAA-GA---------------
TAAT--------------GACGGTACCACCAGAA-GAAGCCCCGGCTAACTCCGTGCCAG
CAGCCGCGGTAAT-ACGGAGGGGGCTAG-CGTTGTTCGGAATTACTGGG--CGTAAAGCG
C-ACGTAGG-CGGATCA-GAAAGTCAGAGGTG-A-AATCCCAGGG-CTCAA-CCTTGGAA
CTGCCTTTGAA-ACTCCTG-GTCTTGAGGTCGAGAGAGGTGAGTGGAATTCCGAGTGTAG
AGGTGAAATTCGTAGATATTCGGAGGAACACCAGTGGCGAAGGCGGCTCACTGGC-TCGA
TACTGACGCTGAG--GTGCGA-AAGCGTGGGGAGCAAACAGGATTAGATACCCTGGTAGT
CCACGC-CGTAAACGATGAATGCC-AGTC-GTCGGCA-GG--------------------
--CATG------------------C-CTGTCGGTGACACACC-TAACGGATTAAGCATTC
CGCCTGGGGAGTACGGTCGCAAGATTAAAAC-TCAAA-GGAATTGACGGGGGCCCGCACA
AGCGGTGGAGCATGTGGTTTAATTCGAAGCAACGCGCAGAACCTTACCAACCCTTGACAT
C-GAGATCG-C-GGTTACCAGAGATGG-TTTCCT-TCAG--TTCG---GCTGGA--TCTC
AGACAGGTGCTG-CA-TGGCTG-TCGTCAGCTCGTGTCGTGAGATGTTCGGTTAAGTCCG
GCAACGAGCGCAACCCACACTTTCAG-TTGCCATCAN--TCAG-TTGGG--CACTCTGGA
AGAACTGCCGAT-GATAAGTCG-GAGGAAGGTGTGGATGACGTCAAGTCCTCATGGCCCT
TA-CGGGTTGGGCTACACACGTGCTACAATGGTGGTGA-CAATGGG--------------
----------------C-CAAT-CCC-AAAAA-GCC-ATCTCAGTTCGGATTGGGGTCTG
CAACTCGACCCC-ATGAAGTCGGAATCGCTAGTAATCGCGTAACAGCA-TGACGCGGTGA
ATACGTTCCCGGGCCTTGTACACACCGCCCGTCACACCATGGGA-ATTGGGTCTACCCTA
AGA-TGGTGCGC-CAA-CCTGCAA--AGGA-GGCA--GCCAGCCACGGTAG-GCTCAGTG
--ACTGGGGTG??????????-??????????????????????????????????????
??????
>D-6.AB008504
?????????????????????????????ATTGAACGCTGGCG-GCATGCCTTACACATG
CA-AGTCGAACGGCAGC-ATAGGA-G----------------------------------
--------------------CTTG------------------------------------
------------------------CTCCTGATGGCGAGTGGCGAACGGGTGAGTAATATA
TCGG-AACGTGCCCT-AGAGTGGGGGATAACTAGTCGAAAGAT-TAGCTAATACCGCATA
-CGATC---------------------------------------------------TAC
G-----------------------------------------------------------
-------GATGAAA-G-TGGGG--G--ATC------------------------------
------------------------------------------------------------
-----------------------GCAA---------------------------------
----------------------------------G---ACCTC-ATGCTCTTGGAGTGG-
CCGATATCTGATTAGCTAGTTGGTGGGGTAAAAGCTCACCAAGGCG-ACGATCAGTAGCT
GGTCTGAGAGGACGACCAGCCACACTGGAACTGAGACACGGTCCAGA-CTCCTACGGG-A
GGCAGCAGTGGGGAATTTTGGACAATGGGCGCAA-GCCTGA-TCCAGCAATGCCGCGTGA
GTGAAGAAGGCCTTCGGGTTGTAAAGCTCTTTTGTCAGGGAA-GAAACGG-TGAGGGC--
TAAT-ATCCTTTGCTAATGACGGTACCTGAAGAA-TAAGCACCGGCTAACTACGTGCCAG
CAGCCGCGGTAAT-ACGTAGGGTGCAAG-CGTTAATCGGAATTACTGGG--CGTAAAGCG
T-GCGCAGG-CGGTTGT-GCAAGACAGATGTG-A-AATCCCCGGG-CTCAA-CCTGGGAA
TTGCATTTGTG-ACTGCAC-GGCTAGAGTGTGTCAGAGGGGGGTAGAATTCCACGTGTAG
CAGTGAAATGCGTAGAGATGTGGAGGAATACCGATGGCGAAGGCAGCCCCCTGGG-ATAA
CACTGACGCTCAT--GCACGA-AAGCGTGGGGAGCAAACAGGATTAGATACCCTGGTAGT
CCACGC-CCTAAACGATGTCAACT-AGTT-GTTGGGT-C---------------------
--TTAA-----------------TT-GACTTGGTAACGCAGC-TAACGCGTGAAGTTGAC
CGCCTGGGGAGTACGGTCGCAAGATTAAAAC-TCAAA-GGAATTGACGGGGACCCGCACA
AGCGGTGGATGATGTGGATTAATTCGATGCAACGCGAAAAACCTTACCTACCCTTGACAT
G-TCCGG---A-ATCCCTGAGAGATCA-GGGAG--TGCTC-GAAA---GAGAAT--CGGA
ACACAGGTGCTG-CA-TGGCTG-TCGTCAGCTCGTGTCGTGAGATGTTGGGTTNNNNCCC
GCAACGAGCGCAACCCTTGTCATTAG-TTGCTA-CAT--TTAG-TTGGG--CACTCTAAT
GAGACTGCCGGT-GACAAACCG-GAGGAAGGTGGGGATGACGTCAAGTCCTCATGGCCCT
TA-TGGGTAGGGCTTCACACGTCATACAATGGTACATA-CAGAGGG------CC-GCCAA
CCC-GCGAGGGGG-AGC-TAAT-CCC-AGAAAGTGT-ATCGTAGTCCGGATTGTAGTCTG
CAACTCGACTAC-ATGAAGTTGGAATCGCTAGTAATCGCGGATCAGCA-TGTCGCGGTGA
ATACGTTCCCGGGTCTTGTACACACCGCCCGTCACACCATGGGA-GCGGGTTTCACCAGA
AGT-GGGTAGCC-TAA-CC-GCAA---GGA-GGGC--GCTTACCACGGTGG-GATTCGTG
--ACTGGGGTG??????????-??????????????????????????????????????
??????
>Kpne.AF009168
???????????????????????????????????????????-????????????????
??-??????????????-??????-??---------------------------------
--------------------????------------------------------------
-----------------------????????????????GGCGGACGGGTGAGTAATGTC
TGGG-AAACTGCCTG-ATGGAGGGGGATAACTACTGGAAACGG-TAGCTAATACCGCATA
-ACGTC---------------------------------------------------GCA
A-----------------------------------------------------------
-------GACCAAA-G-TGGGG--G--ACC------------------------------
------------------------------------------------------------
-----------------------TTCG---------------------------------
----------------------------------G---GCCTC-ATGCCATCAGATGTG-
CCCAGATGGGATTAGCTAGTAGGTGGGGTAACGGCTCACCTAGGCG-ACGATCCCTAGCT
GGTCTGAGAGGATGACCAGCCACACTGGAACTGAGACACGGTCCAGA-CTCCTACGGG-A
GGCAGCAGTGGGGAATATTGCACAATGGGCGCAA-GCCTGA-TGCAGCCATGCCGCGTGT
GTGAAGAAGGCCTTCGGGTTGTAAAGCACTTTCAGCGGGGAG-GAAGGCG-TTAAGGT--
TAAT-AACCTTGTCGATTGACGTTACCCGCAGAA-GAAGCACCGGCTAACTCCGTGCCAG
CAGCCGCGGTAAT-ACGGAGGGTGCAAG-CGTTAATCGGAATTACTGGG--CGTAAAGCG
C-ACGCAGG-CGGTCTG-TCAAGTCGGATGTG-A-AATCCCCGGG-CTCAA-CCTGGGAA
CTGCATTCGAA-ACTGGCA-GGCTAGAGTCTTGTAGAGGGGGGTAGAATTCCAGGTGTAG
CGGTGAAATGCGTAGAGATCTGGAGGAATACCGGTGGCGAAGGCGGCCCCCTGGA-CAAA
GACTGACGCTCAG--GTGCAA-AAGCGTGGGGAGCAAACAGGATTAGATACCCTGGTAGT
CCACGC-CGTAAACGATGTCGATT-TGGA-GGTTGTG-CC--------------------
--CTTC-----------------AG-GCGTGGCTTCCGGAGC-TAACGCGTTAAATTGAC
CGCCTGGGGAGTACGGCCGCAAGGTTAAAAC-TTAAA-TGAATTGACGGGGGCCCGCACA
AGCGGTGGAGCATGTGGTTTAATTTGATGCAACGCGAAGAACCTTACCTGGTTTTGACAT
C-CACAG---A-ACTTTCCAGAGATGG-ATTGG--TGCC--TTTG----GGAAC--TGTG
AGACAGGTGCTG-CA-TGGCTG-TCGTCAGCTCGTGTTGTGAAATGTTGGGTTAAGTCCC
GCAACGAGCGCAACCCTTATCCTTTG-TTGCCAGCGG--TTCGGCCGGG--AACTCAAAG
GAGACTGCCAGT-GATAAACTG-GAGGAAGGTGGGGATGA????????????????????
??-???????????????????????????????????-???????------??-?????
???-?????????-???-????-???-?????????-???????????????????????
????????????-???????????????????????????????????-???????????
????????????????????????????????????????????-???????????????
???-????????-???-??-????---???-????--??????????????-????????
--???????????????????-??????????????????????????????????????
??????
>Bsp..Z70008
?????????????????????????????AACGAACGCTGGCG-GCAGGCTTAACACATG
CA-AGTCGAGCGCCCTC-T-----------------------------------------
--------------------TTT-------------------------------------
------------------------------GGAGTGAGCGGCAAACGGGTGAGTAACGCG
TGGG-AATCTACCCC-TCTCTACGGAATAACACAGAGAAATTT-GTGCTAATACCGTATA
-CGTCCC--------------------------------------------------TTT
------------------------------------------------------------
------GGGAGAAA-G-A------------------------------------------
------------------------------------------------------------
-----------------------TTTA---------------------------------
--------------------------------------------TCGGAGATGGATGAG-
CCCGCGTTGGATTAGCTAGTTGGTGAGGTAACGGCTCACCAAGGCG-ACGATCCATAGCT
GGTCTGAGAGGATGATCAGCCACACTGGGACTGAGACACGGCCCAGA-CTCCTACGGG-A
GGCAGCAGTGGGGAATATTGGACAATGGGGGCAA-CCCTGA-TCCAGCCATGCCGCGTGA
GTGATGAAGGCCCTAGGGTTGTAAAGCTCTTTCACCGGTGAA-GA---------------
TAAT--------------GACGGTAACCGGAGAA-GAAGCCCCGGCTAACTTCGTGCCAG
CAGCCGCGGTAAT-ACGAAGGGGGCTAG-CGTTGTTCGGATTTACTGGG--CGTAAAGCG
C-ACGTAGG-CGGATAT-TTAAGTCAGAGGTG-A-AATCCCAGGG-CTCAA-CCCTGGAA
CTGCCTTTGAT-ACTGGAT-ATCTTGAGTGTGGAAGAGGTGAGTGGAATTCCGAGTGTAG
AGGTAAAATTCGTAGATATTCGGAGGAACACCAGTGGCGAAGGCGGCTCACTGGT-CCAT
TACTGACGCTGAG--GTGCGA-AAGCGTGGGGAGCAAACAGGATTAGATACCCTGGTAGT
CCACGC-CGTAAACGATGAATGTT-AGCC-GTCGGGC-GG--------------------
--TTTA------------------C-TGCTCGGTGGCGCACG-TAACGCATTAAACATTC
CGCCTGGGGAGTACGGTCGCAAGATTAAAAC-TCAAA-GGAATTGACGGGGGCCCGCACA
AGCGGTGGAGCATGTGGTTTAATTCGAAGCAACGCGCAGAACCTTACCAGCCCTTGACAT
C-CCGATCG-C-GGAAGGTGGAGACAC-CCTCCT-TCAG--TTAG---GCTGGA--TCGG
AGACAGGTGCTG-CA-TGGCTG-TCGTCAGCTCGTGTCGTGAGATGTTGGGTTAAGTCCC
GCAACGAGCGCAACCCTCGCCCTTAG-TTGCCAGCAT--TTAG-TTGGG--CACTCTAAG
GGGACTGCCGGT-GATAAGCCGAGAGGAAGGTGGGGATGACGTCAAGTCCTCATGGCCCT
TA-CGGGCTGGGCTACACACGTGCTACAATGGTGGTGA-CAGTGGG------CA-GCGAG
ACC-GCGAGGTCG-AGC-TAAT-CTC-CAAAA-GCC-ATCTCAGTTCGGATTGCACTCTG
CAACTCGAGTGC-ATGAAGTTGGAATCGCTAGTAATCGTGGATCAGCA-TGCCACGGTGA
ATACGTTCCCGGGCCTTGTACACACCGCCCGTCACACCATGGGA-GTTGGTTTTACCCGA
AGG-TGCTGTGC-TAA-CC-GCAA---GGA-GGCA--GGCAACCACGGTAG-GGTCAGCG
--ACTGGGGTG??????????-??????????????????????????????????????
??????
>Dsp..U85475
???????????AGNTTGATCCTGGCTCAGATTGAACGCTGGCG-GCGTGCTTAACACATG
CA-AGTCGAGCGAGAAA-GCTCTC------------------------------------
--------------------TTCG------------------------------------
------------------------GAGAGTGAGTAGAGCGGCGCACGGGTGAGTAACGCG
TGGATAATCTGCCCT-GAAGATCGGGATAACAGTTGGAAACGG-CTGCTAATACCGTATA
-ATCTGCATAT--T-------------------------------------------TAA
C-----------------------------------------------------T-TT--
----ATGTGGGAAA-G-ATGGC--C--TCTA-----------------------------
------------------------------------------------------------
-----------------------TTTA---------------------------------
---------------------------------TA---CGCTA-TCGCTTTTGGATGAG-
TCCGCGTCTCATTAGCTTGTTGGTGGGGTAATGGCCTACCAAGGCA-ACGATGAGTAGCT
GGTCTGAGAGGATGATCAGCCACACTGGGACTGAAACACGGCCCAGA-CTCCTACGGG-A
GGCAGCAGTGGGGAATATTGCGCAATGGGGGAAA-CCCTGA-CGCAGCGACGCCGCGTGT
AGGNAGAAGGCCTTCGGGTCGTAAACTACTGTCAAGAGGGAA-GAAACCG-TAGGGCAA-
TAAT-AGGCCTCTGCGCTGACGGTACCTCTAGAG-GAAGCACCGGCTAACTGCGTGCCAG
CAGCCGCGGTAAT-ACGGAGGGTGCGAG-CGTTAATCGGAATCACTGGG--CGTAAAGCG
T-GCGTAGG-CGGNGTA-TCAAGTCAGGCGTG-A-AAGCCCTGGG-CTCAA-CCGGGGAA
TTGCGCCTGAA-ACTGGTA-TGCTAGAGTCTCGGAGAGGTTGGCGGAATTCCAGGTGTAG
GAGTGAAATCCGTAGAGTTCTGGAGGAACACCGGTGGCGAAGGCGGCCAACTGGA-CGAA
GACTGACGCTGAG--GTACGA-AAGCGTGGGTAGCAAACAGGATTAGATACCCTGGTAGT
CCACGC-TGTAAACGATGGATATT-AGGT-GTCGGGG-T---------------------
--TTT---------------------ACTTCGGTGCCGCAGT-TAACGCGTTAAATATCC
CGCCTGGGGAGTACGGTCGCAAGGCTGAAAC-TCAAA-GGAATTGACGGGGGCCCGCACA
AGCGGTGGAGTATGTGGTTTAATTCGATGCAACGCGAAGAACCTTACCTAGGCTTGACAT
C-CTGAG---A-ACCCTCCCGAAACGG-AGGGG--TGCCC-TTCG---GGGAAT--TCAG
TGACAGGTGCTG-CA-TGGCTG-TCGTCAGCTCGTGCCGTGAGGTGTTGGGTTAAGTCCC
GCAACGAGCGCAACCCCTATTGCTAG-TTGCCATCACA-TAATGGTGGG--CACTCTAGT
GAGACTGCCCGG-GTCAACCGG-GAGGAAGGTGGGGACGACGTCAAGTCATCATGGCCCT
TA-CGCCTAGGGCTACACACGTACTACAATGGTGCATA-CAAAGGG------CA-GCGAA
GCC-GCGAGGTCG-AGC-CANT-CCC-AGAAAATCC-ATCCCAGTCCGGATCGGAGTCTG
CAACTCGACTCC-GTGAAGTTGGAATCGCTAGTAATCCCGGATCAGCA-TGCCGGGGTGA
ATACGTTCCCGGGCCTTGTACACACCGCCCGTCACACCACGAAA-GCTGGTTCTACCCGA
CAA-CGGCGGAC-TAA-CCCTTCG---GGA-GGTA--GTCGT?????????-????????
--???????????????????-?????????????????-????????????????????
??????
>ugam.AB015516
?????????AGAGTTTGATCCTGGCTCAGATTGAACGCTGGCG-GCAGGCCTAACACATG
CA-AGTCGAGCGGATGAAGGGAG-------------------------------------
--------------------CTTG------------------------------------
------------------------CTCCTGGATTC-AGCGGCGGACGGGTGAGTAATGCC
TAGG-AATCTGCCTG-GTAGTGGGGGATAACGTCCGGAAACGG-GCGCTAATACCGCATA
-CGTCC---------------------------------------------------TGA
G-----------------------------------------------------------
-------GGAGAAA-G-TGGGG--G--ATC------------------------------
------------------------------------------------------------
-----------------------TTCG---------------------------------
----------------------------------G---ACCTC-ACGCTATCAGATGAG-
CCTAGGTCGGATTAGCTAGTTGGTGGGGTAAAGGCCTACCAAGGCG-ACGATCCGTAACT
GGTCTGAGAGGATGATCAGTCACACTGGAACTGAGACACGGTCCAGA-CTCCTACGGG-A
GGCAGCAGTGGGGAATATTGGACAATGGGCGAAA-GCCTGA-TCCAGCCATGCCGCGTGT
GTGAAGAAGGTCTTCGGATTGTAAAGCACTTTAAGTTGGGAG-GAAGGGC-AGTAAGT--
TAAT-ACCTTGCTGTTTTGACGTTACCAACAGAA-TAAGCACCGGCTAACTTCGTGCCAG
CAGCCGCGGTAAT-ACGAAGGGTGCAAG-CGTTAATCGGAATTACTGGG--CGTAAAGCG
C-GCGTAGG-TGGTTCA-GCAAGTTGGATGTG-A-AATCCCCGGG-CTCAA-CCTGGGAA
CTGCATCCAAA-ACTACTG-AGCTAGAGTACGGTAGAGGGTGGTGGAATTTCCTGTGTAG
CGGTGAAATGCGTAGATATAGGAAGGAACACCAGTGGCGAAGGCGACCACCTGGA-CTGA
TACTGACACTGAG--GTGCGA-AAGCGTGGGGAGCAAACAGGATTAGATACCCTGGTAGT
CCACGC-CGTAAACGATGTCGACT-AACC-GTTGGGA-TC--------------------
--CTTG-----------------AG-ATCTTAGTGGCGCAGC-TAACGCGATAAGTCGAC
CGCCTGGGGAGTACGGCCGCAAGGTTAAAAC-TCAAA-TGAATTGACGGGGGCCCGCACA
AGCGGTGGAGCATGTGGTTTAATTCGAAGCAACGCGAAGAACCTTACCTGGCCTTGACAT
G-CTGAG---A-ACTTTCCAGAGATGG-ATTGG--TGCC--TTCG----GGAAC--TCAG
ACACAGGTGCTG-CA-TGGCTG-TCGTCAGCTCGTGTCGTGAGATGTTGGGTTAAGTCCC
GTAACGAGCGCAACCCTTGTCCTTAG-TTACCAGCAC--CTCGGGTGGG--CACTCTAAG
GAGACTGCCGGT-GACAAACCG-GAGGAAGGTGGGGATGACGTCAAGTCATCATGGCCCT
TA-CGGCCAGGGCTACACACGTGCTACAATGGTCGGTA-CAAAGGG------TT-GCCAA
GCC-GCGAGGTGG-AGC-TAAT-CCC-ATAAAACCG-ATCGTAGTCCGGATCGCAGTCTG
CAACCCGACTGC-GTGAAGTCGGAATCGCTAGTAATCGTGAATCAGAA-TGTCACGGTGA
ATACGTTCCCGGGCCTTGTACACACCGCCCGTCACACCATGGGA-GTGGGTTGCTCCAGA
AGT-AGCTAGTC-TAA-CC-GCAA---GGG-GGAC--GGTTACCACGGAGT-GATTCATG
--ACTGGGGTGAAGTCGTAAC-AAGGTAACC?????????????????????????????
??????
>Crud.AF211137
?????????????????????????????????AACGCTGGCG-GCAAGCCTAACACATG
CA-AGTTGTGCGAATTT-------------------------------------------
--------------------AAA-------------------------------------
-------------------------------AAATTAGCAGCGAACGGGTGAGTAATATA
TAAG-AATTTGCCTT-ATAGTAAATAATAATATATAGAAATAT-ATAGTAATAATTTATT
-AATCC---------------------------------------------------TCA
T-----------------------------------------------------------
-------GGATAAA-G-TATGG--G-----------------------------------
------------------------------------------------------------
-----------------------AATG---------------------------------
---------------------------------------CCAT-ATGCTATAAGAAAAG-
CTTATATCGGATTAGCTAGTTGTTAAAGTAAAGGTTTAACAAGGCT-ATGATCCGTAGTT
GATCTGAGAGGATGAACAACCACATTGGGACTGAGACACGGCCCAAA-CTTTTAAGGA-A
GGCAGCAGTGGGGAATATTGGACAATGAGCGAAA-GCTTGA-TCCAGCTATGTCGCGTGT
GTGAAGAAGGCCTTAGGGTTGTAAAACACTTTCAATAAAGGAAGAAGAAA-TATTAAAA-
TAATATTTAAATATTTTTGACGTTATTTATAAAA-GAAGCACCGGCTAACTTCGTGCCAG
CAGCCGCGGTAAT-ACGGGGGGTGCTAG-CGTTAATCAAAATTACTGGG--CGTAAAGGG
T-GTGTAGG-TTGTAATTTTAAGTTAATTATTAAAGTTATTAAA--AA-AAA-TTTAATA
AAGTAATTAAT-ACTAAAT-TTCTTGAGTATAAAAGAAGAAAATAGAATTCTAGAAGTAG
CAGTGAAATGCTTAGATATTTAGAAGAATACTAATGGCGAAGGCATTTTTCTATT-TTA-
TACTGACACTGAT--ACACGA-AAGCATGGGGAGCAAACAGGATTAGATACCCTGGTAGT
CCATGC-AGTAAACGTTGTCAACT-ATTT-ATTAAAT-AACATGATTTTATTTTAAAAA-
--TTTTATGTTTTATAAATTATGTA-AATTTAGTGAAAAAGC-TAACGCGTTAAGTTGAC
CGCCTGGGGATTACGACCGCAAGGTTAAAAC-TCAAA-TGAATTGACGGGGGCTCGCACA
AGCGGTGGAGCATGTGGTTTAATTCGATACAACACGAAAAACCTTACCTACTTTTGACAT
C-CAAAG---A-ATTTATTAGAAATAA-TAAAG--TTT---TTTTT----AAAC--TTTG
AGACAGGTGCTG-CA-TGGCTG-TCGTCAGCTCGTGTTGTGAAACGTTGGGTTAAGTCCT
ATAACGAGCGCAACCCTTATTTCATA-TTATT-------TT-T-TTTTG--AA-TAATGA
AAAACTGCCAAT-GATAAATTG-GAGGAAGGTGAGGACGACGTCAAGTCATCATGGCCCT
TA-TAAGTAGGGCTACACACATGCTACAATGAGTAATA-CAAAAAGTTTTTTTTTGCTAA
ATG-GTAACATATTTGC-TAAT-CTT-AAAAAGTTA-CTCTTAGTTCGGATTGGAATCTG
CAACTCGATTCT-ATGAAGTAGGAATCGCTAGTAATCGTAAATCAGAA-TGTTACGGTGA
ATACGTTCTCGAGCCTTGTACACACCGCCCGTCACACCATGGAA-GTAAATTGTATCATA
AGT-AATT------------TTAA-------------TATTGCAAAGGTAT-GATTTGTA
--ACTGGGGTGAAGTCGTAAC-AAGGTAGCTGTAGGGGAACCTGTGGCTGGATA??????
??????
>Wsp..L02884
?????????????????????TGGCTCAGAATGAACGCTGGCG-GCAGGC-TAACACATG
CA-AGTCGAACGGAGTT-ATATTG-TAG--------------------------------
--------------------CTTG------------------------------------
----------------------CTATGATATAGCTCAGTGGCAGACGGGTGAGTAATGTA
TAGG-AATCTACCTA-GTAGTACGGAATAATTGTTGGAAACGG-CAACTAATACCGTATA
-CGCCC---------------------------------------------------TAT
------------------------------------------------------------
-------GGGGAAA-A-A------------------------------------------
------------------------------------------------------------
-----------------------TTTA---------------------------------
--------------------------------------------TTGCTATTAGATGAG-
CCTATATTAGATTAGCTAGTTGGTGGAGTAATAGCCTACCAAGGCA-ATGATCAATAGCT
GATCTGAGAGGATGATCAGCCACACTGGAACTGAGATACGGTCCAGA-CTCCTACGGG-A
GGCAGCAGTGGGGAATATTGGACAATGGGCGAAC-G--TGA-TCCAGCCATGCCGCATGA
GTGAAGAAGGCCTTTGGGTTGTAAAGCTCTTTTAGTGAGGAA-GA---------------
TAAT--------------GACGGTACTCACAGAA-GAAGTCCTGGCTAACTCCGTGCCAG
CAGCCGCGGTAAT-ACGGAGAGGGCTAG-CGTTATTCGGAATTATTGGG--CGTAAAGGG
C-GCGTAGG-CTGGTTA-ATAAGTTAAAAGTG-A-AATCCCGAGG-CTTAA-CCTTGGAA
TTGCTTTTAAA-ACTATTA-GCCTAGAGATTGAAAGAGGATAGAGGAATTCCTGATGTAG
AGGTAAAATTCGTAAATATTAGGAGGAACACCAGTGGCGAAGGCGTCTATCTGGT-TCAA
ATCTGACGCTGAA--GGCCGA--AGCGTGGGGAGCAAACAGGATTAGATA-CCTGGTAGT
CCACGC-TGTAAACGATGAATGTT-AAAT-ATGGGAA-G---------------------
--TTT---------------------CTTTCTGTATTACAGC-TAACGCGTTAAACATTC
CGCCTGGGGACTACGGTCGCAAGATTAAAAC-TCAAA-GGAATTGACGGGGACCCGCACA
AG-GCTGGAGCATGTGGTTTAATTCGATGCAACGCGAAAAACCTTACCACTTCTTGACAT
G-GAAATCA-T-ACCTATTCGAAGGGA-TAGGG--TCGG--TTCG---GCCGGA--TTTC
ACACAAGTGTTG-CA-TGGCTG-TCGTCAGCTCGTGTCGTGAGATGTTGGGTTAAGTCCC
GCAACGAGCGCAACCCTCATCCTTAG-TTGCCATCAGG-TAATGCTGAG--TACTTTAAG
GAAACTGCCAGT-GATAAGCTG-GAGGGAGGTGGGGATGATGTCAAGTCATCATGGCCTT
TA-TGGAGTGG-CTACACACGTGCTACAATGGTGTCTA-CAATGGG------TT-GCAAG
GTGCGCAAGCCTA-AGC-TAAT-CCC-TAAAA-GAC-ATCTCAGTTCGGATTGTACTCTG
CAACTCGAGTAC-ATGAAGTTGGAATCGCTAGTAATCGTGGATCAGCA-TGCCACGGTGA
ATACGTTCTCGGGTCTTGTACACACTGCCCGTCACGCCATGGGA-ATTGGTTTTACTCGA
AGC-TAATGGCC-TTA-AC-GCAA---GGA-AGGA--GTTATTTAAAGTGG-GATCAGTG
--ACTGGGGTG??????????-??????????????????????????????????????
??????
>Ptol.AF130910
???????????????????????????????????????????-????????????????
??-??????????????-??????-???--------------------------------
--------------------????------------------------------------
----------------------??????????????????????????????????????
????-??????????-???????????????????????????-????????????????
-?????---------------------------------------------------???
?-----------------------------------------------------------
-------???????-?-?????--?--???------------------------------
------------------------------------------------------------
-----------------------????---------------------------------
----------------------------------?---?????-???????????????-
?????????????????????????????????????ACCTAGGCG-ACGATCCCTAGCT
GGTCTGAGAGGATGACCAGCCACACTGGAACTGAGACACGGTCCAGA-CTCCTACGGG-A
GGCAGCAGTGGGGAATATTGCACAATGGGCGCAA-GC-TGA-TGCAGCCATGCCGCGTGT
ATGAAGAAGGCCTTCGGGTTGTAAAGTACTTTCAGCGGGGAG-GAAGGCG-ATGBGGT--
TAAT-AACCGCGTCGATTGACGTTACCCGCAGAA-GAAGCACCGGCTAACTCCGTGCCAG
CAGCCGCGGTAAT-ACGGAGGGTGCAAG-CGTTAATCGGAATTACTGGG--CGTAAAGCG
C-ACGCAGG-CGGTCTG-TTAAGTCAGATGTG-A-AATCCCCGGG-CTCAA-CCTGGGAA
CTGCATTTGAA-ACTGGCA-GGCTAGAGTCTCGTAGAGGGGGGTAGAATTCCAGGTGTAG
CGGTGAAATGCGTAGAGATCTGGAGGAATACCGGTGGCGAAGGCGGCCCCCTGGA-CGAA
GACTGACGCTCAG--GTGCGA-AA-CGTGGGGAGCAAACAGGATTAGATACCCTGGTAGT
CCACGC-CGTAAACGATGTCGACT-TGGA-GGTTGTG-CC--------------------
--CTTG-----------------AG-GCGTGGCTTCCGGAGC-TAACGCGTTAAGTCGAC
CGCCTGGGGAGTACGGCCGCAAGGTTAAAAC-TCAAA-TGAATTGACGGGGGCCCGCACA
AGCGGTGGAGCATGTGGTTTAATTCGATGCAACGCGAAGAACCTTACCTGGCCTTGACAT
C-CACGG---A-ATTCGGCAGAGATGC-CTTAG--TGC---TTCG----GGAGC--CGTG
AGACAGGTGCTG-CA-TGGCTG-TCGTCAGCTCGTGTTGTGAAATGTTGGGTTAAGTCCC
GCAACGAGCGCAACCCTTATCCTTTG-TTGCCAGCGCG-TGATGGCGGG--AACTCAAAG
GAGACTGCCGGT-GATAAACCG-GAGGAAGGTGGGGATGACGTCAAGTCATCATGGCCCT
TA-CGRSYAGGGCTACACACGTGCTACAATGGCGCATA-CAAAGAG------AA-GCGAM
CTC-GCGAGAGCA-AGC-GGAC-CTC-AYAAAGTGC-GTCGTAGTCCGGATCGGAGTCTG
CAACTCGACTCC-GTGAAGTCGGAATCGCTAGTAATCGTRGATCAGAA-TGCYACGGTGA
ATACGTTCCCGGGCCTTSTACHCACCGCCCGTCACACCATGGGA-GTGGGTTGCAAAAGA
AGT-AGGTAGCT-TAA-C--TYCG---GGA-GGGC--GCTTACCACTTTGT-GATTCATG
--ACTGGGGTGAAGTCGTAAC-AAGGTAACCGTAGGGGAACCTGC???????????????
??????
>Cfer.AJ233901
??????????????TTGATCCTGGCTCAGAACGAACGCTGGCG-GCGTGCCTAACACATG
CA-AGTCGAGCGCGAAT-GGA---------------------------------------
--------------------GCAA------------------------------------
---------------------------TCCTAGTAGAGCGGCGCACGGGTGCGTAACACG
TGGATAATCTGCCTG-GGTGTCTGGGATAACCAGTCGAAAGAT-TGGCTAATACCGGATA
-AGCCCCCGGG--AGC-----------------------------------------TTC
G---------------------------------------------------GCT-CT--
----TGAGGGAAAA-G-GTGGC--C--TCTG-----------------------------
------------------------------------------------------------
-----------------------TATA---------------------------------
---------------------------------CA---AGCTA-TCACATCCAGATGAG-
TCCGCGGCCCATCAGCTAGTTGGCGGGGTAATGGCCCACCAAGGCA-ACGACGGGTAGCT
GGTCTGAGAGGACGATCAGCCACACTGGAACTGAGACACGGTCCAGA-CTCCTACGGG-A
GGCAGCAGTGGGGAATTTTGCGCAATGGGCGAAA-GCCTGA-CGCAGCAACGCCGCGTGT
GTGATGAAGGTCTTTGGATTGTAAAGCACTTTCGACCGGGAC-GAAAACC-CCTGGGC--
TAAT--ACTCCAGGGCTTGACGGTACCGGGAGAA-GAAGCACCGGCTAACTCTGTGCCAG
CAGCCGCGGTAAT-ACAGAGGGTGCAAG-CGTTGTTCGGAATTATTGGG--CGTAAAGCG
C-GTGTAGG-CGGCTTT-GCAAGTCGGATGTG-A-AAGCCCTCGG-CTCAA-CCGAGGAA
GTGCGTTCGAA-ACTGCAG-AGCTTGAGTGCCGGAGAGGGTGGCGGAATTCCCCAAGTAG
AGGTGAAATTCGTAGATATGGGGAGGAACACCGGTGGCGAAGGCGGCCACCTGGA-CGGT
CACTGACGCTGAG--ACGCGA-AAGCGTGGGTAGCAAACAGGATTAGATACCCTGGTAGT
CCACGC-CGTAAACGATGAGAACT-AGGT-GTCGTGG-GT--------------------
--GTTG----------------ACC-CCCGCGGTGCCGTAGC-TAACGCATTAAGTTCTC
CGCCTGGGAAGTACGGTCGCAAGACTAAAAC-TCAAA-GGAATTGACGGGGGCCCGCACA
AGCGGTGGAGCATGTGGTTTAATTCGACGCAACGCGCAGAACCTTACCTGGTCTTGACAT
C-CTCGG---A-ATGCCTCAGAGATGA-GGCGG--TGCCC-GCAA---GGGAAC--CGAG
AGACAGGTGCTG-CA-TGGCTG-TCGTCAGCTCGTGTCGTGAGATGTTGGGTTAAGTCCC
GCAACGAGCGCAACCCTCGCCTTTAG-TTGCCGC-----GCAA--GCGG--ATCTCTAGA
GGGACTGCCGGT-GTTAAACCG-GAGGAAGGTGGGGATGACGTCAAGTCCTCATGGCCTT
TA-TGACCAGGGCTACACACGTGCTACAATGGCCGGTA-CAAAGCG------TT-GCCAA
CTC-GCGAGAGGG-AGC-TAAT-CGC-ATAAAACCG-GTCTCAGTTCAGATTGGAGTCTG
CAACTCGACTCC-ATGAAGGCGGAATCGCTAGTAATCGCAGATCAGCA-CGCTGCGGTGA
ATACGTTCCCGGGCCTTGTACACACCGCCCGTCACACCATGGGA-GTCGATTGCTCCAGA
AGT-CATCTC----------ACCA--------AGA--GGTGCCCAAGGAGT-GGTCGGTA
--ACTGGGGTGAAGTCGTAAC-AAGGTAGCCGTAGGGGAACCTGCGGCTGGATCAC????
??????
>Rpal.M59068
TCCAACTTGAGAGTTTGATCCTGGCTCAGAGCGAACGCTGGCG-GCAGGCTTAACACATG
CA-AGTCGAACGGGCGT-A-----------------------------------------
--------------------GCAA------------------------------------
------------------------------TACGTCAGTGGCAGACGGGTGAGTAACGCG
TGGG-AACGTACCTT-TTGGTTCGGAACAACACAGGGAAACTT-GTGCTAATACCGGATA
-AGCCC---------------------------------------------------TTA
C-----------------------------------------------------------
-------GGGGAAA-G-A------------------------------------------
------------------------------------------------------------
-----------------------TTTA---------------------------------
--------------------------------------------TCGCCGAAAGATCGG-
CCCGCGTCTGATTAGCTAGTTGGTGAGGTAATGGCTCACCAAGGCG-ACGATCAGTAGCT
GGTCTGAGAGGATGATCAGCCACATTGGGACTGAGACACGGCCCAAA-CTCCTACGGG-A
GGCAGCAGTGGGGAATATTGGACAATGGGGGAAA-CCCTGA-TCCAGCCATGCCGCGTGA
GTGATGAAGGCCCTAGGGTTGTAAAGCTCTTTTGTGCGGGAA-GA---------------
TAAT--------------GACGGTACCGCAAGAA-TAAGCCCCGGCTAACTTCGTGCCAG
CAGCCGCGGTAAT-ACGAAGGGGGCTAG-CGTTGCTCGGAATCACTGGG--CGTAAAGGG
T-GCGTAGG-CGGGTTT-CTAAGTCAGAGGTG-A-AAGCCTGGAG-CTCAA-CTCCAGAA
CTGCCTTTGAT-ACTGGAA-GTCTTGAGTATGGCAGAGGTGAGTGGAACTGCGAGTGTAG
AGGTGAAATTCGTAGATATTCGCAAGAACACCAGTGGCGAAGGCGGCTCACTGGG-CCAT
TACTGACGCTGAG--GCACGA-AAGCGTGGGGAGCAAACAGGATTAGATACCCTGGTAGT
CCACGC-CGTAAACGATGAATGCC-AGCC-GTTAGTG-GG--------------------
--TTTA------------------C-TCACTAGTGGCGCAGC-TAACGCTTTAAGCATTC
CGCCTGGGGAGTACGGTCGCAAGATTAAAAC-TCAAA-GGAATTG??????????GCACA
AG??????????????GTTTAATTCGAAGCAACGCGCAGAACCTTACCAGCCCTTGACAT
GTCCAGGA--C-CGGTCGCAGAGACGC-GACCTT-CTC---TTCG-----GAGCC-TGGA
GCACAGGTGCTG-CA-TGGCTG-TCGTCAGCTCGTGTCGTGAGATGTTGGGTTAAGTCCC
GCAACGAGCGCAACCCCCGTCCTTAG-TTGCTACCAT--TTAG-TTGAG--CACTCTAAG
GAGACTGCCGGT-GATAAGCCGCGAGGAAGGTGGGGATGACGTCAAGTCCTCATGGCCCT
TA-CGGGCTGGGCTACACACGTGCTACAATGGCGGTGA-CAATGGG------AA-GCTAA
GGG-GCGACCCTT-CGC-AAAT-CTC-AAAAA-GCC-GTCTCAGTTCGGATTGGGCTCTG
CAACTCGAGCCC-ATGAAGTTGGAATCGCTAGTAATCGTGGATCAGCA-TGCCACGGTGA
ATACGTTCCCGGGCCTTGTACACACCGCCCGTCACACCATGGGA-GTTGGCTTTACCTGA
AGA-CGGTGCGC-TAA-CCAGCAA-GTGGG-GGCA--GCCGGCCACGGTAG-GGTCAGCG
--NCNGGGGGTAACAAGGAAC-CTGGATC?????????????????????????ACCTCC
TTTCN?
>Cvib.AJ227754
?????????????????????????????AGCGAACGCTGGCG-GCAGGCCTAACACATG
CA-AGTCGAACGGATCC-------------------------------------------
--------------------TTCG------------------------------------
-------------------------------GGATTAGTGGCGGACGGGTGAGTAACACG
TGGG-AACGTGCCCT-TTGGTTCGGAACAACTCAGGGAAACTT-GAGCTAATACCGGATG
-TGCCC---------------------------------------------------TTC
G-----------------------------------------------------------
-------GGGGAAA-G-A------------------------------------------
------------------------------------------------------------
-----------------------TTTA---------------------------------
--------------------------------------------TCGCCATTGGAGCGG-
CCCGCGTCTGATTAGCTAGTTGGTGAGGTAAAGGCTCACCAAGGCG-ACGATCAGTAGCT
GGTCTGAGAGGATGATCAGCCACATTGGGACTGAGACACGGCCCAAA-CTCCTACGGG-A
GGCAGCAGTGGGGAATCTTGCGCAATGGGCGAAA-GCCTGA-CGCAGCCATGCCGCGTGA
ATGATGAAGGTCTTAGGATTGTAAAATTCTTTCACCGGGGAC-GA---------------
TAAT--------------GACGGTACCCGGAGAA-GAAGCCCCGGCTAACTTCGTGCCAG
CAGCCGCGGTAAT-ACGAAGGGGGCTAG-CGTTGCTCGGAATTACTGGG--CGTAAAGGG
A-GCGTAGG-CGGACTG-TTTAGTCAGAGGTG-A-AAGCCCAGGG-CTCAA-CCTTGGAA
TTGCCTTTGAT-ACTGGCA-GTCTTGAGTACGGAAGAGGTATGTGGAACTCCGAGTGTAG
AGGTGAAATTCGTAGATATTCGGAAGAACACCAGTGGCGAAGGCGACATACTGGT-CCGT
TACTGACGCTGAG--GCTCGA-AAGCGTGGGGAGCAAACAGGATTAGATACCCTGGTAGT
CCACGC-CGTAAACGATGAGTGCT-AGTT-GTCGGCA-TG--------------------
--CATG------------------C-ATGTCGGTGACGCAGC-TAACGCATTAAGCACTC
CGCCTGGGGAGTACGGTCGCAAGATTAAAAC-TCAAA-GGAATTGACGGGGGCCCGCACA
AGCGGTGGAGCATGTGGTTTAATTCGAAGCAACGCGCAGAACCTTACCACCTTTTGACAT
G-CCTGG---A-CCGCCACAGAGATGT-GGT-TT-TCCC--TTCG----GGGAC--TGGG
ACACAGGTGCTG-CA-TGGCTG-TCGTCAGCTCGTGTCGTGAGATGTTGGGTTAAGTCCC
GCAACGAGCGCAACCCTCGTGATTAG-TTGCCATCAGG-TTTGGCTGGG--CACTCTAAT
CATACTGCCGGA-GTTAATCCG-GAGGAAGGCGGGGATGACGTCAAGTCCTCATGGCCCT
TA-CAAGGTGGGCTACACACGTGCTACAATGGCGACTA-CAGAGGG------CT-GCAAT
CCC-GCGAGGGGG-AGC-CAAT-CCC-TAAAA-GTC-GTCTCAGTTCGGATTGTTCTCTG
CAACTCGAGAGC-ATGAAGTTGGAATCGCTAGTAATCGCGGATCAGCA-TGCCGCGGTGA
ATACGTTCCCGGGCCTTGTACACACCGCCCGTCACACCATGGGA-GTTGGCTTTACCCGA
AGG-CGCTGCGC-TAA-CC-GCAA---GGG-GGCA--GGCGACCACGGTAG-GGTCAGCG
--ACTGGGGTGAAGTCGTAAC-AAGGTAGCCGTAGGGGAACCTGC???????????????
??????
>ubet.AJ003760
???????????????????????????????????????????-????????????????
??-??????????????-??????------------------------------------
--------------------????------------------------------------
-------------------------???????????????????????????????????
????-??????????-?CTTTGGGGGATAACGCATCGAAAGAT-GTGCTAATACCGCATA
-CACTC---------------------------------------------------TGA
G-----------------------------------------------------------
-------GAGGAAA-G-TAGGA--G--ATC------------------------------
------------------------------------------------------------
-----------------------GAAA---------------------------------
----------------------------------G---ACCTT-ATGCTTTTGGAGCGA-
CCGATGTCTGATTAGCTAGTTGGTAAGGTAATGGCTTACCAAGGCA-ACGATCAGTAGTT
GGTCTGAGAGGACGACCAGCCACACTGGGACTGAGACACGGCCCAGA-CTCCTACGGG-A
GGCAGCAGTGGGGAATTTTGGACAATGGGCGCAA-GC-TGA-TCCAGCAATGCCGCGTGA
GTGAAGAAGGCCTTCGGGTTGTAAAGCTCTTTCAGTTGAGAA-GAAAAGA-TTGTGAC--
TAAT-AATTGCAATTCATGACGGTATCAACAGAA-GAAGCACCGGCTAACTACGTGCCAG
CAGCCGCGGTAAT-ACGTAGGGTGCGAG-CGTTAATCGGAATTACTGGG--CGTAAAGGG
T-GCGCAGG-CGGTTCT-GTAAGTCAGATGTG-A-AATCCCCGGG-CTTAA-CCTGGGGA
CTGCGTTTGAA-ACTACAG-AGCTAGAGTGTGGCAGAGGG-GGTGGAATTCCATGTGTAG
CAGTGAAATGCGTAGAGATATGGAAGAACATCGATGGCGAAGGCAGCCCCCTGGG-TCAA
CACTGACGCTCAT--GCACGA-AAGCGTGGGGAGCAAACAGGATTAGATACCCTGGTAGT
CCACGC-CCTAAACTATGTCAACT-AGTT-GTCGGGC-CT--------------------
--TATT------------------A-GGTTTGGTAACGTABT--AACGCGTGAAGTTGAC
CGCCTGGGGAGTACGGTCGCAAGATTAAAAC-TCAAA-GGAATTGACGGGGACC-GCACA
AGCGGTGGATTATGTGGATTAATTCGATGCAACGCGAAAAACCTTACCTACCCTTGACAT
G-TCAGA---A-AATTTTCAGAGATGA-ATTTG--TGCCC-GAAA---GGGAAT--CTGA
ACACAGGTGCTG-CA-TGGCTG-TCGTCAGCTCGTGTCGTGAGATGTTGGGTTAAGTCCC
GCAACGAGCGCAACCCTTGTCATTAA-TTGCCATCAT--TTAG-TTGGG--CACTTTAAT
GAGACTGCCGGT-GACAAACCG-GAGGAAGGTGGGGATGACGTCAAGTCCTCATGGCCCT
TA-TGGGTAGGGCTTCACACGTAATACAATGGCGCGTA-CAGAGGG------TT-GCCAA
CCC-GCGAGGGGG-AGC-TAAT-CTC-AGAAAGCGC-GTCGTAGTCCGGATCGGAGTCTA
AG??????????-???????????????????????????????????-???????????
????????????????????????????????????????????-???????????????
???-????????-???-??-????---???-????--??????????????-????????
--???????????????????-??????????????????????????????????????
??????
>Syan.U37525
?????????????????????????????????AACGCTGGCG-GCATGCCTAATACATG
CA-AGTCGAACGAGATC-------------------------------------------
--------------------TTCG------------------------------------
-------------------------------GATCTAGTGGCGCACGGGTGCGTAACGCG
TGGG-AATCTGCCCT-TGGGTTCGGAATAACTTCTGGAAACGG-AAGCTAATACCGGATG
-ATGAC---------------------------------------------------GTA
A-----------------------------------------------------------
-------GTCCAAA-G-A------------------------------------------
------------------------------------------------------------
-----------------------TTTA---------------------------------
--------------------------------------------TCGCCCAAGGATGAG-
CCCGCGTAGGATTAGCTAGTTGGTGAGGTAAAGGCTCACCAAGGCG-ACGATCCTTAGCT
GGTCTGAGAGGATGATCAGCCACACTGGGACTGAGACACGGCCCAGA-CTCCTACGGG-A
GGCAGCAGTAGGGAATATTGGACAATGGGCGAAA-GCCTGA-TCCAGCAATGCCGCGTGA
GTGATGAAGGCCTTAGGGTTGTAAAGCTCTTTTACCCGGGAT-GA---------------
TAAT--------------GACAGTACCGGGAGAA-TAAGCTCCGGCTAACTCCGTGCCAG
CAGCCGCGGTAAT-ACGGAGGGAGCTAG-CGTTGTTCGGAATTACTGGG--CGTAAAGCG
C-ACGTAGG-CGGCTAT-TCAAGTCAGAGGTG-A-AAGCCCGGGG-CTCAA-CCCCGGAA
CTGCCTTTGAA-ACTAGAT-AGCTTGAATCCAGGAGAGGTGAGTGGAATTCCGAGTGTAG
AGGTGAAATTCGTAGATATTCGGAAGAACACCAGTGGCGAAGGCGGCTCACTGGA-CTGG
TATTGACGCTGAG--GTGCGA-AAGCGTGGGGAGCAAACAGGATTAGATACCCTGGTAGT
CCACGC-CGTAAACGATGATAACT-AGCT-GTCAGGG-CAC-------------------
---ATG-----------------GT-GTTTTGGTGGCGCAGC-TAACGCATTAAGTTATC
CGCCTGGGGAGTACGGTCGCAAGATTAAAAC-TCAAA-GGAATTGACGGGGGCCTGCACA
AGCGGTGGAGCATGTGGTTTAATTCGAAGCAACGCGCAGAACCTTACCAACGTTTGACAT
C-CCTATCG-C-GGATCGTGGAGACAC-TTTCCT-TCAG--TTCG---GCTGGA--TAGG
TGACAGGTGCTG-CA-TGGCTG-TCGTCAGCTCGTGTCGTGAGATGTTGGGTTAAGTCCC
GCAACGAGCGCAACCCTCGCCTTTAG-TTGCCAGCAT--TTAG-TTGGG--TACTCTAAA
GGAACCGCCGGT-GATAAGCCG-GAGGAAGGTGGGGATGACGTCAAGTCCTCATGGCCCT
TA-CGCGTTGGGCTACACACGTGCTACAATGGCGACTA-CAGTGGG------CA-GCCAC
CTC-GCGAGAGGG-AGC-TAAT-CTC-CAAAA-GTC-GTCTCAGTTCGGATCGTTCTCTG
CAACTCGAGAGC-GTGAAGGCGGAATCGCTAGTAATCGCGGATCAGCA-TGCCGCGGTGA
ATACGTTCCCAGGCCTTGTACACACCGCCCGTCACACCATGGGA-GTTGGATTCACTCGA
AGG-CGTTGAGC-TAA-CC-GTAA---GGA-GGCA--GGCGACCACAGTGG-GTTTAGCG
--ACTGGGGTGA?????????-??????????????????????????????????????
??????
>Pphe.U46144
???????????????????????????????????????????-??AGGCTTAACACATG
CA-AGTCGAGCGGAAAC-GATGGG-AG---------------------------------
--------------------CTTG------------------------------------
-----------------------CTCCCAGGCGTCGAGCGGCGGACGGGTGAGTAATACT
TAGG-AATCTGCCCA-GTAGTGGGGGATAGCTCGGGGAAACTC-GAATTAATACCGCATA
-CACCC---------------------------------------------------TAC
G-----------------------------------------------------------
-------GGGAAAA-G-GGGGC--A-----------------------------------
------------------------------------------------------------
-----------------------CTTG---------------------------------
--------------------------------------TGCTC-TCGCTATTGGATGAG-
CCTAAGTCGGATTAGCTAGTTGGTGGGGTAAAGGCCTACCAAGGCG-ACGATCTGTAGCT
GGTCTGAGAGGATGATCAGCCACACCGGGACTGAGACACGGCCCGGA-CTCCTACGGG-A
GGCAGCAGTGGCGAATATTGGACAAGGCGGGAAA-CCCTGA-TCCAGCCATGCCGTGTGT
GTGAAGAAGGCCTTTTGGTTGTAAAGCACTTTAAGCAGTGAA-GAAGACT-CCGTGGT--
TAAT-ACCCATAAACGATGACATTAGCTGCAGAA-TAAGCACCGGCTAACTCTGTGCCAG
CAGCCGCGGTAAT-ACAGAGGGTGCAAG-CGTTAATCGGAATTACTGGG--CGTAAAGGG
A-GCGTAGG-TGGCTTG-ATAAGTCAGATGTG-A-AATCCCCGGG-CTTAA-CCTGGGAA
CTGCATCTGAT-ACTGTTG-GGCTAGAGTAGGTGAGAGGGAGGTAGAATTCCAGGTGTAG
CGGTGAAATGCGTAGAGATCTGGAGGAATACCGATGGCGAAGGCAGCCTTCTGGC-ATAA
TACTGACACTGAG--GTGCGA-AAGCGTGGGGAGCAAACAGGATTAGATACCCTGGTAGT
CCACGC-CGTAAACGATGTCTACT-AGTC-GTTGGGT-CC--------------------
--CTTG-----------------AG-GACTTAGTGACGCAGC-TAACGCAATAAGTAGAC
CGCCTGGGGAGTACGGTCGCAAGGTTACCAC-TCAAA-TGAATTGACGGGGGCCCGCACA
AGCGGTGGAGCATGTGGTTTACTTCGATGCAACGCGAAGAACCTTACCTGGTCTTGACAT
A-TCTAG---A-ATCCTGCAGAGATGG-GGAAG--TGCC--TTCG----GGAAT--TTGA
ATACAGGTGCTG-CA-TGGCTG-TCGTCAGCTCGTGTCGTCAGATGTTGGGTTATGTCCC
GCAACGAGCGCAACCCTTGTCCTTAG-TTACCAGCGGC-TTAAGCCGGG--AACTCTAAG
GATACTGCCAGT-GACAAACTG-GAGGAAGGTGGGGATGACGTCAAGTCATCATGGCCCT
TA-CGACCAGGGCTACACACGTGCTACAATGGTAGGTA-CAGAGGG------CA-GCTAC
AGG-GCGATGTGA-TGC-GAAT-CTC-AAAAAGCCT-ATCGTAGTCCAGATTGGAGTCTG
CAACTCGACTCC-ATGAAGTAGGAATCGCTAGTAATCGCGGATCAGAA-TGCCGCGGTGA
ATACGTTCCCGGGTCTTGTACACACCGCCCGTCACACCATGGGA-GTTGATTGCACCAGA
AGT-GGATAGCT-TAC-CC-TTCG---GGG-GAGC--GTTCACCACGGCGT-CGCCGAT?
--???????????????????-??????????????????????????????????????
??????
>Imet.AF177299
?????????TGAGTTTTATCCTGGCTCAGAACGAACGCTGGCG-GCAGGCCTAACACATG
CA-AGTCGAACGCCCTA-------------------------------------------
--------------------GCAA------------------------------------
-------------------------------TAGGGAGTGGCAGACGGGTGAGTAACGCG
TGGG-AACGTACCCT-TCGGTCTGGAATAACCCAGGGAAACTT-GGGCTAATACCGGATA
-CGTGC---------------------------------------------------GAG
A-----------------------------------------------------------
-------GCAGAAA-G-A------------------------------------------
------------------------------------------------------------
-----------------------TTTA---------------------------------
--------------------------------------------TCGCCGAAGGATCGG-
CCCGCGTCCGATTAGCTAGTTGGTGAGGTAAAGGCTCACCAAGGCG-ACGATCGGTAGCT
GGTCTGAGAGGATGATCAGCCACACTGGGACTGAGACACGGCCCAGA-CTCCTACGGG-A
GGCAGCAGTGGGGAATATTGGACAATGGGCGAAA-GCCTGA-TCCAGCCATGCCGCGTGA
GTGATGAAGGCCCTAGGGTTGTAAAGCTCTTTCGCCAGGGAC-GA---------------
TAAT--------------GACGGTACCTGGATAA-GAAGCCCCGGCTAACTTCGTGCCAG
CAGCCGCGGTAAT-ACGAAGGGGGCTAG-CGTTGTTCGGAATCACTGGG--CGTAAAGCG
C-ACGTAGG-CGGATCT-TTAAGTCAGGGGTG-A-AATCCCGAGG-CTCAA-CCTCGGAA
CTGCCTTTGAT-ACTGGAG-GTCTCGAGTCCGGGAGAGGTGAGTGGAACTGCGAGTGTAG
AGGTGAAATTCGTAGATATTCGCAAGAACACCAGTGGCGAAGGCGGCTCACTGGC-CCGG
TACTGACGCTGAG--GTGCGA-AAGCGTGGGGAGCAAACAGGATTAGATACCCTGGTAGT
CCACGC-CGTAAACTATGGATGCT-AGCC-GTTGGGC-AG--------------------
--CTTG------------------C-TGTTCAGTGGCGCAGC-TAACGCTTTAAGCATCC
CGCCTGGGGAGTACGGTCGCAAGATTAAAAC-TCAAA-GGAATTGACGGGGGCCCGCACA
AGCGGTGGAGCATGTGGTTTAATTCGAAGCAACGCGCAGAACCTTACCAGCTTTTGACAT
G-CCCGGT--ATGATCGCCAGAGATGG-CTTTC--TTCC--CGCA---AGGGGC--CGGT
GCACAGGTGCTG-CA-TGGCTG-TCGTCAGCTCGTGTCGTGAGATGTTGGGTTAAGTCCC
GCAACGAGCGCAACCCTCGCCCTTAG-TTGCCATCAT--TAAG-TTGGG--CACTCTAGG
GGGACTGCCGGT-GATAAGCCGCGAGGAAGGTGGGGATGACGTCAAGTCCTCATGGCCCT
TA-CAGGCTGGGCTACACACGTGCTACAATGGCGGTGA-CAATGGG------AT-GCGGA
AGG-GCGACCTCG-AGC-AAAT-CTC-AAAAA-GCC-GTCTCAGTTCGGATTGCACTCTG
CAACTCGAGTGC-ATGAAGGTGGAATCGCTAGTAATCGCAGATCAGCA-CGCTGCGGTGA
ATACGTTCCCGGGCCTTGTACACACCGCCCGTCACACCATGGGA-GTTGGTTTTACCCGA
AGG-CGTTTCGC-CAA-CC-GCAA---GGA-GGCA--GGCGACCACGGTAG-GGTCAGCG
--ACTGGGGTGAAGTCGTAAC-AAGGTAGCCGTAGGGGAACCTGC???????????????
??????
>Dmul.M34405
??TAATTGACGAGTTTGATCCTGGCTCAGAATGAACGCTGGCG-GCGTGCTTAACACATG
CA-AGTCGCACGAGAAC-GCTTCT-G----------------------------------
--------------------CTTG------------------------------------
-----------------------CAGGGGCTAGTAAAGTGGCGCACGGGTGAGTAACGCG
TGGGTAATCTACCCT-TGGATTCGGGATAACCCTTCGAAAGGA-GTGCTAATACCGGATG
-AAGTCATTTA--GGC-----------------------------------------TGT
G---------------------------------------------------GTT-TA--
----GATGATGAAA-G-GTGGC--C--TCTC-----------------------------
------------------------------------------------------------
-----------------------CGAG---------------------------------
---------------------------------GA---AGCTA-CCGTTTGGGGATGAG-
CCCGCGTACCATTAGCTTGTTGGTGGGGTAACGGCCTACCAAGGCG-ACGATGGTTAGCT
NGTCTGAGAGGATGATCAGCCACACTGGAACTGACACACGGTCNNGN-CTCCTACGGG-A
GGCAGCAGTGAGGAATTTTGC?????GGGGGNAA-CCNTNA-CGCAGCAACGCCGCGTGA
GTGAAGAAGGCCTTCGGGTCGTAAAGCTCTGTCA-GTGGGAA-GAACCTT-CGTATGTT-
GAAT-ATGCATACGGACTGACGGTACCACAGAAG-GAAGCACCGGCTAACTCCGTGCCAG
CAGCCGCGGTAAT-ACGGAGGGTGCAAG-CGTTATTCGGAATTATTGGG--CGTAAAGAG
C-GCGTAGG-CGGCTTT-GCAAGTCAGGTGTG-A-AAT-CCGGGG-CTNAA-CCCCGGAA
GAGCATTTGAT-ACTGTGG-AGCTTGAGTATGGGAGAGGNNAGTGGNATTCCTGGTGTAG
CGGTGAAATGCGTAGATATCAGGAGGAACACCGGTGGCGAAGGCGGYTTCCTGGA-CCAA
TACTGACGCTGAG--GCGCGA-AGGCGTGGGGAGCAAACAGGATTAGATACCCTNGTAGT
CCACGC-AGTAAACGTTGATCACT-AGGT-GTAGCGG-GT--------------------
--ATTG----------------ACC-CCTGCTGTGCCGGAGT-TAACGCATTAAGTGATC
CGCCTGGGGAGTACGATCGCAAGATTAAAAC-TCAAA-GGAATTGACGGGGGCCCGCACA
AGCGGTGGAGCATGTGGTTTAATTCGANNNAACGCGAAGAACCTTACCTGGATTTGACAT
C-CGCGG---R-RTTCTTATGAAAATA-GGGAG--TGCCC-TTCG---GGGAGC--CGCG
AGACAGGTGCTG-CA-TGGCTG-TCGTCAGCTCGTGTCGTGAGATGTTGGGTTAAGTCCC
GCAACGAGCGCAACCCCTRTCTTCAG-TTACCATCAT--TAAG-TTGGG--GACTCTGAA
GATACTGCCCCG-GTTAACGGG-GAGGAAGGTGGGGATGACGTCAAGTCCTCATGGCCTT
TA-TGTCCAGGGCTACACACGTGCTACAATGGGCTGTA-CNNAGGG------NA-GCGAT
CTC-GCGAGAGCA-AGC-CAAT-CCC-AAAAAGCAG-TCCTTAGTTCGGRTTGGAGTCTG
CAACTCGACTCC-ATGAAGCTGGAATCGCTAGTAATCGCG????????-???????????
????????????????????????????????????????????-???????????????
???-????????-???-??-????---???-????--??????????????-????????
--???????????????????-??????????????????????????????????????
??????
>Dsp..X93994
????????????????????CTGGCTCAGAATGAACGCTGGCG-GCGTGCCTAACACATG
CA-AGTCGAGCGCGAAA-GTCC--------------------------------------
--------------------TTCG------------------------------------
-------------------------GGGATGAGTAAAGTGGCGCACGGGTGAGTAACGCG
TGGATGATCTACCTG-CATCACCGGAATAACGGTTGGAAACGA-CTGCTAATGCCGGATA
-GTCTT---------------------------------------------------GAA
A-----------------------------------------------------------
-------GGGTAAA-G-GGGGC--C--TCTG-----------------------------
------------------------------------------------------------
-----------------------CTTG---------------------------------
---------------------------------CA---AGCTT-CCGGGTGCTGATGAG-
TCCGCGTCTGATTAGCTAGTTGGTGAGGTAATGGCTCACCAAGGCA-ACGATCAGTAGCA
GGTTTGAGAGGATGACCTGCCACACTGGGACTGGAACGCGGCCCAGA-CTCCTACGGG-A
GGCAGCAGTGGGGAATATTGCGCAATGGGCGAAA-GCCTGA-CGCAGCGACGCCGCGTGG
AGGATGAAGGCCTTCGGGTCGTAAACTCCTGTCAAGAGGGAA-GAACCGT-ATGCGGAA-
TAAT-ACACCGCATGCCTGACGGTACCTCTAGAG-GAAGCACCGGCTAACTCCGTGCCAG
CAGCCGCGGTAAT-ACGGAGGGTGCAAG-CGTTATTCGGAATCACTGGG--CGTAAAGCG
C-GCGTAGG-TGGCTTG-GTAAGTCAGGTGTG-A-AAGCCCCCGG-TCCAA-CCGGGGAA
TTGCACTTGAT-ACTGCTA-GGCTAGAGTTCAGGAGAGGGTGGCGGAATTCCAGGTGTAG
GAGTGAAATCCGTAGATATCTGGAGGAACACCGGTGGCGAAGGCGGCCACCTGGA-CTGA
CACTGACGCTGAG--GTGCGA-AAGCGTGGGTAGCAAACAGGATTAGATACCCTGGTAGT
CCACGC-CGTAAACGATGGATACT-AGGT-GTCGGGG-A---------------------
--CTTG------------------A-TCCTCGGTGCCGTAGC-TAACGCGTTAAGTATCC
CGCCTGGGGAGTACGGTCGCAAGGCTGAAAC-TCAAA-GAAATTGACGGGGGCCCGCACA
AGCGGTGGAGTATGTGGTTTAATTCGATGCAACGCGAAGAACCTTACCTAGGCTTGACAT
C-CGGAG---A-ATCCCTCCGAAAAGA-GGGAG--TGCCC-TTCG---GGGAGC--TCCG
AGACAGGTGCTG-CA-TGGCTG-TCGTCAGCTCGTGCCGTGAGGTGTTGGGTTAAGTCCC
GCAACGAGCGCAACCCCTATCTTCAG-TTGCCATCAGG-TAATGCTGGG--CACTCTGGA
GAGACTGCCCCG-GTTAACGGG-GAGGAAGGTGGGGACGACGTCAAGTCATCATGGCCCT
TA-CGCCTAGGGCTACACACGTACTACAATGGCGCATA-CAAAGGG------TT-GCGAT
ACC-GCGAGGTGG-AGC-TAAT-CCC-AAAAAGTGC-GTCTCAGTCCGGATTGCAGTCTG
CAACTCGACTGC-ATGAAGTCGGAATCGCTAGTAATCCCGTATCATCA-TGACGGGGTGA
ATGCGTTCCCGGGCCTTGTACACACCGCCCGTCACACCACGAAA-GTTGGTTCTGCCCGA
CGC-CGATGAGC-TAA-CCCGCAA--GGGA-GGCA--GTCGTCTACGGTAG-GGCCGATG
--ATTGGGGTGAAGTCGTAAC-AAGGTAGCCGTAGGGGAACCT?????????????????
??????
>Plan.M75053
????ATTGAAGAGTTTGATCATGGCTCAGATTGAACGCTGGCG-GCAGGCTTAACACATG
CA-AGTCGAACGGTAAC-AGGTGA-GTA--------------------------------
--------------------CTTG------------------------------------
----------------------TACTTACGCTGACGAGTGGCGGACGGGTGAGTAATGCT
TGGG-AATCTAGCTT-ATGGAGGGGGATAACTACGGGAAACTG-TAGCTAATACCGCGTA
-GTATC---------------------------------------------------GGA
A-----------------------------------------------------------
-------GATGAAA-G-GCTGG--G--ACC------------------------------
------------------------------------------------------------
-----------------------GAAA---------------------------------
----------------------------------G---GCCAG-TTGCCATAGGATGAG-
CCCAAGTGGGATTAGGTAGTTGGTAGGGTAAAGGCCTACCAAGCCG-ACGATCTCTAGCT
NGTCTGAGANNATGACCAGCCACACTGGAACTGAGACACGGTCCNGA-CTCCTACGGG-A
GGCAGCAGTGGGNAATATTGCACAATGGGGGCAA-CCCTGA-TGCAGCCATGCCGCGTGA
ATGAAGAAGGCCTTCGGGTTGTAAAGTTCTTTCGGTAGAGAG-GAAGGCG-AACTTGT--
GAAT-AGCAAGTTTGATTGACGTTACCTACAGAA-GAAGCACCGGCTAACTCCGTGCCAG
CAGCCGCGGTAAT-ACGGAGGGTGCGAG-CGTTAATCGGAATAACTGGG--CGTAAAGGG
C-ACGCAGG-CGGTTGA-TTAAGTGAGATGTG-A-AAGCCCCGAG-CTTAA-CTTGGGAA
TAGCATTTCAT-ACTGGTC-AACTAGAGTACTTTAGGGAGGGNTAGAATTCCACGTGTAG
CGGTGAAATGCGTAGAGATGTGGAGGAATACCGAAGGCGAAGGCAGCCCCTTGGG-AATG
TACTGACGCTCAT--GTGCGA-AAGCGTGGGGAGCAAACAGGATTNGATACCCTGGTAGT
CCACGC-TGTAAACGATGTCGATT-TGGG-GGTTG-A-GC--------------------
--TNNA-----------------AG-CT-TGGCGCCCGTAGC-TAACGTGATAAATCGAC
CGCCTGGGGAGTACGGCCGCAAGGTTAAAAC-TCAAA-TNAATTGACGGGGGCCCGCACA
AGCGGTGGAGCATGTGGTTTAATTCGATGNAACGCGAAGAACCTTACCTACTCTTGACAT
C-CAGAG---A-AGACACTAGAGATAG-TGTTG--TGCC--TTCG----GGAGC--TCTG
AGACAGGTGCTG-CA-TGGCTG-TCGTCAGCTCGTGTTGTGAAATGTTGGGTTNAGTCCC
GCAACGAGCGCAACCCTTATCCTTTG-TTGCCAGCATG-TNAA-GTGGG--AACTCAAAG
GAGACTGCCAGT-GATNAACTG-GAGGAAGGTGGGGATGACGTCAAGTCATCATGGCCCT
TA-CGAGTAGGGCTACACACGTGCTACAATGGTGCATA-CAGAGGG------CG-GCGAA
CCT-GCGAGGGTG-AGC-GAAT-CTC-AGAAAGTGC-ATCGTAGTCCGGATTGGAGTCTG
CAACTCGACTCC-ATGAAGTCGGAATCGCTAGTAATCGCAAATCAGAA-TGTTGCGGTGA
ATACGTTCCCGGGCCTTGTACACACCGCCCGTCACACCATGGGA-GTGGGTTGTACCAGA
AGT-AGATAGCT-TAA-CC-TTTT---GGA-GGGC--GTTTACCACGGTAT-GATTCAT?
--???????????????????-??????????????????????????????????????
??????
>Cden.AF233878
??????????????????????????????????????TGGCG-GCATGCCTTACACATG
CA-AGTCGAACGGTAAC-AGGTC-------------------------------------
--------------------TTTCGG----------------------------------
--------------------------GATGCTGACGAGTGGCGAACGGGTGAGTAATACA
TCGG-AACGTGCCTA-GTAGTGGGGGATAACTACTCGAAAGAG-TGGCTAATACCGCATG
-AGATC---------------------------------------------------TAT
G-----------------------------------------------------------
-------GATGAAA-G-CAGGG--G--ACC------------------------------
------------------------------------------------------------
-----------------------TTCG---------------------------------
----------------------------------G---GCCTT-GTGCTACTAGAGCGG-
CCGATGGCAGATTAGGTAGTTGGTGGGATAAAAGCTTACCAAGCCT-ACGATCTGTAGCT
GGTCTGAGAGGACGATCAGCCACACTGGGACTGAGACACGGCCCAGA-CTCCTACGGG-A
GGCAGCAGTGGGGAATTTTGGACAATGGGGGAAA-CCCTGA-TCCAGCAATGCCGCGTGC
AGGATGAAGGCCTTCGGGTTGTAAACTGCTTTTGTACGGAAC-GAAAAGT-CTTGGGC--
TAAT-ACCCTGGGATCATGACGGTACCGTAAGAA-TAAGCACCGGCTAACTACGTGCCAG
CAGCCGCGGTAAT-ACGTAGGGTGCAAG-CGTTAATCGGAATTACTGGG--CGTAAAGCG
T-GCGCAGG-CGGTTTT-GTAAGACAGTGGTG-A-AATCCCCGGG-CTCAA-CCTGGGAA
CTGCCATTGTG-ACTGCAA-GGCTGGAGTGCGGCAGAGGGGGATGGAATTCCGAGTGTAG
CAGTGAAATGCGTAGATATGCGGAGGAACACCGATGGCGAAGGCAATCCCCTGGG-CCTG
CACTGACGCTCAT--GCACGA-AAGCGTGGGGAGCAAACAGGATTAGATACCCTGGTAGT
CCACGC-CCTAAACGATGTCAACT-GGTT-GTTGGGA-A---------------------
--TTTA-----------------TT-TTCTCAGTAACGAAGC-TAACGCGTGAAGTTGAC
CGCCTGGGGAGTACGGCCGCAAGGTTAAAAC-TCAAA-GGAATTGACGGGGACCCGCACA
AGCGGTGGATGATGTTCTTTAATTCGATGCAACGCGAAAAACCTTACCCACCTTTGACAT
G-TATGG---A-ATCCTTTAGAGATGA-AGGAG--TGCTC-GAAA---GAGAGC--CATA
ACACAGGTGCTG-CA-TGGCTG-TCGTCAGCTCGTGTCGTGAGATGTTGGGTTAAGTCCC
GCAACGAGCGCAACCCTTGCCATTAG-TTGCTA-C----GAAA---GGG--CACTCTAAT
GGGACTGCCGGT-GACAAACCG-GAGGAAGGTGGGGATGACGTCAAGTCCTCATGGCCCT
TA-TAGGTGGGGCTAGAAACGTCATACAATGGCCGGTA-CAAAGGG------TA-GCCAA
GCC-GCGAGGTGG-AGC-CAAT-CCC-ATAAAGCCG-GTCGTAGTCCGGATCGCAGTCTG
CAACTCGACTGC-GTGAAGTCGGAATCGCTAGTAATCGTGGATCAGCA-TGCCACGGTGA
ATACGTTCCCGGGTCTTGTACACACCGCCCGTCACACCATGGGA-GCGGGTCTCGCCAGA
AGT-AGGTAGCC-TAA-CC-GCAA---GGA-GGGC--GCTTACCACGGCGG-GGTTCGTG
--ACTGGGGTGAA????????-??????????????????????????????????????
??????
>Ppro.X70954
?????????AGAGTTTGATNNTGGCTCAGAACGAACGCTGGCG-GCGTGCCTAACACATG
CA-AGTCGAACGGGATT-AAGGGG------------------------------------
--------------------CTTG------------------------------------
-------------------------CTCCTTAATCTAGTGGCGCACGGGTGAGTAACGCG
TAGATAATCTGCCTG-ATGATCAGGAATAACACTTCGAAAGAG-GTGCTAATACCTGATA
-AGCCCACGAC--GGC-----------------------------------------TTT
G---------------------------------------------------GTC-GT--
----TGCGGGAAAA-G-GGGGG--G--ACC------------------------------
------------------------------------------------------------
-----------------------ATTT---------------------------------
----------------------------------G---GCCTT-CTGTCATCAGATGAG-
TCTGCGTACCATTAGCTAGTTGGTAGGGTAAAGGCCTACCAAGGCG-ACGATGGTTAGCT
GGTCTGAGAGGATGATCAGCCACACTGGAACTGAGACACGGTCCAGA-CTCCTACGGG-A
GGCAGCAGTGGGGAATTTTGCGCAATGGGCGAAA-GCCTGA-CGCAGCAACGCCGCGTGA
GTGATGAAGGCTTTCGGGTCGTAAAGCTCTGTCAAGGGGAAA-GAAGTGT-ATTGTGGT-
TAAT-ACCCATGGTACTTGACGGTACCCCTGAAG-GAAGCACCGGCTAACTCCGTGCCAG
CAGCCGCGGTAAT-ACGGGGGGTGCAAG-CGTTGTTCGGAATTATTGGG--CGTAAAGCG
C-GTGTAGG-CGGTTTG-TTAAGTCTGATGTG-A-AAGCCCTGGG-CTCAA-CCCAGGAA
GTGCATTGGAT-ACTGGCA-GACTTGAATACGGGAGAGGGTAGTGGAATTCCTGGTGTAG
GAGTGAAATCCGTAGATATCAGGAGGAACACCGGTGGCGAAGGCGGCTACCTGGA-CCGA
TATTGACGCTGAG--ACGCGA-AAGCGTGGGTAGCAAACAGGATTAGATACCCTGGTAGT
CCACGC-CGTAAACGATGAGTACT-AGGT-GTTGCGG-GT--------------------
--ATTG----------------ACC-CCTGCAGTGCCGCAGC-TAACGCATTAAGTACTC
CGCCTGGGAAGTACGGTCGCAAGACTAAAAC-TCAAA-GGAATTGACGGGGGCCCGCACA
AGCGGTGGAGCATGTGGTTTAATTCGACGCAACGCGCAGAACCTTACCTGGGCTTGACAT
C-CACGG---A-ACCCTCCCGAAACGG-AGGGG--TGCCC-TTCG---GGGAGC--CGTG
AGACAGGTGCTG-CA-TGGCTG-TCGTCAGCTCGTGTCGTGAGATGTTGGGTTAAGTCCC
GCAACGAGCGCAACCCCTATCCTCAG-TTGCCATCAT--TAAG-TTGGG--CACTCTGTG
GAGACTGCCGGT-GTCAAACCG-GAGGAAGGTGGGGATGACGTCAAGTCCTCATGGCCCT
TA-TGTCCAGGGCTACACACGTGCTACAATGGCCGGTA-CAAAGAG------TA-GCGAA
GCC-GCGAGGTTG-AGC-CAAT-CTC-ATAAAGCCG-GTCTCAGTTCGGATTGGAGTCTG
CAACTCGACTCC-ATGAAGTTGGAATCGCTAGTAATCGCGGATCAGCA-TGCCGCGGTGA
ATACGTTCCCGGGCCTTGTACACACCGCCCGTCACACCACGGGA-GTCGATTGGTCCCGA
AGT-GCGTGAGC-TAA-CCCGCAA--GGGA-GGCA--GCGTCCTAAGGAAT-GGTCGGTG
--ACTGGGGTGAAGTCGTAAC-AAGGTAGCCGTAGGGGAACCTGCGGCTGGATCACCTCC
TTTNN?
>Hsp..AF000221
?????????????????????????????AGTGAACGCTGGCG-GCGTGCCTAATACATG
CA-AGTCGAACGATGAA-GCT--C-TAG--------------------------------
--------------------CTTG------------------------------------
--------------------CTAG----AGTGGATTAGTGGCGCACGGGTGAGTAATGCA
TAGATAACATGCCCT-TTAGTCTAGGATAGCCATTGGAAACGA-TGATTAATACTGGATA
-CTCCT---------------------------------------------------TAC
G-----------------------------------------------------------
-------AGGGAAA-G--------------------------------------------
------------------------------------------------------------
-----------------------TTTT---------------------------------
--------------------------------------------TCGCTAAAGGATTGG-
TCTATGTCCTATCAGCTTGTTGGTGAGGTAATGGCTCACCAAGGCT-ATGACGGGTATCC
GGCCTGAGAGGGTGAACGGACACACTGGAACTGAGACACGGTCCAGA-CTCCTACGGG-A
GGCAGCAGTAGGGAATATTGCTCAATGGGGGAAA-CCCTGA-AGCAGCAACGCCGCGTGG
AGGATGAAGGTTTTCGGATTGTAAACTCCTTTTGTTAGAGAA-GA---------------
TAAT--------------GACGGTATCTAACGAA-TAAGCACCGGCTAACTCCGTGCCAG
CAGCCGCGGTAAT-ACGGAGGGTGCAAG-CGTTACTCGGAATCACTGGG--CGTAAAGAG
C-GCGTAGG-CGGGATA-GCAAGTCAGATGTG-A-AATCCTATGG-CTTAA-CCATAGAA
CTGCATTTGAA-ACTGTTA-TTCTAGAGTATGGGAGAGGTAGGTGGAATTCTTGGTGTAG
GGGTAAAATCCGTAGAGATCAAGAGGAATACTCATTGCGAAGGCGACCTGCTAGA-ACAT
AACTGACGCTGAT--GCGCGA-AAGCGTGGGGAGCAAACAGGATTAGATACCCTGGTAGT
CCACGC-CCTAAACGATGAATGCT-AGTT-GTTGTGG-AG--------------------
--CTTG-----------------TC-TCTGCAGTAATGCAGC-TAACGCATTAAGCATTC
CGCCTGGGGAGTACGGTCGCAAGATTAAAAC-TCAAA-GGAATAGACGGGGACCCGCACA
AGCGGTGGAGCATGTGGTTTAATTCGAAGATACACGAAGAACCTTACCTAGGCTTGACAT
T-GATAG---A-ATCCGCTAGAGATAG-TGGAG--TGCTAGCTTG--CTAGAAC--TTGA
AAACAGGTGCTG-CA-CGGCTG-TCGTCAGCTCGTGTCGTGAGATGTTGGGTTAAGTCCC
GCAACGAGCGCAACCCTCGTCCTTAG-TTGCTAACTA--TTCGGTAGAG--CACTCTAAG
GAGACTGCCTTC-G-CAAGGAG-GAGGAAGGTGAGGATGACGTCAAGTCATCATGGCCCT
TA-CGCCTAGGGCTACACACGTGCTACAATGGGAAGCA-CAAAGAG------AT-GCAAT
ATT-GTGAAATGG-AGC-AAAT-CTA-TAAA-ACTT-CTCTCAGTTCGGATTGTAGTCTG
CAACTCGACTAC-ATGAAGCTGGAATCGCTAGTAATCGTAAATCAGCTATGTTACGGTGA
ATACGTTCCCGGGTCTTGTACTCACCGCCCGTCACACCATGGGA-GTTGTATTCGCCTTA
AGT-CGGAATGC-CA-----AAC------T-GGCT--ACCGCCCACGGCGG-ATGCAGCG
--ACTGGGGTG??????????-??????????????????????????????????????
??????
>Rpar.L36673
???????????????????????????????????????????-??????TTAACACATG
CA-AGTCGAACGGACTA-ATTT---GGGG-------------------------------
--------------------CTTG------------------------------------
-----------------------CTCCAA-TTAGTTAGTGGCAGACGGGTGAGTAACACG
TGGG-AATCTACCCA-TTAGTACGGAATAACTTTTAGAAATAA-AAGCTAATACCGTATA
-TTCTC---------------------------------------------------TGC
G-----------------------------------------------------------
-------GAGGAAA-G-A------------------------------------------
------------------------------------------------------------
-----------------------TTTA---------------------------------
--------------------------------------------TCGCTGATGGATGAG-
CCCGCGTCAGATTAGGTAGTTGGTGAGGTAATAGCTCACCAAGCCG-ACGATCTGTAGCT
GGTCTGAGAGGATGATCAGCCACACTGGGACTGAGACACGGCCCAGA-CTCCTACGGG-A
GGCAGCAGTGGGGAATATTGGACAATGGGCGAAA-GCCTGA-TCCAGCAATACCGAGTGA
GTGATGAAGGCCTTAGGGTTGTAAAGCTCTTTTAGCAAGGAA-GA---------------
TAAT--------------GACGTTACTTGCAGAA-AAAGCCCCGGCTAACTCCGTGCCAG
CAGCCGCGGTAAG-ACGGAGGGGGCTAG-CGTTGTTCGGAATTACTGGG--CGTAAAGAG
T-GCGTAGG-CGGTTTA-GTAAGTTGGAAGTG-A-AAGCCCGGGG-CTTAA-CCTCGGAA
TTGCTTTCAAA-ACTACTA-ATCTAGAGTGTAGTAGGGGATGATGGAATTCCTAGTGTAG
AGGTGAAATTCTTAGATATTAGGAGGAACACCGGTGGCGAAGGCGGTCGTCTGGG-CTAC
AACTGACGCTGAT--GCACGA-AAGCGTGGGGAGCAAACAGGATTAGATACCCTGGTAGT
CCACGC-CGTAAACGATGAGTGCT-AGAT-ATCGGAA-GA--------------------
--TTC-------------------T-CTTTCGGTTTCGCAGC-TAACGCATTAAGCACTC
CGCCTGGGGAGTACGGTCGCAAGATTAAAAC-TCAAA-GGAATTGACGGGGGCTCGCACA
AGCGGTGGAGCATGCGGTTTAATTCGATGTTACGCGAAAAACCTTACCAACCCTTGACAT
G-GTGGTCG-C-GGATCGCAGAGATGC-TTTTCT-TCAG--CTCG---GCTGGA--CCAC
ACACAGGTGTTG-CA-TGGCTG-TCGTCAGCTCGTGTCGTGAGATGTTGGGTTAAGTCCC
GCAACGAGCGCAACCCTCATTCTTAT-TTGCCAGCGGG-TAATGCCGGG--AACTATAAG
AAAACTGCCGGT-GATAAGCCG-GAGGAAGGTGGGGACGACGTCAAGTCATCATGGCCCT
TA-CGGGTTGGGCTACACGCGTGCTACAATGGTGTTTA-CAGAGGG------AA-GCAAG
ACG-GCGACGTGG-AGC-AAAT-CCC-TAAAA-GAC-ATCTCAGTTCGGATTGTTCTCTG
CAACTCGAGAGC-ATGAAGTTGGAATCGCTAGTAATCGCGGATCAGCA-TGCCGCGGTGA
ATACGTTCTCGGGCCTTGTACACACTGCCCGTCACGCCATGGGA-GTTAGTTTTACCTGA
AGG-TGGTGAGC-TAA-C--GCAA----GA-GGCA--GCCAACCACGGTAA-AATTAGCG
--ACTGGGGTGAAGTCGTAA?-??????????????????????????????????????
??????
>Tlin.AJ005816
?????????????????????????????????AACGCTGGCG-GCATGCTTTACACATG
CA-AGTCGAACGGCAGC-GCGGGC------------------------------------
--------------------TTCG------------------------------------
-------------------------GCCTGCCGGCGAGTGGCGAACGGGTGAGTAATACA
TCGG-AACGTGCCCA-GTCGTGGGGGATAACACATCGAAAGAT-GTGCTAATACCGCATA
-CGTCC---------------------------------------------------TGA
G-----------------------------------------------------------
-------GGAGAAA-G-CGGGG--G--ATC------------------------------
------------------------------------------------------------
------------------------TCG---------------------------------
----------------------------------G--ATCCTC-GCGCGATTGGAGCGG-
CCGATGTCAGATTANCTAGTAGGTGAGGTAGAGGCTCACCTAGGCG-ACGATCTGTATCG
GGACTGAGAGGATGATCCACCACACTGGGACTGAGACACGGCCCAGA-CTCCTACGGG-A
GGCAGCAGTGGGGAATTTTGGACAATGGGGGCAA-CCCTGA-TCCAGCCATGCCGCGTGA
GTGAAGAAGGCCTTCGGGTTGTAAAGCTCTTTCGGCCGGGAA-GAAATCG-CATTCTC--
TAAC-ATAGGATGTGGATGACGGTACCGGACTAA-GAAGCACCGGCTAACTACGTGCCAG
CAGCCGCGGTAAT-ACGTAGGGTGCGAG-CGTTAATCGGAATTACTGGG--CGTAAAGCG
T-GCGCAGG-CGGTTTG-CCAAGACAGGCGTG-A-AATCCCCGGG-CTTAA-CCTGGGAA
CTGCGCTTGTG-ACTGGCA-GGCTAGAGTACGGCAGAGGGGGGTGGAATTCCACGTGTAG
CAGTGAAATGCGTAGAGATGTGGAGGAACACCGATGGCGAAGGCAGCCCCCTGGG-CCTG
TACTGACGCTCAT--GCACGA-AAGCGTGGGGAGCAAACAGGATTAGATACCCTGGTAGT
CCACGC-CCTAAACGATGTCGACT-AGTC-GTTCGGA-GCA-------------------
--GCAA-----------------TG-CACTGAGTGACGCAGC-TAACGCGTGAAGTCGAC
CGCCTGGGGAGTACGGCCGCAAGGTTAAAAC-TCAAA-GGAATTGACGGGGACCCGCACA
AGCGGTGGATGATGTGGATTAATTCGATGCAACGCGAAAAACCTTACCTACCCTTGACAT
G-CCAGG---A-ATCTTGCTGAGAGGC-GAGAG--TGCC--TTCG----GGAGC--CTGG
ACACAGGTGCTG-CA-TGGCTG-TCGTCAGCTCGTGTCGTGAGATGTTGGGTTAAGTCCC
GCAACGAGCGCAACCCTTGTCACTAG-TTGCCATCAT--TTGG-TTGGG--CACTCTAAT
GAGACTGCCGGT-GACAAACCG-GAGGAAGGTGGGGATGACGTCAAGTCCTCATGGCCCT
TA-TGGGTAGGGCTTCACACGTCATACAATGGTCGGTA-CAGAGGG------TT-GCCAA
GCC-GCGAGGTGG-AGC-CAAT-CCC-TTAAAGCCG-ATCGTAGTCCGGATCGTAGTCTG
CAACTCGACTAC-GTGAAGTCGGAATCGCTAGTAATCGCAGATCAGCA-TGCTGCGGTGA
ATACGTTCCCGGGTCTTGTACACACCGCCCGTCACACCATGGGA-GTGGGTTTCACCAGA
AGT-AGGTAGCT-TAA-CC-TTCG---GGG-GGGC--GCTTACCACGGTGA-GATTCATG
--ACTGGGGTGAAGTCGTAAC-AAGGTAGCCGTATCGGAA????????????????????
??????
>Pabi.AB021416
???????????AGTTTGATCCTGGCTCAGAACGAACGCTGGCG-GCATGCCTAATACATG
CA-AGTCGAACGAGATC-------------------------------------------
--------------------TTCG------------------------------------
-------------------------------GGTCTAGTGGCGCACGGGTGCGTAACGCG
TGGG-AATCTGCCCT-TGGGTTCGGAATAACAGTTGGAAACGA-CTGCTAATACCGGATG
-ATGAC---------------------------------------------------GTA
A-----------------------------------------------------------
-------GTCCAAA-G-A------------------------------------------
------------------------------------------------------------
-----------------------TTTA---------------------------------
--------------------------------------------TCGCCCAGGGATGAG-
CCCGCGTAGGATTAGCTAGTTGGTGGGGTAAAGGCCTACCAAGGCG-ACGATCCTTAGCT
GGTCTGAGAGGATGATCAGCCACACTGGGACTGAGACACGGCCCAGA-CTCCTACGGG-A
GGCAGCAGTAGGGAATATTGGACAATGGGCGCAA-GCCTGA-CCCAGCAATGCCGCGTGA
GTNATGAAGGCCTTAGGGTTGTAAAGCTCTTTTACCAGAGAT-GA---------------
TAAT--------------GACAGTATCTGGGGAA-TAAGCCCCGGCTAACTCCGTGCCAG
CAGCCGCGGTAAT-ACGGAGGGGGCTAG-CGTTGTTCGGAATTACTGGG--CGTAAAGCG
C-ACGTAGG-CGGCGAT-TTAAGTCTGAGGTG-A-AAGCCCGGGG-CTCAA-CCCCGGAA
CTGCCTTTNAG-ACTGGAT-TGCTTGAATCCGGGAGAGGTGAGTGGAATTCCGAGTNTAG
AGGTGAAATTCGTAGATATTCGGAAGAACACCAGTGGCGAAGGCGGCTCACTGGA-CCGG
CATTGACGCTGAG--GTGCGA-AAGCGTGGGGAGCAAACAGGATTAGATACCCTGGTAGT
CCACGC-CGTAAACGATGATAACT-AGCT-GCCGGGG-CA--------------------
--CATG-----------------GT-GTTTCGGTGGCGCANN-TAACGCATTAAGTTATC
CGCCTGGGGAGTACGGTCGCAAGATTAAAAC-TCAAA-GGAATTGACGGGGGCCTGCACA
AGCGGTGGAGCATGTGGTTTAATTCGAAGCAACGCGCAGAACCTTACCAGCGTTTGACAT
C-CTCATCG-C-GATTTCCAGAGATGG-ATTTCT-TCAGT--TCG---GCTGGA--TGAG
TGACAGGTGCTG-CA-TGGCTG-TCGTCAGCTCGTGTCGTGAGATGTTGGGTTAAGTCCC
GCAACGAGCGCAACCCTCGCCTTTAG-TTGCCAGCAT---TTGGTTGGG--TACTCTAAA
GGAACCGCCGGT-GATAAGCCG-GAGGAAGGTGGGGATGACGTCAAGTCCTCATGGCCCT
TA-CGCGCTGGGCTACACACGTGCTACAATGGCGACTA-CAGTGGG------CA-GCGAC
CTC-GCGAGGGGG-AGC-TAAT-CTC--CAAAAGTC-GTCTCAGTTCGGNTCGTTTTCTG
CAACTCGAGAGC-GTGAAGGCGGAATCGCTAGTAATCGCGGATCAGCA-TGCCGCGGTGA
ATACGTTCCCAGGCCTTGTACACACCGCCCGTCACACCATGGGA-GTTGGATTCACTCGA
AGG-CGTTGAGC-TAA-CC-GCAA---GGA-GGCA--GGCGACCACAGTGG-GTTTAGCG
--ACTGGGGTGAAGTCGTAAC-AAGGTAGCCGTAGGGGAACCTGCGGCTGGATCACCTCC
TT????
>Smal.AJ131117
?????????????????????????????AGTGAACGCTGGCG-GTAGGCCTAACACATG
CA-AGTCGAACGGCAGC-ACAGTAAGAG--------------------------------
--------------------CTTG------------------------------------
---------------------CTCTTATGGGTGGCGAGTGGCGGACGGGTGAGGAATACA
TCGG-AATCTACCTT-TTCGTGGGGGATAACGTAGGGAAACTT-ACGCTAATACCGCATA
-CGACC---------------------------------------------------TTC
G-----------------------------------------------------------
-------GGTGAAA-G-CAGGG--G--ACC------------------------------
------------------------------------------------------------
-----------------------TTCG---------------------------------
----------------------------------G---GCCTT-GCGCGGATAGATGAG-
CCGATGTCGGATTAGCTAGTTGGCGGGGTAAAGGCCCACCAAGGCG-ACGATCCGTAGCT
GGTCTGAGAGGATGATCAGCCACACTGGAACTGAGACACGGTCCAGA-CTCCTACGGG-A
GGCAGCAGTGGGGAATATTGGACAATGGGCGCAA-GCCTGA-TCCAGCCATACCGCGTGG
GTGAAGAAGGCCTTCGGGTTGTAAAGCCCTTTTGTTGGGAAA-GAAAAGC-AGTCGGC--
TAAT-ACCCGGTTGTTCTGACGGTACCCAAAGAA-TAAGCACCGGCTAACTTCGTGCCAG
CAGCCGCGGTAAT-ACGAAGGGTGCAAG-CGTTACTCGGAATTACTGGG--CGTAAAGCG
T-GCGTAGG-TGGTTGT-TTAAGTCTGTTGTG-A-AAGCCCTGGG-CTCAA-CCTGGGAA
TTGCAGTGGAT-ACTGGGC-GACTAGAGTGTGGTAGAGGGTAGTGGAATTCCCGGTGTAG
CAGTGAAATGCGTAGAGATCGGGAGGAACATCCATGGCGAAGGCAGCTACCTGGA-CCAA
CACTGACACTGAG--GCACGA-AAGCGTGGGGAGCAAACAGGATTAGATACCCTGGTAGT
CCACGC-CCTAAACGATGCGAACT-GGAT-GTTGGGT-GCA-------------------
--ATTT-----------------GG-CACGCAGTATCGAAGC-TAACGCGTTAAGTTCGC
CGCCTGGGGAGTACGGTCGCAAGACTGAAAC-TCAAA-GGAATTGACGGGGGCCCGCACA
AGCGGTGGAGTATGTGGTTTAATTCGATGCAACGCGAAGAACCTTACCTGGTCTTGACAT
G-TCGAG---A-ACTTTCCAGAGATGG-ATTGG--TGCC--TTCG----GGAAC--TCGA
ACACAGGTGCTG-CA-TGGCTG-TCGTCAGCTCGTGTCGTGAGATGTTGGGTTAAGTCCC
GCAACGAGCGCAACCCTTGTCCTTAG-TTGCCAGCACG-TAATGGTGGG--AACTCTAAG
GAGACCGCCGGT-GACAAACCG-GAGGAAGGTGGGGATGACGTCAAGTCATCATGGCCCT
TA-CGACCAGGGCTACACACGTACTACAATGGTAGGGA-CAGAGGG------CT-GCAAA
CCC-GCGAGGGCA-AGC-CAAT-CCC-AGAAACCCT-ATCTCAGTCCGGATTGGAGTCTG
CAACTCGACTCC-ATGAAGTCGGAATCGCTAGTAATCGCAGATCAGCATTGCTGCGGTGA
ATACGTTCCCGGGCCTTGTACACACCGCCCGTCACACCATGGGA-GTTTGTTGCACCAGA
AGC-AGGTAGCT-TAA-CC-TTCG---GGA-GGGC--GCTTGCCACGGTGT-GGCCGATG
--ACTGGGGTGAAGTCGTAAC-AAGGTAGCCGTATCGGAAGGTGC???????????????
??????
>Palk.Y13827
???????????????????????????????????CGCTGGCG-GCAGGCCTAACACATG
CA-AGTCGAGCGCATCC-------------------------------------------
--------------------TTCG------------------------------------
-------------------------------GGATGAGCGGCGGACGGGTGAGTATCGCG
TGGG-AACGTGCCCT-TCTCTACGGAATAGTCCTGGGAAACTG-GGGGTAATACCGTATA
-CGCCC---------------------------------------------------TTT
T-----------------------------------------------------------
-------GGGGAAA-G-A------------------------------------------
------------------------------------------------------------
-----------------------TTTA---------------------------------
--------------------------------------------TCGGAGAAGGATCGG-
CCCGCGTTGGATTAGGTAGTTGGTGGGGTAATGGCTCACCAAGCCG-ACGATCCATAGCT
GGTTTGAGAGGATGATCAGCCACACTGGGACTGAGACACGGCCCAGA-CTCCTACGGG-A
GGCAGCAGTGGGGAATCTTAGACAATGGGGGCAA-CCCTGA-TCTAGCCATGCCGCGTGA
GTGATGAAGGCCTTAGGGTTGTAAAGCTCTTTCAGCTGTGAA-GA---------------
TAAT--------------GACGGTAGCAGCAGAA-GAAGTCCCGGCTAACTCCGTGCCAG
CAGCCGCGGTAAT-ACGGAGGGGACTAG-CGTTGTTCGGAATTACTGGG--CGTAAAGCG
C-ACGTAGG-CGGATCA-GAAAGTTGGGGGTG-A-AATCCCGGGG-CTCAA-CCCCGGAA
CTGCCTTCAAA-ACTATTG-GTCTGGAGTTCGAGAGAGGTGAGTGGAATTCCGAGTGTAG
AGGTGAAATTCGTAGATATTCGGAGGAACACCAGTGGCGAAGGCGGCTCACTGGC-TCGA
TACTGACGCTGAG--GTGCGA-AAGCGTGGGGAGCAAACAGGATTAGATACCCTGGTAGT
CCACGC-CGTAAACGATGATTGC--AGAC-GTCGGGGCAG--------------------
--GATG------------------C-TGTTCGGTGTCACACC-TAACGGATTAAGCATTC
CGCCTGGGGAGTACGGTCGCAAGATTAAAAC-TCAAA-GGAATTGACGGGGGCCCGCACA
AGCGGTGGAGCATGTGGTTTAATTCGAAGCAACGCGCAGAACCTTACCAACCCTTGACAT
C-CCCGG---A-CCGCCGCAGAGATGC-GGTTT--CCTC--GTAA----GAGGC--CGGG
TGACAGGTGCTG-CA-TGGCTG-TCGTCAGCTCGTGTCGTGAGATGTTCGGTTAAGTCCG
GCAACGAGCGCAACCCACGTCCCCAG-TTGCCAGCAT--TCAG-TTGGG--CACTCTGTG
GAAACTGCCGAT-GATAAGTCG-GAGGAAGGTGTGGATGACGTCAAGTCCTCATGGCCCT
TA-CGGGTTGGGCTACACACGTGCTACAATGGTGGTGA-CAATGGG--------------
----------------T-TAAT-CCC-CAAAA-GCC-ATCTCAGTTCGGATTGTCGTCTG
CAACTCGACGGC-ATGAAGTTGGAATCGCTAGTAATCGCGTAACAGCA-TGACGCGGTGA
ATACGTTCCCGGGCCTTGTACACACCGCCCGTCACACCATGGGA-GTGGGTTCTACCCGA
CGG-GCGTGCGC-TAA-CCCTTAC--GGGA-GGCA--GCGGACCACGGTAG-GATCAGCG
--ACTGGGGTGAAGTCGTAAC-AAGGTAGCCGTAGGGGAAC???????????????????
??????
>Bpse.AF093049
???????????????????????????????????????????-????????????????
??-???????CGGCAGC-ACGGGC------------------------------------
--------------------TTCG------------------------------------
-------------------------GCCTGGCGGCGAGTGGCGAACGGGTGAGTAATACA
TCGG-AACATGTCCT-GTAGTGGGGGATAGCCCGGCGAAAGCC-GGATTAATACCGCATA
-CGATC---------------------------------------------------TGT
G-----------------------------------------------------------
-------GATGAAA-G-CGGGG--G--ACC------------------------------
------------------------------------------------------------
-----------------------TTCG---------------------------------
----------------------------------G---GCCTC-GCGCTATAGGGTTGG-
CCGATGGCTGATTAGCTAGTTGGTGGGGTAAAGGCCTACCAAGGCG-ACGATCAGTAGCT
GGTCTGAGAGGACGACCAGCCACACTGGGACTGAGACACGGCCCAGA-CTCCTACGGG-A
GGCAGCAGTGGGGAATTTTGGACAATGGGCGCAA-GCCTGA-TCCAGCAATGCCGCGTGT
GTGAAGAAGGCCTTCGGGTTGTAAAGCACTTTTGTCCGGAAA-GAAATCA-TCCTGGC--
TAAT-AACCGGGGTGGATGACGGTACCGGAAGAA-TAAGCACCGGCTAACTACGTGCCAG
CAGCCGCGGTAAT-ACGTAGGGTGCGAG-CGTTAATCGGAATTACTGGG--CGTAAAGCG
T-GCGCAGG-CGGTTTG-CTAAGACCGATGTG-A-AATCCCCGGG-CTCAA-CCTGGGAA
CTGCATTGGTG-ACTGGCA-GGCTAGAGTATGGCAGAGGGGGGTAGAATTCCACGTGTAG
CAGTGAAATGCGTAGAGATGTGGAGGAATACCGATGGCGAAGGCAGCCCCCTGGG-CCAA
TACTGACGCTCAT--GCACGA-AAGCGTGGGGAGCAAACAGGATTAGATACCCTGGTAGT
CCACGC-CCTAAACGATGTCAACT-AGTT-GTTGGGG-A---------------------
--TTCA-----------------TT-TCCTTAGTAACGTAGC-TAACGCGTGAAGTTGAC
CGCCTGGGGAGTACGGTCGCAAGATTAAAAC-TCAAA-GGAATTGACGGGGACCCGCACA
AGCGGTGGATGATGTGGATTAATTCGATGCAACGCGAAAAACCTTACCTACCCTTGACAT
G-GTCGG---A-ATCCTGCTGAGAGGC-GGGAG--TGCTC-GAAA---GAGAAC--CGGC
GCACAGGTGCTG-CA-TGGCTG-TCGTCAGCTCGTGTCGTGAGATGTTGGGTTAAGTCCC
GCAACGAGCGCAACCCTTGTCCTTAG-TTGCTA-C----GCAA---GAG--CACTCTAAG
GAGACTGCCGGT-GACAAACCG-GAGGAAGGTGGGGATGACGTCAAGTCCTCATGGCCCT
TA-TGGGTAGGGCTTCACACGTCATACAATGGTCGGAA-CAGAGGG------TC-GCCAA
CCC-GCGAGGGGG-AGC-CAAT-CCC-AGAAAACCG-ATCGTAGTCCGGATTGCACTCTG
CAACTCGAGTGC-ATGAAGCTGGAATCGCTAGTAATCGCGGATCAGCA-TGCCGCGGTGA
ATACGTTCCCGGGTCTTGTACACACCGCCCGTCACACCATGGGA-GTGGGTTTTACCAGA
AGT-GGCTAGTC-TAA-CC-GCAA---GGA-GGAC--GGTCACCACGGTAG-GATTCATG
--ACTGGGG????????????-??????????????????????????????????????
??????
>Bhen.AJ223779
???????????????????CATGGCTCAGAACGAACGCTGGCG-GCAGGCTTAACACATG
CA-AGTCGAGCGCACTC-T-----------------------------------------
--------------------TTT-------------------------------------
------------------------------AGAGTGAGCGGCAAACGGGTGAGTAACGCG
TGGG-AATCTACCCA-TCTCTACGGAATAACACAGAGAAATTT-GTGCTAATACCGTATA
-CGTCC---------------------------------------------------TAT
T-----------------------------------------------------------
------TGGAGAAA-G-A------------------------------------------
------------------------------------------------------------
-----------------------TTTA---------------------------------
--------------------------------------------TCGGAGATGGATGAG-
CCCGCGTTGGATTAGCTAGTTGGTGAGGTAACGGCTCACCAAGGCG-ACGATCCATAGCT
GGTCTGAGAGGATGATCAGCCACACTGGGACTGAGACACGGCCCAGA-CTCCTACGGG-A
GGCAGCAGTGGGGAATATTGGACAATGGGGGCAA-CCCTGA-TCCAGCCATGCCGCGTGA
GTGATGAAGGCCCTAGGGTTGTAAAGCTCTTTCACCGGTGAA-GA---------------
TAAT--------------GACGGTAACCGGAGAA-GAAGCCCCGGCTAACTTCGTGCCAG
CAGCCGCGGTAAT-ACGAAGGGGGCTAG-CGTTGTTCGGATTTACTGGG--CGTAAAGCG
C-ATGTAGG-CGGATAT-TTAAGTCAGAGGTG-A-AATCCCAGGG-CTCAA-CCCTGGAA
CTGCCTTTGAT-ACTGGGT-ATCTTGAGTGTGGAAGAGGTGAGTGGAATTCCGAGTGTAG
AGGTAAAATTCGTAGATATTCGGAGGAACACCAGTGGCGAAGGCGGCTCACTGGT-CCAT
TACTGACGCTGAG--GTGCGA-AAGCGTGGGGAGCAAACAGGATTAGATACCCTGGTAGT
CCACGC-CGTAAACGATGAATGTT-AGCC-GTCGGGC-GG--------------------
--TTTA------------------C-TGCTCGGTGGCGCAGC-TAACGCGTTAAACATTC
CGCCTGGGGAGTACGGTCGCAAGATTAAAAC-TCAAA-GGAATTGACGGGGGCCCGCACA
AGCGGTGGAGCATGTGGTTTAATTCGAAGCAACGCGCAGAACCTTACCAGCCCTTGACAT
C-CCGATCG-C-GGAAGGTGGAGACAC-CCTCCT-TCAG--TTAG---GCTGGA--TCGG
AGACAGGTGCTG-CA-TGGCTG-TCGTCAGCTCGTGTCGTGAGATGTTGGGTTAAGTCCC
GCAACGAGCGCAACCCTCGCCCTTAG-TTGCCAGCAT--TTGG-TTGGG--CACTCTAGG
GGGACTGCCGGT-GATAAGCCGAGAGGAAGGTGGGGATGACGTCAAGTCCTCATGGCCCT
TA-CGGGCTGGGCTACACACGTGCTACAATGGTGGTGA-CAGTGGG------CA-GCGAG
ACC-GCGAGGTCG-AGC-TAAT-CTC-CAAAA-GCC-ATCTCAGTTCGGATTGCACTCTG
CAACTCGAGTGC-ATGAAGTCGGAATCGCTAGTAATCGTGGATCAGCA-TGCCACGGTGA
ATACGTTCCCGGGCCTTGTACACACCGCCCGTCACACCATGGGA-GTTGGTTTTACCCGA
AGG-TGCTGTGC-TAA-CC-GCAA---GGG-GGCA--GGCAACCACGGTAG-GGTCAGCG
--ACTGGGGTGAAGTCGTAAC-AAGGTA????????????????????????????????
??????
>Dgig.M34400
??TAACTGGAGAGTTTGATTCTGGCTCAGATTGAACGCTRGCG-GCGTGCTTAACACATG
CA-AGTCGAGCGAGANN-GGGTCT------------------------------------
--------------------TTCG------------------------------------
------------------------GGACCTGAGTACAGCGGCGCACGGGTGAGTAACGCG
TGGATGATCTACCTC-ATTGRCCGGGATAACGGTGGGAAACCG-CTGCTAATACTGGATA
-CGCTTCATG-----------------------------------------------GAA
A--------------------------------------------------------C--
----ATGAGGGAAA-G-GTGGC--C--TCTG-----------------------------
------------------------------------------------------------
-----------------------ATT----------------------------------
---------------------------------TA---AGCTR-TCACAATGAGATGAG-
TCCGCGTCTCATTAGCTTGTTGGTAGGGTAATGGCCTACCAAGGCT-ACGATGAGTAGCG
GCCCTGAGAGGGTGGCCRGCCACACTGGAACTGAAACACGGTCCAGA-CTCCTACGGG-A
GGCAGCARTGGGGAATATTGCGCAATGGGCGAAA-GCCTNA-CGCAGCGACGCCGCGTGA
GGGAAGAAGGCCTTCGGGTCGTAAACCTCTGTCTGGAGGAAA-GAAACCC-ATAGGTGT-
GAAT-AGGGCTTATGGCTGACGGTACCTCCGAAG-GAAGCACCGGCTAACTCCGTGCCAG
CAGCCGCGGTAAT-ACGGAGGGTGCAAG-CGTTAATCGGAATCACTGGG--CGTAAAGCG
C-ACGTAGG-CTGTCTT-GCAAGTCAGGTGTG-A-AAGCCCTCGG-CTCAA-CCGGGGAA
CTGCACTTNAA-ACTGCAT-GACTTGAGTACAGGAGAGGATGGCAGAATTCCGGGTGTAG
GGGTNAAATCCGTAGATATCCGGAGGAATACCAGTGGCGAAGGCGGCCATCTGGA-CTGT
CACTGACGCTGAG--GTGCRN-AAGCGTGGGGAGCAAACAGGATTAGATACCCTNGTAGT
CCACGC-TGTAAACGATGGACGCT-NGGT-RTCGRGG-GG--------------------
---TCG------------------C-CCCTCGGCGCCGAANC-TAACGCGTTNA??????
???????????????????????????????-?????-??????????????????????
??????????????????????????????AACGCGAAGAACCTTACCTAGGCTTGACAT
C-CCGGG---A-ACCCTCCCGAAAAGG-AGGNN--TGCTC-TTCG---GAGAGC--CCGG
AGACAGGTGCTG-CA-TGGCTR-TCGTCAGCTCGTGCCGTGAGGTGTTGGGTTAAGTCCC
GCAACGAGCGCAACCCCTGTCCATAG-TTGCCNNNNGG-TAAAGCTNGN--CACTCTATG
GAGACTGCCTTG-G-CAACAAG-GAGGAAGGTGGGGATGACGTCAAGTCATCATGGCCCT
TA-CGCCTAGGGCTACACACGTACTACAATGGCGAGTA-CAAAGGG------TT-GCGAA
ACC-GCGAGGTTG-AGC-CAAT-CCC-AAAAAGCTM-GTCCCAGTCCGGATTGCAGTCTG
CAACTCGACTGC-ATGAAGTCGGAATCGCTAGTAATCCCGGATCAGCA-T??????????
????????????????????????????????????????????-???????????????
???-????????-???-???????--????-????--??????????????-????????
--???????????????????-??????????????????????????????????????
??????
>Tthi.AF005628
?????????????????????????????ATTGAACGCTGGCG-GAATGCTTTACACATG
CA-AGTCGAACGGCAGC-ACGGGA-G----------------------------------
--------------------CTTG------------------------------------
------------------------CTCCTGGTGGCGAGTGGCGAACGGGTGAGTAATGCG
TCGG-AACGTACCGA-GTAATGGGGGATAACGCAGCGAAAGCT-GTGCTAATACCGCATA
-CGCCC---------------------------------------------------TGA
G-----------------------------------------------------------
-------GGGGAAA-G-TGGGG--G--ATC------------------------------
------------------------------------------------------------
-----------------------GCAA---------------------------------
----------------------------------G---ACCTC-ACGTTATTCGAGCGG-
CCGACGTCTGATTAGCTAGTTGGTGGGGTAATGGCCTACCAAGGCG-ACGATCAGTAGCG
GGTCTGAGAGNATGATCCGCCACACTGGGACTGAGACACGGCCCANA-CTCCTACGGGAA
GGCANCATTGGGGAATTTTGGACAATGGGGGCAN-CCCTNA-TCCANCCATTCCGCGTGA
GTGAANAAGGCCNTCGGGTTGTAAAGCTCTTTCANCTGGAAC-GAAACGG-TACGGGC--
TAAT-ACCCTGTGCTAATGACGGTACCAGCAGAA-NAAGCACCGGCTAACTACGTGCCAG
CAGCCGCGGTAAT-ACGTAGGGTGCGAG-CGTTAATCGGAATTACTGGG--CGTATAGCG
T-GCGCAGG-CGGATTG-TTAANCANGATGTG-A-AATCCCCGGG-CTTAA-CCTGGGAA
TGGCATTTTGA-ACTGGCA-GTCTAGAGTGCGTCAGAGGGGGGTGGAATTCCACGTGTAG
CAGTGAAATGCGTAGAGATGTGGAGGAACACCAATGGCGAAGGCAGCCCCCTGGG-ATGA
CACTGACGCTCAT--GTACGA-AAGCGTGGGTAGCAAACAGGATTAGATACCCTGGTAGT
CCACGC-CCTAAACGATGTCAACT-GGTT-GTTGGGG-GA--------------------
--GTGA----------------AAT-CCCTTAGTAACGAAGC-TAACGCGTGAAGTTGAC
CGCCTGGGGAGTACGGTCGCAAGATTAAAAC-TCAAA-GGAATTGACGGGGACCCGCACA
AGCGGTGGATGATGTGGATTAATTCGATGCAACGCGAAAAACCTTACCTACCCTTGACAT
G-TCCAG---N-NCCCTGCANAGATGC-GGGGG--TGCCC-GAAA---GGGAAT--TGGA
ACACAGGTGCTG-CA-TGGCTG-TCGTCAGCTCGTGTCGTGAGATGTTGGGTTAAGTCCC
GCAACGAGCGCAACCCTTATCATTANTTTGCTA-C----GCAA---GGG--CACTCTAAT
GANACTGCCGGN-GACAAACCG-GAGGAAGGTGGGGATGACGTCAAGTCCTCATGGCCCT
TA-TGGGTAGGGCTTCACACGTCATACAATGGTCGGTA-CAGAGGG------TT-GCCAA
GCC-GCGAGGTGG-AGC-CAAT-CCC-AGAAAGCCG-ATCGTAGTCCGGATTGTTCACAG
CAACTCGAGAGC-ATGAAGTCGGAATCGCTAGTAATCGCGCATCAGCA-TGTCGCGGTGA
ATACGTTCCCGGGNCTTGTACACACCGCCCGTCACACCATGGGA-GTGGAAACTGGCAGA
AGT-AGGTAGCC-TAA-CC-GCAA---GGA-GGGC--GCTTACCACGCTGG-GTTNCATG
--ACTGGGGTG??????????-??????????????????????????????????????
??????
>S23.AF072921
?????????AGAGTTTGATCCTGGCTCAGATTGAACGCTGGCG-GCATGCTTTACACATG
CA-AGTCGAACGGCAGC-GGGGGC------------------------------------
--------------------TTCG------------------------------------
-------------------------GCCTGCCGGCGAGTGGCGAACGGGTGAGTAATGCA
TCGG-AACGTACCCATGTTGTGGGGGATAACGTAGCGAAAGCT-GACCTAATACCGCATA
-AGCCC---------------------------------------------------TGA
G-----------------------------------------------------------
-------GGGGAAA-G-CGGGG--G--ATTC-----------------------------
------------------------------------------------------------
-----------------------TTCG---------------------------------
---------------------------------GA---ACCTC-GCGCAATTGGAGCGG-
CCGATGTCAGATTAGCTAGTTGGTAGGGTAAAGGCCTACCAAGGCG-ACGATCTGTAGCG
GGTCTGAGAGGATGATCCGCCACACTGGGACTGAGACACGGCCCAGA-CTCCTACGGG-A
GGCAGCAGTGGGGAATTTTGGACAATGGGGGCAA-CCCTGA-TCCAGCCATGCCGCGTGA
GTGAAGAAGGCCTTCGGGTTGTAAAGCTCTTTCAGTTGGGAA-GAAACGG-GGTTCTC--
TAAC-ATAGGATCCTAATGACGGTACCGACAGAA-GAAGCACCGGCTAACTACGTGCCAG
CAGCCGCGGTAAT-ACGTAGGGTGCGAG-CGTTAATCGGAATTACTGGG--CGTAAAGCG
T-GCGCAGG-CGGTTTT-GTAAGACAGGTGTG-A-AATCCCCGGG-CTTAA-CCTGGGAA
CTGCGCTTGTG-ACTGCAA-GGCTAGAGTACGGCAGAGGGGGGTGGAATTCCACGTGTAG
CAGTGAAATGCGTAGATATGTGGAAGAACACCGATGGCGAAGGCAGCCCCCTGGG-CCGA
TACTGACGCTCAT--GCACGA-AAGCGTGGGGAGCAAACAGGATTAGATACCCTGGTAGT
CCACGC-CCTAAACGATGTCGACT-AGTT-GTTCGGA-GCG-------------------
--GTAA-----------------CG-CACTGAGTAACGTAGC-TAACGCGTGAAGTCGAC
CGCCTGGGGAGTACGGTCGCAAGATTAAAAC-TCAAA-GGAATTGACGGGGGCCCGCACA
AGCGGTGGATGATGTGGATTAATTCGATGCAACGCGAAAAACCTTACCTACCCTTGACAT
G-TCTGG---A-ATCCTTGAGAGATCA-GGGAG--TGCC--TTCG----GGAGC--CAGA
ACACAGGTGCTG-CA-TGGCTTGTCGTCAGCTCGTGTCGTGAGATGTTGGGTTAAGTCCC
GCAACGAGCGCAACCCTTGTCGCTAA-TTGCCATCAT--TTGG-TTGGG--CACTTTAGC
GAGACTGCCGGT-GACAAACCG-GAGGAAGGTGGGGATGACGTCAAGTCCTCATGGCCCT
TA-TGGGTAGGGCTTCACACGTCATACAATGGTCGGTA-CAGAGGG------TT-GCCAA
GCC-GCGAGGTGG-AGC-TAAT-CTC-AAAAAGCCG-ATCGTAGTCCGGATCGTAGTCTG
CAACTCGACTAC-GTGAAGTCGGAATCGCTAGTAATCGTGGATCAGCA-TGCCACGGTGA
ATACGTTCCCGGGTCTTGTACACACCGCCCGTCACACCATGGGA-GTGGGTTTCACCAGA
AGT-AGGTAGCT-TAA-CC-TTCG---GGA-GGGC--GCTTACCACGGTGA-GATTCATG
--ACTGGGGTGAAGTCGTAAC-AAGGTAGCCGTATCGGAAGGTGCGGCTGGATCACCTCC
TTTCTG
>Asp..AJ271655
?????????AGAGTTTGATTATGGCTCAGAGTGAACGCTGGCG-GCGTGCTTAACACATG
CA-AGTCGAACGAGAAC-GGGTTA-TAG--------------------------------
--------------------CTTG------------------------------------
--------------------CTATAATTGTCAGCTAAGTGGCGCACGGGTGAGTAATATA
TAGGTAACGTGCCCT-AGAGAGGGGGATAACAGTTGGAAACGA-CTGCTAACACCCCATA
-TGCCTTTAAT--AC------------------------------------------AAA
T----------------------------------------------------GT-AT--
----GCAAGGGAAA-T-A------------------------------------------
------------------------------------------------------------
-----------------------TTTA---------------------------------
--------------------------------------------TAGCTCTAGGATCGG-
CCTGTACGGTATCAGCTTGTTGGTGAGGTAATGGCTCACCAAGGCA-ATGACACCTAACT
GGTTTGAGAGGATGATCAGTCACACTGGAACTGAGACACGGTCCAGA-CTCCTACGGG-A
GGCAGCAGTGGGGAATATTGCACAATGGACGAAA-GTCTGA-TGCAGCAACGCCGCGTGG
AGGATGACACATTTCGGTGCGTAAACTCCTTTTATATAGGAA-GA---------------
TAAT--------------GACGGTACTATATGAA-TAAGCACCGGCTAACTCCGTGCCAG
CAGCCGCGGTAAT-ACGGAGGGTGCAAG-CGTTACTCGGAATCACTGGG--CGTAAAGAG
C-ATGTAGG-CGGGTAA-TTAAGTCAGAAGTG-A-AATCCAATAG-CTCAA-CTATTGAA
CTGCTTTTGAA-ACTGGTT-ACCTAGAATATGGGAGAGGTAGATGGAATTTCTGGTGTAG
GGGTAAAATCCGTAGAGATCAGAAGGAATACCGATTGCGAAGGCGATCTACTGGA-ACAT
TATTGACGCTGAG--ATGCGA-AAGCGTGGGGAGCAAACAGGATTAGATACCCTGGTAGT
CCACGC-CCTAAACGATGCACACT-AGTT-GTTGCTA-TG--------------------
--CTAG-----------------AC-ATAGCAGTAATGCAGT-TAACACATTAAGTGTGC
CGCCTGGGGAGTACGGTCGCAAGATTAAAAC-TCAAA-GGAATAGACGGGGACCCGCACA
AGCGGTGGAGCATGTGGTTTAATTCGACGATACGCGAAGAACCTTACCTGGACTTGACAT
A-GTAAG---A-ACCTTTTAGAGATAG-AAGGG--TGTCTGCTTG--CAGAAAC--TTAT
ATACAGGTGCTG-CA-CGGCTG-TCGTCAGCTCGTGTCGTGAGATGTTGGGTTAAGTCCC
GCAACGAGCGCAACCCTCGTCGTTAG-TTGCTAACAG--TTCGGCTGAG--AACTCTAAC
GAGACTGCCTGG-G-TAACCAG-GAGGAAGGTGAGGACGACGTCAAGTCATCATGGCCCT
TA-CGTCCAGGGCTACACACGTGCTACAATGGGGTATA-CAAAGAG------CA-GCGAT
ACG-GTGACGTGG-AGC-AAAT-CTT-AAAA-ATAT-CTCCCAGTTCGGATTGTAGTCTG
CAACTCGACTAC-ATGAAGTTGGAATCGCTAGTAATCGTAGATCAGCAATGCTACGGTGA
ATACGTTCCCGGGTCTTGTACTCACCGCCCGTCACACCATGGGA-GTTGATTTCATTCGA
AGC-GGGGATGC-TA-----AAG------T-AGCT--ACCCTCCACAGTGG-AATTAGCG
--ACTGGGGTGAAGTCGTAAC-AAGGTAACCGTAGGAGAACCTGCGGTTGGATCACCTCC
??????
>Epla.M82801
????????????????????????CTCAGAACGAACGCTGGCG-GCAAGCTTAACACATG
CA-AGTCGAACGGATTT-TTGTCG-TAG--------------------------------
--------------------CTTG------------------------------------
----------------------CTATGATAAAAATTAGTGGCAGACGGGTGAGTAATGCA
TAGG-AATCTACCTA-GTAGTATGGGATAGCCACTAGAAATGG-TGGGTAATACTGTATA
-ATCCC---------------------------------------------------TGC
G-----------------------------------------------------------
-------GGGGAAA-G-A------------------------------------------
------------------------------------------------------------
-----------------------TTTA---------------------------------
--------------------------------------------TCGCTATTAGATGAG-
CCTATGTTAGATTAGCTAGTTGGTAGGGTAAAGGCCTACCAAGGCG--TGATCTATAGCT
GGTCTGAGAGGATGATCAGCCACACTGGAACTGAGATACGGTCCAGA-CTCCTACGGG-A
GGCAGCAGTGGGGAATATTGGACAATGGGCGCAA-GCCTGA-TCCAGCTATGCCGCGTGA
GTGAGGAAGGCCTTAGGGTTGTAAAACTCTTTCAGTGGGGAA-GA---------------
TAAT--------------GACGGTACCCACAGAA-GAAGTCCCGGCAAACTCCGTGCCAG
CAGCCGCGGTAAT-ACGGAGGGGGCAAG-CGTTGTTCGGAATTATTGGG--CGTAAAGGG
C-ATGTAGG-CGGTTCG-GTAAGTTAAAGGTG-A-AATGCCAGGG-CTTAA-CCCTGGAG
CTGCTTTTAAT-ACTGCCA-GACTCGAGTCCGGGAGAGGATAGCGGAATTCCTAGTGTAG
AGGTGAAATTCGTAGATATTAGGAGGAACACCAGTGGCGAAGGCGGCTATCTGGT-CCGG
TACTGACGCTGAG--GTGCGA-AAGCGTGGGGAGCAAACAGGATTAGATACCCTTGTAGT
CCACGC-TGTAAACGATGAGTGCT-GAAT-GTGGGGA-CG--------------------
--TTTT--------------------GTCTCTGTGTTGTAGC-TAACGCGTTAAGCACTC
CGCCTGGGGACTACGGTCGCAAGACTAAAAC-TCAAA-GGAATTGACGGGGACCCGCACA
AGGC-TGGAGCATGTGGTTTAATTCGATGCAACGCGAAGAACCTTACCACTTCTTGACAT
G-GAGATTA-G-ATCCTTCTTAACGGA-AGGGC--GCAG--TTCG---GCTGGA--TCTC
GCACAGGTGCTG-CA-TGGCTG-TCGTCAGCTCGTGTCGTGAGATGTTGGGTTAAGTCCC
GCAACGAGCGTAACCCTCATCCTTAG-TTGCCAGCGGG-TTAAGCCGGG--CACTTTAAG
GAGACTGCCAGT-GGTAAACTG-GAGGAAGGTGGGGATGATGTCAAGTCAGCACGGCCCT
TA-TGGGGTGGGCTACACACGTGCTACAATGGTGACTA-CAATAGG------TT-GCAAT
GTC-GCAAGGCTG-AGC-TAAT-CCG-TAAAA-GTC-ATCTCAGTTCGGATTGTCCTCTG
CAACTCGAGGGC-ATGAAGTCGGAATCGCTAGTAAGCGTGGATCAGCA-TGCCACGGTGA
ATACGTTCTCGGGTCTTGTACACACTGCCCGTCACGCCATGGGA-ATTGGCTTAACTCGA
AGC-TGGTGCGC-CAA-CC-GCAA---GGA-GGCA--GCCATTTAAGGTTG-GGTCAGTG
--ACTAGGGTG??????????-??????????????????????????????????????
??????
>Ssp..AB025530
??????????????????????????????ACGAACGCTGGCG-GCATGCCTAATACATG
CA-AGTCGAACGAGATC-------------------------------------------
--------------------TTCG------------------------------------
-------------------------------GATCTAGTGGCGCACGGGTGCGTAACGCG
TGGG-AATCTGCCCT-TGGGTTCGGAATAACGTCGGGAAACTG-ACGCTAATACCGGATG
-ATGAC---------------------------------------------------GTA
A-----------------------------------------------------------
-------GTCCAAA-G-A------------------------------------------
------------------------------------------------------------
-----------------------TTTA---------------------------------
--------------------------------------------TCGCCCAGGGATGAG-
CCCGCGTAGGATTAGCTAGTTGGTGGGGTAAAGGCCTACCAAGGCG-ACGATCCTTAGCT
GGTCTGAGAGGATGATCAGCCACACTGGGACTGAGACACGGCCCAGA-CTCCTACGGG-A
GGCAGCAGTAGGGAATATTGGACAATGGGGGCAA-CCCTGA-TCCAGCAATGCCGCGTGA
GTGATGAAGGCCTTAGGGTTGTAAAGCTCTTTTACCAGAGAT-GA---------------
TAAT--------------GACAGTATCTGGGGAA-TAAGCCCCGGCTAACTCCGTGCCAG
CAGCCGCGGTAAT-ACGGAGGGGGCTAG-CGTTGTTCGGAATTACTGGG--CGTAAAGCG
C-ACGTAGG-CGGCGAT-TTAAGTCAGAGGTG-A-AAGCCCGGGG-CTCAA-CCCCGGAA
CTGCCTTTGAG-ACTGGAT-TGCTTGAATCCGGGAGAGGTGAGTGGAATTCCGAGTGTAG
AGGTGAAATTCGTAGATATTCGGAAGAACACCAGTGGCGAAGGCGGCTCACTGGA-CCGG
CATTGACGCTGAG--GTGCGA-AAGCGTGGGGAGCAAACAGGATTAGATACCCTGGTAGT
CCACGC-CGTAAACGATGATAACT-AGCT-GCCGGGG-CAC-------------------
---ATG-----------------GT-GTTTCGGTGGCGCAGC-TAACGCATTAAGTTATC
CGCCTGGGGAGTACGGTCGCAAGATTAAAAC-TCAAA-GGAATTGACGGGGGCCTGCACA
AGCGGTGGAGCATGTGGTTTAATTCGAAGCAACGCGCAGAACCTTACCAGCGTTTGACAT
C-CTCATCG-C-GATTTCCAGAGATGG-ATTTCT-TCAG--TTCG---GCTGGA--TGAG
TGACAGGTGCTG-CA-TGGCTG-TCGTCAGCTCGTGTCGTGAGATGTTGGGTTAAGTCCC
GCAACGAGCGCAACCCTCGCCTTTAG-TTGCCAGCAT--TTAG-TTGGG--TACTCTAAA
GGAACCGCCGGT-GATAAGCCG-GAGGAAGGTGGGGATGACGTCAAGTCCTCATGGCCCT
TA-CGCGCTGGGCTACACACGTGCTACAATGGCGACTA-CAGTGGG------CA-GCGAC
CTC-GCGAGGGGG-AGC-TAAT-CTC-CAAAA-GTC-GTCTCAGTTCGGATCGTTCTCTG
CAACTCGAGAGC-GTGAAGGCGGAATCGCTAGTAATCGCGGATCAGCA-TGCCGCGGTGA
ATACGTTCCCAGGCCTTGTACACACCGCCCGTCACACCATGGGA-GTTGGATTCACTCGA
AGG-CGTTGAGC-TAA-CTCGCAA--GAGA-GGCA--GGCGACCACAGTGG-GTTTAGCG
--ACTGGGGTGAAGTCGTAAC-AAGGTAGCCGTAGGGGAA????????????????????
??????
>Nagg.AJ233945
?????????????TTTGATCCTGGCTCAGAGCGAACGTTTGCG-GCGGGCCTAACACATG
CA-AGTCGAACGGGCTA-------------------------------------------
--------------------GCAA------------------------------------
-------------------------------TAGTCAGTGGCGCACGGGTGCGTAACACG
TAGGTAATCAACCCC-TCGGTTCGGGATAACGTTCTGAAAGGA-GCGCTAATACCGGACG
-TGTCTTCGAG--AGC-----------------------------------------TTC
G---------------------------------------------------GCT-CT--
----TGTCGAGAAA-G-ACCC---------------------------------------
------------------------------------------------------------
-----------------------TCAA---------------------------------
----------------------------------------GGG-TTGCCGAGGGACGAG-
CCTGCGGCCCATCAGCTAGTTGGCGAGGTAAAAGCTCACCAAGGCG-AAGACGGGTAGCT
GGTCTGAGAGGATGATCAGTCACACTGGAACTGAGACACGGTCCAGA-CTCCTACGGG-A
GGCAGCAGTGGGGAATATTGCGCAATGGGCGAAA-GCCTGA-CGCAGCCACGCCGCGTGA
GCGATGAAGGCCTTCGGGTCGTAAAGCTCTGTGGGGAGAGAC-GAAGAAA-GCCTGT---
GAAG----AGCAGGCCTTGACGGTATCTCCTTAG-CAAGCACCGGCTAACTCCGTGCCAG
CAGCCGCGGTAAT-ACGGAGGGTGCGAA-CGTTGCTCGGAATCATTGGG--CGTAAAGCG
C-ACGTAGG-CGGCGGC-GTAAGCGGAATGTG-A-AAGCCCAGGG-CTCAA-CCCTGGAA
GTGCATCCCGA-ACTGCGT-CGCTTGAATCTCGGAGGGGGACAGAGAATTCCCGGTGTAG
AGGTGAAATTCGTAGATATCGGGAGGAATACCACTGGCGAAGGCGCTGTCCTGGA-CGAA
GATTGACGCTGAG--GTGCGA-AAGCGTGGGGAGCAAACAGGATTAGATACCCTGGTAGT
CCACGC-TGTAAACGATGAGTGCT-GGAC-GGTGGAG-GA--------------------
--TTTG----------------ACC-CCTTCGCTGTCGAAGC-TAACGCGTTAAGCACTC
CGCCTGGGGAGTACGGTCGCAAGACTAAAAC-TCAAA-GGAATTGACGGGGGCCCGCACA
AGCGGTGGAGCATGTGGTTTAATTCGACGCAACGCGCAGAACCTTACCTGGGTT--AAAT
CCACTGG---A-ACCTGGCTGAAAGGC-TGGGG--TGCCC-TTCG---GGGAGC-CGGTG
AGA-AGGTGCTG-CA-TGGCTG-TCGTCAGCTCGTGTCGTGAGATGTTGGGTTAAGTCCC
GCAACGAGCGCAACCCCTATCGCCAG-TTGCCACCAT--TGAG-TTGGG--AACTCTGGC
GAGACTGCCGGT--CTAAACCG-GAGGAAGGTGGGGACGACGTCAAGTCCTCATGGCCCT
CA-TGCCCAGGGCTACACACGTGCTACAATGGCTGGTA-CAAAGAG------TC-GCAAG
CTC-GCGAGAGTA-AGC-AAAT-CTC-AAAAAACCA-GTCTCAGTTCGGATTGCAGTCTG
CAACTCGACTGC-ATGAAGCTGGAATCGCTAGTAATCGGAGATCAGCA-CGCTCCGGTGA
ATACGTTCCCGGGCCTTGTACACACCGCCCGTCACACCATGGGA-GTCGGCTGCTCCAGA
AGT-AGGAACCT-CAA-CC-GCAA---GGA-AAGG--CCCTACCAAGGAGC-GGTCGGTG
--ACTGGGGTGAAGTCGTAAC-AAGGTAGCCGTAGGGGAACCTGCGGCTGGATCACCTC?
??????
>Chyo.L19738
???TTATGGAGAGTTTGATCCTGGCTCAGAGTGAACGCTGGCG-GCGTGCCTAATACATG
CA-AGTCGNACGATGAA-GCTT-C-TAG--------------------------------
--------------------CTTG------------------------------------
--------------------CTAG---AAGTGGATTAGTGGCGCACGGGTGAGTAAGGTA
TAGTTAATCTGCCCT-ACACAAGAGGACAACAGTTGGAAACGA-CTGCTNATACTCTATA
-CTCCTGCTTA--AC------------------------------------------ACA
A----------------------------------------------------GT-TG--
----AGTAGGGAAA-G--------------------------------------------
------------------------------------------------------------
-----------------------TTTT---------------------------------
--------------------------------------------TCGGTGTAGGATGAG-
ACTATATAGTATCAGCTAGTTGGTGAGGTAATGGCTCACCAAGGCT-ATGACGCTTAACT
GGTCTGAGAGGATGATCAGTCACACTGGAACTGAGACACGGTCCAGA-CTCCTACGGG-A
GGCAGCAGTAGGGAATATTGCGCAATGGGGGAAA-CCCTGA-CGCAGCAACGCCGCGTGG
AGGATGACACTTTTCGGAGCGTAAACTCCNNTTCTTAGGGAA-GAA--------------
TTCT--------------GACGGTACCTAAGGAA-TAAGCACCGGCTAACTCCGTGCCAG
CAGCCGCGGTAAT-ACGGAGGGTGCAAG-CGTTACTCGGAATCACTGGG--CGTAAAGGG
C-GCGTAGG-CGGATTA-TCAAGTCTCTTGTG-A-AATCTAATGG-CTTAA-CCATTAAA
CTGCTTGGGAA-ACTGATA-GTCTAGAGTGAGGGAGAGGCAGATGGAATTGGTGGTGTAG
GGGTAAAATCCGTAGATATCACCAAGAATACCCATTGCGAAGGCGATCTGCTGGA-ACTC
AACTGACGCTAAG--GCGCGA-AAGCGTGGGGAGCAAACAGGATTAGATACCCTGGTAGT
CCACGC-CCTNAACGATGTACACT-AGTT-GTTGGGG-TG--------------------
--CTAG-----------------TC-ATCTCAGTAATGCAGC-TAACGCATTAAGTGTAC
CGCCTGGGGAGTACGGTCGCAAGATTAAAAC-TCAAA-GGAATAGACGGGGACCCGCACA
AGCGGTGGAGCATGTGGTTTNNNNCGAAGATACGCGAAGAACCTTACCTGGGCTTGATAT
C-CTAAG---A-ACCTTTTAGAGATAA-GAGGG--TGCTAGCTTG--CTAGAAC--TTAG
AGACAGGTGCTG-CA-CGGCTG-TCGTCAGCTCGTGTCGTGAGATGTTGGGTTNAGTCCC
GCAACGAGCGCAACCCACGTATTTAG-TTGCTAACGG--TTCGGCCGAG--CACTCTAAA
TAGACTGCCTTC-G-TNAGGAG-GAGGAAGGTGTGGACGACGTCAAGTCATCNTGGCCCT
TA-TGCCCAGGGCGACACACGTGCTACAATGGCATATA-CAATGAG------AC-GCAAT
ACC-GCGAGGTGG-AGC-AAAT-CTA-TAAA-ATAT-GTCCCAGTTCGGATTGTTCTCTG
CAACTCGAGAGC-ATGAAGCCGGAATCGCTAGTAATCGTAGATCAGCCATGCTACGGTGA
ATACGTTCCCGGGTCTTGTACTCACCGCCCGTCACACCATGGGA-GTTGATTTCACTCGA
AGC-CGGAATAC-TA-----AAC------T-AGTT--ACCGTCCACAGTGG-AATCAGCG
--ACTGGGG????????????-??????????????????????????????????????
??????
>Dnia.M34406
??TAACTGGAGAGTTTGATTCTGGCTCAGAATGAACGCTGGCG-GCGTGCTTAACACATG
CA-AGTCGAACGAGAAA-GTGCCT-G----------------------------------
--------------------CTTG------------------------------------
-----------------------CAGGAACGAGTAGAGTGGCGCACGGGTGAGTAACACG
TGGATAATCTACCTT-CAAATCGGGAATAACCATTCGAAAGGA-TGGCTAATGCCGGATA
-AAGTCAGATR--TTC-----------------------------------------TTT
G---------------------------------------------------GAG-TA--
----TTTGATGAAA-G-GGTGC--C--TCTG-----------------------------
------------------------------------------------------------
-----------------------ATTG---------------------------------
---------------------------------AA---AGCAT-CTGTTTGAAGATGAG-
TCCGCGCACCATTAGTTTGTTGGTGGGGTAACGGCCTACCAAGACT-NCGATGGTNAGCT
NGTCTGAGAGGATGATCAGCCACACTGGAACTGACACACGGTCCRGR-CTCCTACGGG-A
GGCAGCAGTGAGGAATTTTGCGCAATGGGGGCAA-CCCTNA-CGCAGCAACGCNGCGTGA
GTGAAGAAGGCCNNNGGGTCGTAAAGCTNTGTCCATGGGGAA-GAAATTA-TTTAGTGT-
TRAT-RGCATNNTTTATTGAC?????????????-?????????????????????????
?????????????-??????????????-????????????????????--?????????
?-???????-???????-??????????????-?-??????????-?????-????????
???????????-???????-????????????????????????????TTCCTGGTGTAG
AGGTGAAATTCGTAGATATCAGGAGGAACACCGGTGGCGAAGGCGCCNGTCTGGA-CCGA
TACTGACGCTSAG--GTGCGA-AGGCGTGGGNAGCGAACGGGATTAGATRCCCCGGTAGT
CCACGC-AGTAAACGTTGTATGCT-AGGT-GTAGCGG-GT--------------------
--ATTG-----------------CC-CNTGCTNCGCCGCAGT-TAACACATTAAGCATAC
CGCCT?????GTACGGTCGCAAGACTAAAAC-TCAAA-GAAATTGACGGGGGCCCGCACA
AGCGGTGGAGCATGTGGTTTRATTCGACNNAACGCGAAGAACCTTACCCAGACTTGACAT
C-TTGAG---A-ATCCTTTCGAAAGTT-AGGAG--TGCC--TTCG----GNNGC--TCAA
AGACAGNNGCTG-CA-TGGCTG-TCGTCAGCTCGTGTCGTGAGATGTTTGGTTAAGTCCA
GCAACGAGCGCAACCCTTGTCTTCAG-TTGCCAGCGCG-TAATGGC-GG--AACTCTGAA
GAGACTGCCCCG-GTNAACGGG-GAGGAAGGTGGGGATGACGTCAAGTCCTCATGGCCCN
NA-TGTCTGGG-CTACRCRCGTGCTACAATGGTATGTA-CAACGGG------CA-GCAAN
GCA-GCGATGCCA-AGC-AAAT-CCC-TTAAAGCAT-ATCCCRGTCCGGATTGGAGTCTG
CRACTCGACTCC-ATGAAGTTGGAATCGCTAGTAATCGTGGATC????-???????????
????????????????????????????????????????????-???????????????
???-????????-???-??-????---???-????--??????????????-????????
--???????????????????-??????????????????????????????????????
??????
>ueps.AB030589
????????????????????????????????????????GCG-GTGTGCTTAACACATG
CA-AGTCGAACGGATGA-AATA-A-G----------------------------------
--------------------CTTG------------------------------------
-----------------------C--TTATTTCGTTAGTGGCGCACGGGTGAGTAATGTA
TAGCTAACCTGCCCT-TTAGTGGGGGACAACAGATGGAAACGT-CTGCTAATACCCCATA
-CTCCTGCGTA--TC------------------------------------------ATA
A----------------------------------------------------GA-TA--
----TGTTGGGAAA-G-A------------------------------------------
------------------------------------------------------------
-----------------------TTTA---------------------------------
--------------------------------------------TTGCTAAAGGATGGG-
GCTTTATGGTATCAGCTAGTTGGTGGGGTAACGGCCTACCAAGGCA-ATGACGCCTACCT
GGTCTGAGAGGATGATCAGGCACACTGGAACTGAGACACGGTCCAGA-CTCCTACGGG-A
GGCAGCAGTGGGGAATATTGCACAATGGGGGAAA-CCCTGA-TGCAGCAACGCCGCGTGG
AGGATGACGCATTTCGGTGTGTAAACTCCTTTTATAAGGGAA-G-A--------------
TAAT--------------GACGGTACCTTATGAA-TAAGCACCGGCTAACTCCGTGCCAG
CAGCCGCGGTAAT-ACGGAGGGTGCAAG-CGTTACTCGGAATCACTGGG--CGTAAAGGA
T-GCGTAGG-CTGTAAT-ATAAGTCAGAAGTG-A-AATCCAACGG-CTTAA-CCGTTGAA
CTGCTTTTGAA-ACTGTTT-TACTAGAATATGGGAGAGGTAGATGGAATTGGTGGTGTAG
GGGTAAAATCCGTAGATATCACCAGGAATACCGATTGCGAAGGCGATCTACTGGA-ACAT
TATTGACGCTGAG--GCATGA-AAGCGTGGGGAGCAAACAGGATTAGATACCCTGGTAGT
CCACGC-CCTAAACGATGCACACT-AGTT-GTTGCGA-TG--------------------
--CTAG-----------------TC-ATTGCAGTAATGCACT-TAACAGATTAAGTGTGC
CGCCTGGGGAGTACGGTCGCAAGATTAAAAC-TCAAA-GGAATAGACGGGGACCCGCACA
AGCGGTGGAGCATGTGGTTTAATTCGAAGATACACGAAGAACCTTACCTGGGCTTGATAT
C-CTTGG---A-ATCTTGTAGAGATAC-GAGAG--TGCTAGTTTA--CTAGAAC--CAAG
AGACAGGTGCTG-CA-CGGCTG-TCGTCAGCTCGTGTCGTGAGATGTTGGGTTAAGTCCC
GCAACGAGCGCAACCCTCGTGATTAG-TTGCTAACAG--TTCGGCTGAG--CACTCTAAT
CAGACTGCCTTC-G-CAAGGAG-GAGGAAGGTGAGGACGACGTCAAGTCATCATGGCCCT
TA-TGCCCAGGGCTACACACGTGCTACAATGGCGCGTA-CAAAGAG------AG-GCGAT
ACC-GCGAGGTGG-AGC-AAAT-CTT-AAAA-ACGC-GTCTCAGTTCGGATTGGAGTCTG
CAACTCGACTCC-ATGAAGCTGGAATCGCTAGTAATCGTAGATCAGATATGCTACGGTGA
ATACGTTCCCGGGTCTTGTACTCACCGCCCGTCACACCATGGGA-GTTGAATTCACCCGA
AGC-CGGAATAC-TA-----AAC------T-AGTT--ACCGACCACGGTGG-GTTCAGCG
--ACTGGGGTGAAGTCGTAAC-??????????????????????????????????????
??????
>Ccon.L06977
??NATATGGAGAGTTTGATCCTGGCTCAGAGTGAACGCTGGTG-GCGTGCCTAATACATG
CA-AGTCGAACGGACAA-GTA--A-GAG--------------------------------
--------------------CTTG------------------------------------
--------------------CTCT----TATGAGTTAGTGGCGCACGGGTGAGTAATGTA
TAGCTAATCTGCCCT-ACACTAGAGGACAACAGTTGGAAACGA-CTGCTAATACTCTATA
-CTCCTGTCTT--AC------------------------------------------ATA
A----------------------------------------------------GT-TA--
----GATAGGGAAA-G--------------------------------------------
------------------------------------------------------------
-----------------------TNTT---------------------------------
--------------------------------------------TCGGTGTAGGATGAG-
GCTNTATTGTATCAGCTAGTTGGTGAGGTAATGGCTCACCAAGGCT-ATGACGCATAACT
GGTCTGAGAGGATGATCAGTCACACTGGAACTGAGACACGGTCCAGA-CTCCTACGGG-A
GGCAGCAGTAGGGAATATTGCTCAATGGGGGAAA-CCCTGA-AGCAGCAACGCCGCGTGG
AGGATGACACTTTTCGGAGCGTAAACTCCNTTTGTTAGGGAA-GAA--------------
TAAT--------------GACGGTACCTAACGAA-TAAGCACCGGCTAACTCCGTGCCAG
CAGCNGCGGTNAT-NCGGAGGGTGCNAG-CGTTNCTCGGAATCACTGGG--CGTAAAGGA
C-GCGTAGG-CGGATTA-TCAAGTCTCTTGTG-A-AATCCTATGG-CTTAA-CCATAGAA
CTGCTTGGGAA-ACTGGTA-ATCTAGAGTGAGGGAGAGGCAGATGGAATTGGTGGTGTAG
GGGTAAAATCCGTAGAGATCACCAGGAATACCCATTGCGAAGGCGATCTGCTGGA-ACTC
AACTGACGCTAAT--GCGTGA-AAGCGTGGGGAGCAAACAGGATTAGATACCCTGGTAGT
CCACGC-CCTAAACGATGTATACT-AGTT-GTTGCTA-AG--------------------
--CTAG-----------------TC-TTGGCAGTAATGCACC-TAACGGATTAAGTATAC
CGCCTGGGGAGTACGGTCGCAAGATTAAAAC-TCAAA-GGAATAGACGGGGACCCGCACA
AGCGG????????GTGGTTTAATTCGANNNTACGCGAAGAACCTTACCCGGACTTNATAT
C-TNACA---A-ATCATCTAGAGATAG-AAGAG--TGTCTGCTTG--CAGAAAT--GTTA
AGACAGGTGCTG-CA-CGGCTG-TCGTCAGCTCGTGTCGTGAGATGTTGGGTTNAGTCCC
GCAACGAGCGCAACCCACGTCATTAG-TTGCTAACAG--TTCGGCTGAG--CACTCTAAT
GAGACTGCCTTC-G-TNAGGAG-GAGGAAGGTGTGGACGACGTCAAGTCATCGTGGCCCT
TA-TGTCCGGGGCGACACACGTGCTACAATGGCATATA-CAATGAG------AA-GCAAT
ATC-GCGAGATGG-AGC-AAAT-CTA-TAAA-ATAT-GTCCCAGTTCGGATTGGAGTCTG
CAACTCGACTCC-ATGAAGCCGGAATCGCTAGTAATCGTAGATCAGCCATGCTACGGTGA
ATACGTTCCCGGGTCTTGTACTCACCGCCCGTCACACCATGGGA-GTTGATTTCACTCGA
AGC-CGGAATAC-TA-----AAT------T-AGTT--ACCGTCCACAGTGG-AATCANCG
--???????????????????-??????????????????????????????????????
??????
>DSM1.AB003624
?????????????????????????????ATTGAACGCTGGCG-GCATGCCTTACACATG
CA-AGTCGAACGGTAAC-GCGGG-------------------------------------
--------------------GCAA------------------------------------
--------------------------CCTGGCGACGAGTGGCGAACGGGTGAGTAATGTA
TCGG-AACGTGCCCA-GTTGTGGGGGATAACTGCTCGAAAGAG-CAGCTAATACCGCATA
-CGACC---------------------------------------------------TGA
G-----------------------------------------------------------
-------GGTGAAA-G-CGGGG--G--ATC------------------------------
------------------------------------------------------------
-----------------------GCAA---------------------------------
----------------------------------G---ACCTC-GCGCAATTGGAGCGG-
CCGATATCAGATTAGGTAGTTGGTGGGGTAAAGGCCTACCAAGCCT-ACGATCTGTAGCT
GGTCTGAGAGGACGACCAGCCACACTGGGACTGAGACACGGCCCAGA-CTCCTACGGG-A
GGCAGCAGTGGGGAATTTTGGACAATGGGGGCAA-CCCTGA-TCCAGCCATGCCGCGTGC
GGGAAGAAGGCCTTCGGGTTGTAAACCGCTTTTGTCAGGGAA-GAAATCC-TTTGAGC--
TAAT-ACCTCGGAGGGATGACGGTACCTGAAGAA-TAAGCACCGGCTAACTACGTGCCAG
CAGCCGCGGTAAT-ACGTAGGGTGCAAG-CGTTAATCGGAATTACTGGG--CGTAAAGCG
T-GCGCAGG-CGGTTAT-GCAAGACAGATGTG-A-AATCCCCGGG-CTCAA-CCTGGGAA
CTGCATTTGTG-ACTGCAT-GGCTAGAGTACGGTAGAGGGGGATGGAATTCCACGTGTAG
CAGTGAAATGCGTAGATATGTGGAGGAACACCGATGGCGAAGGCAATCCCCTGGA-CCTG
TACTGACGCTCAT--GCACGA-AAGCGTGGGGAGCAAACAGGATTAGATACCCTGGTAGT
CCACGC-CCTAAACGATGTCAACT-GGTT-GTTGGGA-GG--------------------
--GTTT------------------C-TTCTCAGTAACGTAGC-TAACGCGTGAAGTTGAC
CGCCTGGGGAGTACGGCCGCAAGGTTGAAAC-TCAAA-GGAATTGACGGGGACCCGCACA
AGCGGTGGATGATGTGGTTTAATTCGATGCAACGCGAAAAACCTTACCTACCCTTGACAT
G-CCAGG---A-ATCTTGCAGAGATGT-GAGAG--TGCTC-GAAA---GAGAAC--CTGG
ACACAGGTGCTG-CA-TGGCCG-TCGTCAGCTCGTGTCGTGAGATGTTGGGTTAAGTCCC
GCAACGAGCGCAACCCTTGTCATTAG-TTGCTA-C----GAAA---GGG--CACTCTAAT
GAGACTGCCGGT-GACAAACCG-GAGGAAGGTGGGGATGACGTCAGGTCATCATGGCCCT
TA-TGGGTAGGGCTACACACGTCATACAATGGCCGGGA-CAGAGGG------CT-GCCAA
CCC-GCGAGGGGG-AGC-TAAT-CCC-AGAAACCCG-GTCGTAGTCCGGATCGCAGTCTG
CAACTCGACTGC-GTGAAGTCGGAATCGCTAGTAATCGCGGATCAGCT-TGCCGCGGTGA
ATACGTTCCCGGGTCTTGTACACACCGCCCGTCACACCATGGGA-GCGGGTTCTGCCAGA
AGT-AGTTAGCC-TAA-CC-GTAA---GGA-GGGC--GATTACCACGGCAG-GGTTCGTG
--ACTGGGGTGA?????????-??????????????????????????????????????
??????
>Prub.X82147
??????????????????????????????TTGAACGCTGGCG-GCAGGCCTAACACATG
CA-AGTCGAGCGGTAAC-AT--TT-CTAG-------------------------------
--------------------CTTG------------------------------------
---------------------CTAGAA--GATGACGAGCGGCGGACGGGTGAGTAATGCT
TGGG-AACATGCCTT-TAGGTGGGGGACAACCATTGGAAACGA-TGGCTAATACCGCATA
-ATGTC---------------------------------------------------TAC
G-----------------------------------------------------------
-------GACCAAA-G-GGGGC--------------------------------------
------------------------------------------------------------
-----------------------TTCG---------------------------------
---------------------------------------GCTC-TCGCCTTTAGATTGG-
CCCAAGTGGGATTAGCTAGTTGGTNAGGTAACGGCTNACCAAGGCN-ACGATCCCTAGCT
GGTTTGAGAGGATGATCAGCCACACTGGAACTGAGACACGGTCCAGA-CTCCTACGGG-A
GGCAGCAGTGGGGAATATTGCACAATGGGCGCAA-GCCTGA-TGCAGCCATGCCGCGTGT
GTGAAGAAGGCCTTCGGGTTGTAAAGCACTTTCAGTCAGGAG-GAAAGGT-TAGTAGT--
TAAT-ACCTGCTAGCTGTGACGTTACTGACAGAA-GAAGCACCGGCTAACTCCGTGCCAG
CAGCCGCGGTAAT-ACGGAGGGTGCGAG-CGTTAATCGGAATTACTGGG--CGTAAAGCG
T-ACGCAGG-CGGTTTG-TTAAGCGAGATGTG-A-AAGCCCCGGG-CTTAA-CCTGGGAA
CTGCATTTCGA-ACTGGCA-AACTAGAGTGTGATAGAGGGTGGTAGAATTTCAGGTGTAG
CGGTGAAATGCGTAGAGATCTGAAGGAATACCGATGGCGAAGGCAGCCACCTGGG-TCAA
CACTGACGCTCAT--GTACGA-AAGCGTGGGGAGCAAACAGGATTAGATACCCTGGTAGT
CCACGC-CGTAAACGATGTCTACT-AGGA-GCTGGGG-TCC-------------------
--TTCG------------------G-ACAACTTTTCCAAAGC-TAACGCATTAAGTAGAC
CGCCTGGGGAGTACGGCCGCAAGGTTAAAAC-TCAAA-TGAATTGACGGGGG-CCGCACA
AGCGGTGGAGCATGTGGTTTAATTCGATGCAACGCGAAGAACCTTACCTACACTTGACAT
A-CAGAG---A-ACTTACCAGAGATGG-TTTGG--TGCC--TTCG----GGAAC--TCTG
ATACAGGTGCTG-CA-TGGCTG-TCGTCAGCTCGTGTTGTGAGATGTTGGGTTAAGTCCC
GCAACGAGCGCAACCCTTATCCTTAG-TTGCCAGCGA--TTCGGTCGGG--AACTCTAAG
GAGACTGCCGGT-GATAAACCG-GAGGAAGGTGGGGACGACGTCAAGTCATCATGGCCCT
TA-CGTGTAGGGCTACACACGTGCTACAATGGCATATA-CAGAGTG------CT-GCGAA
CTA-GCGATAGTA-AGC-GAAT-CAC-TTAAAGTAT-GTCGTAGTCCGGATTGGAGTCTG
CAACTCGACTCC-ATGAAGTCGGAATCGCTAGTAATCGCGGATCAGAA-TGCCGCGGTGA
ATACGTTCCCGGGCCTTGTACACACCGCCCGTCACACCATGGGA-GTGGGTTGCTCCAGA
AGT-GGATAGCT-TAA-CT--TCG---GGA-GGGC--GTTC??????????-????????
--???????????????????-??????????????????????????????????????
??????
>Bcep.AF042161
???????????????????????????????????????????-??????????????TG
CA-AGTCGAACGGCAGC-ACGGGT-G----------------------------------
--------------------CTTG------------------------------------
------------------------CACCTGGTGGCGAGTGGCGAACGGGTGAGTAATACA
TCGG-AACATGTCCT-GTAGTGGGGGATAGCCCGGCGAAAGCC-GNNTTAATACCGCATA
-CGATC---------------------------------------------------TAC
G-----------------------------------------------------------
-------GATGAAA-G-CGGGG--G--ACC------------------------------
------------------------------------------------------------
-----------------------TTCG---------------------------------
----------------------------------G---GCCTC-GCGCTATAGGGTTGG-
CCGATGGCTGATTAGCTAGTTGGTGGGGTAAAGGCCTACCAAGGCG-ACGATCAGTAGCT
GGTCTGAGAGGACGACCAGCCACACTGGGACTGAGACACGGCCCAGA-CTCCTACGGG-A
GGCAGCAGTGGGGAATTTTGGACAATGGGCGAAA-GCCTGA-TCCAGCAATGCCGCGTGT
GTGAAGAAGGCCTTCGGGTTGTAAAGCACTTTTGTCCGGAAA-GAAATCC-TTGGTTC--
TAAT-ATAGCCGGGGGATGACGGTACCGGAAGAA-TAAGCACCGGCTAACTACGTGCCAG
CAGCCGCGGTAAT-ACGTAGGGTGCGAG-CGTTAATCGGAATTACTGGG--CGTAAAGCG
T-GCGCAGG-CGGTTTG-CTAAGACCGATGTG-A-AATCCCCGGG-CTCAA-CCTGGGAA
CTGCATTGGTG-ACTGGCAAGGCTAGAGTATGGCAGAGGGGGGTAGAATTCCACGTGTAG
CAGTGAAATGCGTAGAGATGTGGAGGAATACCGATGGCGAAGGCAGCCCCCTGGG-CCAA
TACTGACGCTCAT--GCACGA-AAGCGTGGGGAGCAAACAGGATTAGATACCCTGGTAGT
CCACGC-CCTAAACGATGTCAACT-AGTT-GTTGGGG-A---------------------
--TTCA-----------------TT-TCCTTAGTAACGTAGC-TAACGCGTGAAGTTGAC
CGCCTGGGGAGTACGGTCGCAAGATTAAAAC-TCAAA-GGAATTGACGGGGACCCGCACA
AGCGGTGGATGATGTGGATTAATTCGATGCAACGCGAAAAACCTTACCTACCCTTGACAT
G-GTCGG---A-ATCCTGCTGAGAGGT-GGGAG--TGCTC-GAAA---GAGAAC--CGGC
GCACAGGTGCTG-CA-TGGCTG-TCGTCAGCTCGTGTCGTGAGATGTTGGGTTAAGTCCC
GCAACGAGCGCAACCCTTGTCCTTAG-TTGCTA-C----GCAA---GAG--CACTCTAAG
GAGACTGCCGGT-GACAAACCG-GAGGAAGGTGGGGATGACGTCAAGTCCTCATGGNCCT
TA-TGGGTAGGGCTTCACACGTCATACAATGGTCGGNA-CAGAGGG------TT-GCCAA
CCC-GCGAGGGGG-AGC-TAAT-CCC-AGAAAACCG-ATCGTAGTCCGGATTGCACTCTG
CAACTCGAGTGC-ATGAAGCTGGAATCGCTAGTAATCGCGGATCAGCA-TGCCGCGGTGA
ATACGTTCCCGGGTCTTGTACACACCGCCCGTCACACCATGGGA-GTGGGTTTTACCAGA
AGT-GGCTAGTC-TAA-CC-G???---???-????--??????????????-????????
--???????????????????-??????????????????????????????????????
??????
>Dgra.U53464
???????????????????????????????????????????-??????????CACATG
CA-AGTCGAGCGAGAAA-GGATCC------------------------------------
--------------------TTCG------------------------------------
------------------------GGATCTGAGTAGAGCGGCGCACGGGTGAGTAACGCG
TAGGTGATCTACCCT-TTGGATTGGGATAACAGTTGGAAACGG-CTGCTAATACCGGATA
-CACTCCATAT--T-------------------------------------------TAG
C-----------------------------------------------------T-TT--
----ATGGGGGAAA-G-GTGGC--C--TCTG-----------------------------
------------------------------------------------------------
-----------------------CATG---------------------------------
---------------------------------CA---AGCTA-CCACCAAAGGATGAA-
CCTGCGTCTCATTAGCTTGTTGGTGGGGTAATGGCCTACCAAGGCG-ACGATGAGTAGCT
GGTCTGAGAGGATGATCAGCCACACTGGGACTGGAACACGGCCCAGA-CTCCTACGGG-A
GGCAGCAGTGGGGAATATTGCGCAATGGGCGAAA-GCCTGA-CGCAGCGACGCCGCGTGA
GGGAAGAAGGCTCTCGGGTCGTAAACCTCTGTCAGAAGGGAA-GAAACCC-TTGAGGTC-
GAAT-AGGCCTCTTGGCTGACGGTACCTTCAGAG-GAAGCACCGGCTAATTCCGTGCCAG
CAGCCGCGGTAAT-ACGGAAGGTGCAAG-CGTTAATCGGAATTACTGGG--CGTAAAGCG
C-GCGTAGG-CGGCGCG-GCCAGTCAGATGTG-A-AAGCCCTCGG-CTCAA-CCGGGGAA
TTGCATTTGAT-ACTGCCG-TGCTTGAGTACTGGAGAGGCAGGCGGAATTCCAGGTGTAG
GAGTGAAATCCGTAGATATCTGGAGGAACACCAGTGGCGAAGGCGGCCTGCTGGA-CAGA
TACTGACGCTGAG--GTGCGA-AAGCGTGGGTAGCAAACAGGATTAGATACCCTGGTAGT
CCACGC-TGTAAACGATGGATGCT-AGGT-GTCGGGG-G---------------------
--GTCC------------------A-CCCTCGGTGCCGCAGT-TAACGCGTTAAGCATCC
CGCCTGGGGAGTACGGTCGCAAGGCTGAAAC-TCAAA-GGAATTGACGGGGGCCCGCACA
AGCGGTGGAGTATGTGGTTTAATTCGATGCAACGCGAAGAACCTTACCTAGGCTTGACAT
C-CTGGG---A-ACCCTCCTGAAACGG-AGGGG--TGCCC-TTCG---GGGAAT--CCAG
TGACAGGTGCTG-CA-TGGCTG-TCGTCAGCTCGTGCCGTGAGGTGTTGGGTTAAGTCCC
GCAACGAGCGCAACCCTTGTTACTAG-TTGCCAGCACA-TAATGGTGGG--CACTCTAGT
GAGACTGCCGGG-GTTAACCCG-GAGGAAGGTGGGGACGACGTCAAGTCATCATGGCCCT
TA-CGCCTAGGGCTACACACGTACTACAATGGCGCGTA-CAATGGG------TC-GCTAC
GCC-GCGAGGCCA-AGC-CAAT-CCC-AAAAAACGC-GTCCCAGTCCGGATTGCAGTCTG
CAACTCGACTGC-ATGAAGTTGGAATCGCTAGTAATCCCGGATCAGCA-TGCCGGGGTGA
ATACGTTCCCGGGCCTTGTACACACCGCCCGTCACACCACGAAA-GCTGGTTCTACCCGA
CAT-CGGTGAGC-TAA-CC-TTCG---GGA-GGCA--ACCGCCTACGGTAG-GACTGGTG
--ATTGGG?????????????-??????????????????????????????????????
??????
>Acry.L14624
?????ATGGAGAGTTTGATCCTGGCTCAGAGTGAACGCTGGCG-GCGTGCTTAACACATG
CA-AGTCGAACGAGAAC-GGATTA-TAG--------------------------------
--------------------CTTG------------------------------------
--------------------CTATAATTGTCAGCTAAGTGGCGCACGGGTGAGTAATGTA
TAGGTAATATGCCTC-TTACTAAGGGATAACAATTGGAAACGA-TTGCTAATACCTTATA
-CTCCTTGTTA--AC------------------------------------------TNA
A----------------------------------------------------GT-TA--
----ATAAGGGAAA-G-A------------------------------------------
------------------------------------------------------------
-----------------------TTTA---------------------------------
--------------------------------------------TTGGTAAGAGATTAG-
CCTGTATTGTATCAGTTAGTTGGTGGGGTAATGGCCTACCAAGACA-ATGACACATAACT
GGTTTGAGAGGATGATCAGTCACACTGGAACTGAGACACGGTCCAGA-CTCCTACGGG-A
GGCAGCAGTGGGGAATATTGCACAATGGACGAAA-GTCTGA-TGCAGCAACGCCGCGTGG
AGGATGACACATTTCGGTGCGTAAACTCCTTTTATATGAGAA-GA---------------
TAAT--------------GACGGTATTATATGAA-TAAGCACCGGCTAACTCCGTGCCAG
CAGCCGCGGTAAT-ACGGGGGGTGCAAG-CGTTACTCGGAATCACTGGG--CGTAAAGAG
C-ATGTAGG-CGGATTG-ATAAGTTTGAAGTG-A-AATCCTATAG-CTTAA-CTATAGAA
CTGCTTTGAAA-ACTGTTA-ATCTAGAATGTGGGAGAGGTAGATGGAATTTCTGGTGTAG
GGGTAAAATCCGTAGAGATCAGAAGGAATACCGATTGCGAAGGCGATCTACTGGA-ACAT
TATTGACGCTGAG--ATGCGA-AAGCGTGGGGAGCAAACAGGATTAGATACCCTGGTAGT
CCACGC-CCTAAACGATGTACACT-AGTT-GTTGTGA-GA--------------------
--CTTG-----------------AT-CTTGCAGTAATGCAGT-TAACACATTAAGTGTAC
CGCCTGGGGAGTACGGTCGCAAGATTAAAAC-TCAAA-GGAATAGACGGGGACCCGCACA
AGCGGTGGAGCATGTGGTTTAATNCGAAGATACACGAAGAACCTTACCTGGACTTGACAT
A-GTAAG---A-ACTTTCTAGAGATAG-ATTGG--TGTCTGCTTG--CAGAAAC--TTAT
ATACAGGTGCTG-CA-CGGCTG-TCGTCAGCTCGTGTCGTGAGATGTTGGGTTAAGTCCC
GCAACGAGCGCAACCCTCGTNTTTAG-TTGCTAACAG--TTCGGCTGAG--AACTCTAAA
CAGACTGCCTAC-G-CAAGTAG-GAGGAAGGTGAGGACGACGTCAAGTCATCATGGCCCT
TA-CGTCCAGGGCTACACACGTGCTACAATGGGATATA-CAAAGAG------CC-GCAAT
ACG-GTGACGTGG-AGC-AAAT-CTT-ATAAAATAT-CTCCCAGTTCGGATTGTAGTCTG
CAACTCGACTAC-ATGAAGTTGGAATCGCTAGTAATCGTAGATCAGCTATGCTACGGTGA
ATACGTTCCCGGGTCTTGTACTCACCGCCCGTCACACCATGGGA-GTCGAACTCATTCGA
AGC-GGGGATGC-TA-----AAA------T-AGCT--ACCTTCCACAGTGG-ATTTGGCG
--ACTGGGG????????????-??????????????????????????????????????
??????
>Pthi.AF100323
????????????GTTTGATCCTGGCTCAGATTGAACGCTGGCG-GCAGGCCTAACACATG
CA-AGTCGAGCGGTAGA-GAGGTG------------------------------------
--------------------CTTG------------------------------------
-------------------------CACCTCTTGAGAGCGGCGGACGGGTGAGTAATGCC
TAGG-AATCTGCCTG-GTAGTGGGGGATAACGCTCGGAAACGG-ACGCTAATACCGCATA
-CGTCC---------------------------------------------------TAC
G-----------------------------------------------------------
-------GGAGAAA-G-CAGGG--G--ACC------------------------------
------------------------------------------------------------
-----------------------TTCG---------------------------------
----------------------------------G---GCCTT-GCGCTATCAGATGAG-
CCTAGGTCGGATTAGCTAGTTGGTGGGGTAATGGCTCACCAAGGCG-ACGATCCGTAACT
GGTCTGAGAGGATGATCAGTCACACTGGAACTGAGACACGGTCCAGA-CTCCTACGGG-A
GGCAGCAGTGGGGAATATTGGACAATGGGCGAAA-GCCTGA-TCCAGCCATGCCGCGTGT
GTGAAGAAGGTCTTCGGATTGTAAAGCACTTTAAGTTGG-AG-GAAGGGC-ATTAACC--
TAAT-ACGTTGGTGTCTTGACGTTACCGACAGAA-TAAGCACCGGCTAACTCTGTGCCAG
CAGCCGCGGTAAT-ACAGAGGGTGCAAG-CGTTAATCGGAATTACTGGG--CGTAAAGCG
C-GCGTAGG-TGGTTCG-TTAAGTTGGATGTG-A-AAGCCCCGGG-CTCAA-CCTGGGAA
CTGCATTCAAA-ACTGTCG-AGCTAGAGTATGGTAGAGGGTGGTGGAATTTCCTGTGTAG
CGGTGAAATGCGTAGATATAGGAAGGAACACCAGTGGCGAAGGCGACCACCTGGA-CTGA
TACTGACACTGAG--GTGCGA-AAGCGTGGGGAGCAAACAGGATTAGATACCCTGGTAGT
CCACGC-CGTAAACGATGTCAACT-AGCC-GTTGGGA-GC--------------------
--CTTG-----------------AG-CTCTTAGTGGCGCAGC-TAACGCATTAAGTTGAC
CGCCTGGGGAGTACGGCCGCAAGGTTAAAAC-TCAAA-TGAATTGACGGGGGCCCGCACA
AGCGGTGGAGCATGTGGTTTAATTCGAAGCAACGCGAAGAACCTTACCAGGCCTTGACAT
C-CAATG---A-ACTTTCCAGAGATGG-ATTGG--TGCC--TTCG----GGAAC--ATTG
AGACAGGTGCTG-CA-TGGCTG-TCGTCAGCTCGTGTCGTGAGATGTTGGGTTAAGTCCC
GTAACGAGCGCAACCCTTGTCCTTAG-TTACCAGCACG-TAATGGTGGG--CACTCTAAG
GAGACTGCCGGT-GACAAACCG-GAGGAAGGTGGGGATGACGTCAAGTCATCATGGCCCT
TA-CGGCCTGGGCTACACACGTGCTACAATGGTCGGTA-CAGAGGG------TT-GCCAA
GCC-GCGAGGTGG-AGC-TAAT-CCC-ACAAAACCG-ATCGTAGTCCGGATCGCAGTCTG
CAACTCGACTGC-GTGAAGTCGGAATCGCTAGTAATCGCGAATCAGAA-TGTCGCGGTGA
ATACGTTCCCGGGCCTTGTACACACCGCCCGTCACACCATGGGA-GTGGGTTGCACCAGA
AGT-AGCTAGTC-TA?-??--???---???-????--??????????????-????????
--???????????????????-??????????????????????????????????????
??????
>Cjej.M59298
?NTTTATGGAGAGTTTGATCCTGGCTCAGAGTGAACGCTGGCG-GCGTGCCTAATACATG
CA-AGTCGAACGATGAA-GCTT-C-TAG--------------------------------
--------------------CTTG------------------------------------
--------------------CTAG---AAGTGGATTAGTGGCGCACGGGTGAGTAAGGTA
TAGTTAATCTGCCCT-ACACAAGAGGACAACAGTTGGAAACGA-CTGCTAATACTCTATA
-CTCCTGCTTA--AC------------------------------------------ACA
A----------------------------------------------------GT-TG--
----AGTAGGGAAA-G--------------------------------------------
------------------------------------------------------------
-----------------------TTTT---------------------------------
--------------------------------------------TCGGTGTAGGATGAG-
ACTATATAGTATCAGCTAGTTGGTAAGGTAATGGCTTACCNAGGCT-ATGACGCTTAACT
GGTCTGAGAGGATGATCAGTCACACTGGAACTGAGACACGGTCCAGA-CTCCTACGGG-A
GGCAGCAGTAGGGAATATTGCGCAATGGGGGAAA-CCCTGA-CGCAGCAACGCCGCGTGG
AGGATGACACTTTTCGGAGCGTAAACTCCTTTTCTTAGGGAA-GAA--------------
TTCT--------------GACGGTACCTAAGGAA-TAAGCACCGGCTAACTCCGTGCCAG
CAGCCGCGGTAAT-ACGGAGGGTGCNAG-CGTTACTCGGAATCACTGGG--CGTAAAGGG
C-GCGTAGG-CGGATTA-TCAAGTCTCTTGTG-A-AATCTAATGG-CTTAA-CCATTAAA
CTGCTTGGGAA-ACTGATA-GTCTAGAGTGAGGNAGAGGCAGATGGAATTGGTGGTGTAG
GGGNNAAATCCGTAGATATCACCAAGAATACCCATTGCGAAGGCGATCTGCTGGA-ACTC
AACTGACGCTAAG--GCGCNA-AAGCGTGGGGAGCAAACAGGATTAGATACCCTGGTAGT
CCACGC-CCTAAACGATGTACACT-AGTT-GTTGGGG-TG--------------------
--CTAG-----------------TC-ATCTCAGTAATGCAGC-TAACGCATTAAGTGTAC
CGCCTGGGGAGTACGGTCGCAAGATTAAAAC-TCAAA-GGAATAGACGGGNACCNGCACA
AGCGGTGGAGCATGTGGTTTAAT???????TACGCGAAGAACCTTACCTGGGCTTGATAT
C-CTAAG---A-ACCTTATAGAGATAT-GAGGG--TGCTAGCTTG--CTAGAAC--TTAG
AGACAGGTGCTG-CA-CGGCTG-TCGTCAGCTCGTGTCGTGAGATGTTGGGTTAAGTCCC
GCAACGAGCGCAACCCACGTATTTAG-TTGCTAACGG--TTCGGCCGAG--CACTCTAAA
TAGACTGCCTTC-G-TNAGGAG-GAGGAAGGTGTGGACGACGTCAAGTCATCATGGCCCT
TA-TGCCCAGGGCGACACACGTGCTACAATGGCATATA-CAATGAG------AC-GCAAT
ACC-GCGAGGTGG-AGNCAAAT-CTA-TAAA-ATAT-GTCCCAGTTCGGATTGTTCTCTG
CAACTCGAGAGC-ATGAAGCCGGAATCGCTAGTAATCGTAGATCAGCCATGCTACGGTGA
ATACGTTCCCGGGTCTTGTACTCACCGNCCGTCACACCATGGGA-GTTGATTTCACTCGA
AGC-CGGAATAC-TA-----AAC------T-AGTT--ACCGTCCACAGTGG-AATNANNG
--ANNNGGG????????????-??????????????????????????????????????
??????
>Chom.AF062492
?????????????TTTGATCCTGGCTCAGAGTGAACGCTGGCG-GCGTGCCTAATACATG
CA-AGTCGAACGAACGA-ATA--A-NAG--------------------------------
--------------------CTTG------------------------------------
--------------------CTCT----TATAAGTTAGTGGCGCACGGGTGAGTAATATA
TAGCTAATCTGCCTC-TTAGTAGAGGATAACAGTCGGAAACGA-TTGCTAATACTCTATA
-CTTCTGCTTT--AC------------------------------------------ATA
A----------------------------------------------------GT-AA--
----AGTAGACAAA-G--------------------------------------------
------------------------------------------------------------
-----------------------TTTT---------------------------------
--------------------------------------------TCGCTAAGAGATGAG-
GCTATACTGTATCAGCTAGTTGGTAAGGTAACGGCTTACCAAGGCT-ATGACGCATAACT
GGTCTGAGAGGATGATCACTCACACTGGAACTGAGACACGGTCCAGA-CTCCCACGGG-A
GGCAGCAGTAGGGAATATTGCGCAATGGGGGAAA-CCCTGA-CGCAGCAACGCCGCGTGG
AGGATGACACTTTTCGGAGCGTAAACTCCTTTTATCGGGAAA-GAA--------------
TAAT--------------GACGGTACCCGATGAA-TAAGCACCGGCTAACTCCGTGCCAG
CAGCCGCGGTAAT-ACGGAGGGTGCAAG-CGTTACTCGGAATCACTGGG--CGTAAAGGG
T-GCGTANG-TGGATTA-TCAAGTCTCTTGTG-A-AATCTAATAG-CTTAA-CTATTAAA
TTGCTTGGGAA-ACTGATA-GTCTACAGTAGGGGAGAGGCANATGGAACTCTTGGTGTAN
GAGTAAAATCCGTANATATCACCAAGAATACCTATTGCGAAAGCGATCTGCTAGA-ACCT
AACTGACACTGAT--GCACGA-AAGCGTGGGGAGCAAACAGGATTAGATACCCTGGTAGT
CCACGC-CCTAAACGATGTATACC-GGTT-GTTGCTT-TG--------------------
--CTAG-----------------TC-AAGGCAGTAATCCAGC-TAACGCATTAAGTATAC
CGCCTGGGGAGTACGGTCGCAAGATTAAAAC-TCAAA-GGAATAGACGGGGACCCGCACA
AGCGGTGGAGCATGTGGTTTAATTCGAAGATACGCGAAGAACCTTACCCGGACTTGATAT
C-TAACA---A-ATCATCCAGAGATGG-AAGAG--TGTCTGCTTG--CAGAAAT--GTTA
AGACAGGTGCTG-CA-CGGCTG-TCGTCAGCTCGTGTCGTGAGATGTTGGGTTNAGTCCC
GCAACGAGCGCAACCCACGTATTTAG-TTGCTAACAG--TTAGGCTGAGTTCACTCTAAA
TAGACTGCCTTC-G-TAAGGAG-GAGGAAGGTGTGGACGACGTCAAGTCATCATGGCCCT
TA-TGTCCGGGGCGACACACGTGCTACAATGACTTATA-CAATGAG------AT-GCAAT
ATC-GCAAGATGG-AGC-AAAT-CTA-TAAA-ATAT-GTCCCAGTTCGGATTGGAGTCTG
CAACTCGACTCC-ATGAAGCCGGAATCGCTAGTAATCGTAGATCAGCCATGCTACGGTGA
ATACGTTCCCGGGTCTTGTACTCACCGCCCGTCACACCATGGGA-GTTGATTTCACTCGA
AGC-GGGGATGC-AA-----AAT------T-TGCT--ACCCTCCACAGTGG-AATCAGCG
--ACTGGGGTGAAA???????-??????????????????????????????????????
??????
>Ahyd.AF099022
???????????????TGATCCTGGCTCAGATTGAACGCTGGCG-GCAGGCCTAACACATG
CA-AGTCGAGCGGCAGC-GGGAAA-GTAG-------------------------------
--------------------CTTG------------------------------------
---------------------CTACTTTTGCCGGCGAGCGGCGGACGGGTGAGTAATGCC
TGGG-AAATTGCCCA-GTCGAGGGGGATAACAGTTGGAAACGA-CTGCTAATACCGCATA
-CGCCC---------------------------------------------------TAC
G-----------------------------------------------------------
-------GGGGAAA-G-CAGGG--G--ACC------------------------------
------------------------------------------------------------
-----------------------TTCG---------------------------------
----------------------------------G---GCCTT-GCGCGATTGGATATG-
CCCAGGTGGGATTAGCTAGTTGGTGAGGTAATGGCTCACCAAGGCG-ACGATCCCTAGCT
GGTCTGAGAGGATGATCAGCCACACTGGAACTGAGACACGGTCCAGA-CTCCTACGGG-A
GGCAGCAGTGGGGAATATTGCACAATGGGGGAAA-CCCTGA-TGCAGCCATGCCGCGTGT
GTGAAGAAGGCCTTCGGGTTGTAAAGCACTTTCAGCGAGGAG-GAAAGGT-TGATGCC--
TAAT-ACGTATCAACTGTGACGTTACTCGCAGAA-GAAGCACCGGCTAACTCCGTGCCAG
CAGCCGCGGTAAT-ACGGAGGGTGCAAG-CGTTAATCGGAATTACTGGG--CGTAAAGCG
C-ACGCAGG-CGGTTGG-ATAAGTTAGATGTG-A-AAGCCCCGGG-CTCAA-CCTGGGAA
TTGCATTTAAA-ACTGTCC-AGCTAGAGTCTTGTAGAGGGGGGTAGAATTCCAGGTGTAG
CGGTGAAATGCGTAGAGATCTGGAGGAATACCGGTGGCGAAGGCGGCCCCCTGGA-CAAA
GACTGACGCTCAG--GTGCGA-AAGCGTGGGGAGCAAACAGGATTAGATACCCTGGTAGT
CCACGC-CGTAAACGATGTCGATT-TGGA-GGCTGTG-TC--------------------
--CTTG-----------------AG-ACGTGGCTTCCGGAGC-TAACGCGTTAAATCGAC
CGCCTGGGGAGTACGGCCGCAAGGTTAAAAC-TCAAA-TGAATTGACGGGGGCCCGCACA
AGCGGTGGAGCATGTGGTTTAATTCGATGCAACGCGAAGAACCTTACCTGGCCTTGACAT
G-TCTGG---A-ATCCTGCAGAGATGC-GGGAG--TGCC--TTCG----GGAAT--CAGA
ACACAGGTGCTG-CA-TGGCTG-TCGTCAGCTCGTGTCGTGAGATGTTGGGTTAAGTCCC
GCAACGAGCGCAACCCCTGTCCTTTG-TTGCCAGCACG-TAATGGTGGG--AACTCAAGG
GAGACTGCCGGT-GATAAACCG-GAGGAAGGTGGGGATGACGTCAAGTCATCATGGCCCT
TA-CGGCCAGGGCTACACACGTGCTACAATGGCGCGTA-CAGAGGG------CT-GCAAG
CTA-GCGATAGTG-AGC-GAAT-CCC-AAAAAGCGC-GTCGTAGTCCGGATCGGAGTCTG
CAACTCGACTCC-GTGAAGTCGGAATCGCTAGTAATCGCAAATCAGAA-TGTTGCGGTGA
ATACGTTCCCGGGCCTTGTACACACCGCCCGTCACACCATGGGA-GTGGGTTGCACCAGA
AGT-AGATAGCT-TAA-CC-TTCG---GGA-GGGC--GTTTACCACGGTGT-GATTCATG
--ACTGGGGTGAAGTCGTAAC-AAGGTAACCCTAGGGGAACCTGCG--TG-ATCCC????
??????
>Dimm.AF088187
?????????AGAGTTTGATCCTGGCTCAGAATGAACGCTGGCG-GCAAGCCTAACACATG
CA-AGTCGAACGGGGTTATAT-AT-AG---------------------------------
--------------------CTTG------------------------------------
----------------------CTATAGTGTAGCCTAGTGGCAGACGGGTGAGTAATGTA
TAGG-AATCTGCCTA-GTAGTACGGAATAATTACTGGAAACGG-CAACTAATACCGTATA
-CGCCC---------------------------------------------------TAT
G-----------------------------------------------------------
-------GGGGAAA-G-A------------------------------------------
------------------------------------------------------------
-----------------------TTTA---------------------------------
--------------------------------------------TTGCTATTAGATGAG-
CCTATATTAGATTAGCTAGTTGGTAGGGTAATGGCCTACCAAGGCT-ATGATCTATAGCT
GATCTGAGAGGATGATCAGCCACACTGGAACTGAGATACGGTCCAGA-CTCCTACGGG-A
GGCAGCAGTGGGGAATATTGGACAATGAGCGGAA-GCTTGA-TCCAGCTATGCCGCATGA
GTGAAGAAGGCCTTTGGGTTGTAAAGCTCTTTCAGTGAGGAA-GA---------------
TAAT--------------GACGGTACTCACAGAA-GAAGTCCTGGCTAACTCCGTGCCAG
CAGCCGCGGTAAT-ACGGAGAGGGCTAG-CGTTATTCGGAATTATTGGG--CGTAAAGAG
C-ACGTAGG-CTGGTTA-GTAAGTTAAAAGTG-A-AATTCCAAAG-CTTAA-CTTTGGAA
TTGCTTTTAAA-ACTGCTG-ATCTAGAGATTGAAAGAGGATAGAGGAATTCCTAGTGTAG
AGGTGAAATTCGTAAATATTAGGAGGAACACCAGTGGCGAAGGCGTCTATCTGGT-TCAA
ATCTGACGCTGAG--GTGCGA-AAGCGTGGGGAGCAAACAGGATTAGATACCCTGGTAGT
CCACGC-TGTAAACGATGAATGTT-AAAT-ATGGGAA-G---------------------
--ATTA--------------------CTTTCTGTGTTACAGC-TAACGCGTTAAACATTC
CGCCTGGGGACTACGGTCGCAAGATTAAAAC-TCAAA-GGAATTGACGGGGACCCGCACA
AGCGGTGGAGCATGTGGTTTAATTCGATGCAACGCGAAAAACCTTACCACTCCTTGACAT
G-GAAATTA-T-GCCTGTTCGAAGGGA-TAGGG--TCGGT--TCG---GCCGGG--TTTC
ACACAGGTGTTG-CA-TGGCTG-TCGTCAGCTCGTGTCGTGAGATGTTAGGTTAAGTCCC
GCAACGAGCGTAACCCTCATCCTTAG-TTACCATCAGG-TGGTGCTGGG--GACTTTAAG
GAAACTGCCAGT-GATAAACTG-GAGGAAGGTGGGGATGACGTCAAGTCATCATGGCCCT
TA-TGGAGTGGGCTACACACGTGCTACAATGGTGGCTA-CAATGGG------CT-GCAAA
GTT-GTGAGGCTA-AGC-TAAT-CCCTTAAAA-GCC-ATCTCAGTTCGGATTGCACTCTG
CAACTCGAGTGT-ATGAAGTTGGAATCGCTAGTAATCGTGGATCAGCA-TGCCACGGTGA
ATACGTTCTCGGGTCTTGTACACACTGCCCGTCACGCCATGGGA-ATTGGTTTCACTCGA
AGC-TAATCACC-TAA-CC-GTAA---GGA-GGGA--GTTATTTAAAGTGG-GATCAGTG
--ACTGGGGTGAAGTCGTAAC-AAGGTAGCCGTAGGGGAATCTGCGGCTGGATCACCTCC
TT????
>Mvir.AJ233926
???????????????????CCTGGCTCAGAGCGAACGCTGGCG-GCGTGCCTAACACATG
CA-AGTCGAGCGCGAAT-AGGG--------------------------------------
--------------------GCAA------------------------------------
--------------------------CCCTTAGTAGAGCGGCGCACGGGTGCGTAACACG
TGGATAATCTGCCTG-GATGCTCGGGATAACCAGTCGAAAGAT-TGGCTAATACCGGATA
-AGCCCACGGT--TTC-----------------------------------------TTC
G---------------------------------------------------GAG-AC--
----TGAGGGAAAA-G-GTGGC--C--TCTG-----------------------------
------------------------------------------------------------
-----------------------TATA---------------------------------
---------------------------------CA---AGCTA-TCACAACCAGATGAG-
TCCGCGGCCCATCAGCTAGTTGGCGGGGTAATGGCCCACCAAGGCG-ACGACGGGTAGCT
GGTCTGAGAGGACGATCAGCCACACTGGAACTGAGACACGGTCCAGA-CTCCTACGGG-A
GGCAGCAGTGGGGAATTTTGCGCAATGGGCGAAA-GCCTGA-CGCAGCAACGCCGCGTGT
GTGATGAAGGTCTTTGGATTGTAAAGCACTTTCGACCGAGAA-GAAAACC-CGTTGGC--
TAAC--ATCCAACGGCTTGACGGTATCGGGAGAA-GAAGCACCGGCTAACTCTGTGCCAG
CAGCCGCGGTAAT-ACAGAGGGTGCAAG-CGTTGTTCGGAATTATTGGG--CGTAAAGCG
C-GTGTAGG-CGGCGTG-ACAAGTCGGGTGTG-A-AAGCCCTCAG-CTCAA-CTGAGGAA
GTGCGCCCGAA-ACTGTCG-TGCTTGAGTGCCGGAGAGGGTGGCGGAATTCCCCAAGTAG
AGGTGAAATTCGTAGATATGGGGAGGAACACCGGTGGCGAAGGCGGCCACCTGGA-CGGT
AACTGACGCTGAG--ACGCGA-AAGCGTGGGGAGCAAACAGGATTAGATACCCTGGTAGT
CCACGC-CGTAAACGATGAGAACT-AGGT-GTCGTGG-GA--------------------
--GTTG----------------ACC-CCCGCGGTGCCGAAGC-TAACGCATTAAGTTCTC
CGCCTGGGAAGTACGGTCGCAAGACTAAAAC-TCAAA-GGAATTGACGGGGGCCCGCACA
AGCGGTGGAGCATGTGGTTTAATTCGACGCAACGCGCAGAACCTTACCTGGTCTTGACAT
C-CTCAG---A-ATCCTTCAGAGATGA-GGGAG--TGCCC-GCAA---GGGAAC--TGAG
AGACAGGTGCTG-CA-TGGCTG-TCGTCAGCTCGTGTCGTGAGATGTTGGGTTAAGTCCC
GCAACGAGCGCAACCCTCGCCTTTAG-TTGCCAC-----GCAA--GTGG--ATCTCTAGA
GGGACTGCCGGT-GTTAAACCG-GAGGAAGGTGGGGATGACGTCAAGTCCTCATGGCCTT
TA-TGACCAGGGCTACACACGTGCTACAATGGCCGGTA-CAGAGCG------TT-GCCAA
CCC-GCGAGGGGG-AGC-TAAT-CGC-ATAAAACCG-GTCTCAGTTCAGATTGGAGTCTG
CAACTCGACTCC-ATGAAGGCGGAATCGCTAGTAATCGCAGATCAGCA-CGCTGCGGTGA
ATACGTTCCCGGGCCTTGTACACACCGCCCGTCACACCATGGGA-GTCGATTGCTCCAGA
AGT-CATCTC----------ACCA--------AGA--GGTGCCCAAGGAGT-GGTCGGTA
--ACTGGGGTGAAGTCGTAAC-AAGGTAGCCGTAGGGGAACCTGCGGGTGGATCACC???
??????
>Rsp..D14511
???AACTTGAGAGTTTGATCCTGGCTCAGAACGAACGCTGGCG-GCAGGCTTAACACATG
CA-AGTCGAGC-GCCG--------------------------------------------
--------------------CTTG------------------------------------
--------------------------------GGGCAGCGGCAGACGGGTGAGTAACGCG
TGGG-AATCTACCCA-TCTCTACGGAACAACTCCGGGAAACTG-GAGCTAATACCGTATA
-CGTCCC--------------------------------------------------TTC
G-----------------------------------------------------------
-------GGAGAAA-G-A------------------------------------------
------------------------------------------------------------
-----------------------TTTA---------------------------------
--------------------------------------------TCGGAGATGGATGAG-
CCCGCGTTGGATTAGCTAGTTGGTGGGGTAATGGCCTACCAAGGCG-ACGATCCATAGCT
GGTCTGAGAGGATGATCAGCCACATTGGGACTGAGACACGGCCCAAA-CTCCTACGGG-A
GGCAGCAGTGGGGAATATTGGACAATGGGCGAAA-GCCTGA-TCCAGCCATGCCGCGTGA
GTGATGAAGGCCCTAGGGTTGTAAAGCTCTTTCAACGGTGAA-GA---------------
TAAT--------------GACGGTAACCGTAGAA-GAAGCCCCGGCTAACTTCGTGCCAG
CAGCCGCGGTAAT-ACGAAGGGGGCTAG-CGTTGTTCGGAATTACTGGG--CGTAAAGCG
C-ACGTAGG-CGGATTG-TTAAGTTAGGGGTG-A-AATCCCAGGG-CTCAA-CCCTGGAA
CTGCCTTTAAT-ACTGGCA-ATCTTGAGTCCGAGAGAGGTGAGTGGAATTCCGAGTGTAG
AGGTGAAATTCGTAGATATTTGGAGGAACACCAGTGGCGAAGGCGGCTCACTGGC-TCGG
TACTGACGCTGAG--GTGCGA-AAGCGTGGGGAGCAAACAGGATTAGATACCCTGGTAGT
CCACGC-CGTAAACTATGTGTGCT-AGCC-GTCGGCA-AG--------------------
--TTTA------------------C-TTGTCGGTGGCGCACG-TAACGCATTAAGCACAC
CGCCTGGGGAGTACGGTCGCAAGATTAAAAC-TCAAA-GGAATTGACGGGGGCCCGCACA
AGCGGTGGAGCATGTGGTTTAATTCGAAGCAACGCGCAGAACCTTACCAGCCCTTGACAT
C-CCGGTCG-C-GGTTTCCAGAGATGG-ATTCCT-TCAG--TTCG---GCTGGA--CCGG
TGACAGGTGCTG-CA-TGGCTG-TCGTCAGCTCGTGTCGTGAGATGTTGGGTTAAGTCCC
GCAACGAGCGCAACCCTCGCCCTTAG-TTGCCAGCAT--TAAG-TTGGG--CACTCTAAG
GGGACTGCCGGT-GATAAGCCGAGAGGAAGGTGGGGATGACGTCAAGTCCTCATGGCCCT
TA-CGGGCTGGGCTACACACGTGCTACAATGGTGGTGA-CAGTGGG------CA-GCGAG
ACC-GCGAGGTCG-AGC-TAAT-CTC-CAAAA-ACC-ATCTCAGTTCGGATTGCACTCTG
CAACTCGAGTGCAATGAAGTTGGAATCGCTAGTAATCGCGGATCAGCA-TGCCGCGGTGA
ATACGTTCCCGGGCCTTGTACACACCGCCCGTCACACCATGGGA-GTTGGTTTTACCCGA
AGG-CGCTGTGC-TAA-CC-GCAA---GGA-GGCA--GGCGACCACGGTAG-GGTCAGCG
--ACTGGGGTGAAGTCGTAAC-AAGGTAGCCGTAGGGGAACCTGCGGCTGGATCACCTCC
??????
>Dsp..Y17755
??????????????????????????????????????TGGCG-GCGTGCTTAACACATG
CA-AGTCGTGCGAGAAA-GGGGAC------------------------------------
--------------------TTCG------------------------------------
------------------------GTCCCTGAGTAGAGCGGCGCACGGGTGAGTAACGCG
TGGATTATCTACCCA-GCTGTTCGGGATAACGGCGGGAAACTG-CCGCTAATACCGGATA
-CGCNCCAAT-----------------------------------------------TTC
G--------------------------------------------------------G--
----TTGGGTGAAA-G-GCGGC--C--TCTG-----------------------------
------------------------------------------------------------
-----------------------CTTG---------------------------------
---------------------------------CA---AGCTG-TCGCTGCTGGATGAG-
TCCGCGTCCCATTAGCTTGTTGGTGGGGTAATGGCCCACCAAGGCT-ACGATGGGTAGCT
GGTCTGAGAGGATGATCAGCCACACTGGAACTGAAACACGGTCCAGA-CTCCTACGGG-A
GGCAGCAGTGGGGAATATTGCGCAATGGGGGAAA-CCCTGA-CGCAGCGACGCCGTGTGA
GGGAAGAAGGCTTTCGGGTCGTAAACCTCTGTCGGGAAGGAA-GAACCCC-TTAGGGCC-
AAAT-AAGCCCTGAGGCTGACGGTACTTCCAAAG-GAAGCACCGGCTAACTCCGTGCCAG
CAGCCGCGGTAAT-ACGGAGGGTGCAAG-CGTTAATCGGAATCACTGGG--CGTAAAGCG
C-GCGTAGG-CGGTCTT-TTAAGTCGGACGTG-A-AAGCCCTCGG-CTCAA-CCGGGGAA
TTGCGTTCGAA-ACTGGGA-GACTTGAGTCCTGGAGAGGGTGGCGGAATTCCGGGTGTAG
GAGTGAAATCCGTAGATATCCGGAGGAACACCGGTGGCGAAGGCGGCCACCTGGA-CAGG
TACTGACGCTGAG--GCGCGA-AAGCGTGGGGAGCAAACAGGATTAGATACCCTGGTAGT
CCACGC-TGTAAACGATGGATGCT-AGGT-GTCGGGG-A---------------------
--GCGA--------------------TCTTCGGTGCCGCAGT-TAACGCATTAAGCATCC
CGCCTGGGGAGTACGGTCGCAAGGCTGAAAC-TCAAA-GGAATTGACGGGGGCCCGCACA
AGCGGTGGAGTATGTGGTTTAATTCGATGCAACGCGAAGAACCTTACCTGGGTTTGACAT
C-CCGCG---A-ATCCTCCCGAAAAGG-AGGAG--TGCCC-TTCG---GGGAGC--GCGG
TGACAGGTGCTG-CA-TGGCTG-TCGTCAGCTCGTGCCGTGAGGTGTTGGGTTAAGTCCC
GCAACGAGCGCAACCCTTGTCTTTAG-TTGCCAGCAAG-TAATGTTGGG--CACTCTAGA
GAGACCGCCTCG-GTCAACGGG-GAGGAAGGTGGGGACGACGTCAAGTCATCATGGCCCT
TA-CGCCCAGGGCTACACACGTACTACAATGGTGGGTA-CAATGGG------CT-GCGAG
ACC-GCAAGGTGG-AGC-CAAT-CCC-AAAAAACCC-ATCCCAGTCCGGATCGGGGTCTG
CAACTCGACCCC-GTGAAGTCGGAATCGCTAGTAATCGGAGATCAGCA-TGCTCCGGTGA
ATACGTTCCCGGGCCTTGTACACACCGCCCGTCACACCACGAAA-GTCGGTTCTACCCAA
AAC-CGCCAGGC-TAA-CC-TTCG---GGA-GGCA--GGCGTCTACGGTAG-GGCTGATG
--ATTGGGGTGAAGTCGTAAC-AAGGT?????????????????????????????????
??????
>ubet.AB015530
?????????AGAGTTTGATCCTGGCTCAGATTGAACGCTGGCG-GCATGCCTTACACATG
CA-AGTCGGACGGCAGC-GCGGGA------------------------------------
--------------------GCAA------------------------------------
-------------------------TCCTGGCGGCGAGTGGCGAACGGGTGAGTAATACA
TCGG-AACATGTCCA-GTAGTGGGGGATAGCCCGGCGAAAGCC-GGATTAATACCGCATA
-CGATC---------------------------------------------------TAT
G-----------------------------------------------------------
-------GATGAAA-G-CGGGG--G--ATC------------------------------
------------------------------------------------------------
-----------------------GCAA---------------------------------
----------------------------------G---ACCTC-GCGCTATTGGGGTGG-
CCGATGGCGGATTAGCTAGTTGGTGGGGTAAAGGCCTACCAAGGCG-ACGATCCGTAGCT
GGTCTGAGAGGACGACCAGCCACACTGGGACTGAGACACGGCCCAGA-CTCCTACGGG-A
GGCAGCAGTGGGGAATTTTGGACAATGGGGGTAA-CCCTGA-TCCAGCAATGCCGCGTGT
GTGAAGAAGGCCTTCGGGTTGTAAAGCACTTTTGTCCGGGAA-GAATTCC-CCTGCCC--
TAAT-ACGG-CGGGGGATGACGGTACCGGAAGAA-TAAGCACCGGCTAACTACGTGCCAG
CAGCCGCGGTAAT-ACGTAGGGTGCGAG-CGTTAATCGGAATTACTGGG--CGTAAAGCG
T-GCGCAGG-CGGTGAT-GTAAGACCGATGTG-A-AATCCCCGGG-CTCAA-CCTGGGAA
CTGCATTGGTG-ACTGCAT-TGCTCGAGTATGGCAGAGGGGGGTGGAATTCCACGTGTAG
CAGTGAAATGCGTAGAGATGTGGAGGAACACCGATGGCGAAGGCAGCCCCCTGGG-CCAA
TACTGACGCTCAT--GCACGA-AAGCGTGGGGAGCAAACAGGATTAGATACCCTGGTAGT
CCACGC-CCTAAACGATGTCAACT-GGTT-GTCGGGC-CT--------------------
--TCAT------------------T-GGCTTGGTAACGTAGC-TAACGCGTGAAGTTGAC
CGCCTGGGGAGTACGGTCGCAAGATTAAAAC-TCAAA-GGAATTGACGGGGACCCGCACA
AGCGGTGGATGATGTGGATTAATTCGATGCAACGCGAAAAACCTTACCTACCCTTGACAT
G-TACGG---A-AGTCTGCCGAGAGGT-GGATG--TGCCC-GAAA---GGGAGC--CGTA
ACACAGGTGCTG-CA-TGGCTG-TCGTCAGCTCGTGTCGTGAGATGTTGGGTTAAGTCCC
GCAACGAGCGCAACCCTTGTCCCTAG-TTGCTA-C----GCAA---GAG--CACTCCAGG
GAGACTGCCGGT-GACAAACCG-GAGGAAGGTGGGGATGACGTCAAGTCCTCATGGCCCT
TA-TGGGTAGGGCTTCACACGTCATACAATGGTCGGAA-CAGAGGG------TT-GCGAA
GCC-GCGAGGTGG-AGC-CAAT-CCC-AGAAAACCGAATCGTAGTCCGGATCGCAGTCTG
CAACTCGACTGC-GTGAAGCTGGAATCGCTAGTAATCGCGGATCAGCA-TGCCGCGGTGA
ATACGTTCCCGGGTCTTGTACACACCGCCCGTCACACCATGGGA-GTGGGTTTTGCCAGA
AGT-GGCTAGTC-TAA-CC-GCAA---GGA-GGAC--GGTCACCACGGCAG-GATTCATG
--ACTGGGGTGAAGTCGTAAC-AAGGTAACC?????????????????????????????
??????
>Dish.U45992
????????????????????CTGGCTCAGAATGAACGCTGGCG-GCGTGCTTAACACATG
CA-AGTCGCACGAGAAC-ACCCTG-C----------------------------------
--------------------CTCG------------------------------------
-----------------------GCGGGGTAAGTAAAGTGGCGCACGGGTGAGTAACGCG
TGGGTAATCTGTCTC-CGGGTCCGGGATAACGTTGCGAAAGCG-ACGCTAATACCGGATA
-ACATTCCCGT--GAC-----------------------------------------CCC
G---------------------------------------------------GTC-AC--
----GGGGATCAAA-G-GTGGC--C--TCTG-----------------------------
------------------------------------------------------------
-----------------------TATA---------------------------------
---------------------------------CA---AGCTA-CCGCCTGGGGGTGAA-
CCCGCGTCCCATTAGCTTGTCGGTGGGGTAACGGCCTACCGAGGCG-ACGATGGGTAGCT
GGTCTGAGAGGATGATCAGCCACACCGGAACTGGAACACGGTCCGGA-CTCCTACGGG-A
GGCAGCAGTGAGGAATTTTGCGCAATGGGGGAAA-CCCTGA-CGCAGCAACGCCGCGTGA
GTGATGAAGGCCCTCGGGTCGTAAAGCTCTGTCATGTGGGAA-GAACCTG-GGGACGGC-
CAAT-ACCCGTTCCCACTGACGGTACCACAGAAG-GAAGCACCGGCTAACTCCGTGCCAG
CAGCCGCGGTAAT-ACGGAGGGTGCAAG-CGTTATTCGGAATTATTGGG--CGTAAAGAG
C-GCGTAGG-CGGCCTT-TCAAGTCAGATGTG-A-AATCCCGTGG-CTTAA-CCATGGAA
GTGCATTTGAT-ACTGGGA-GGCTTGAGTATGGGAGAGGGAAACGGAATTCCTGGTGTAG
CGGTGAAATGCGTAGATATCAGGAGGAACACCGGTGGCGAAGGCGGTTTCCTGGA-CCAA
TACTGACGCTGAG--GCGCGA-AGGCGTGGGGAGCAAACAGGATTAGATACCCTGGTAGT
CCACGC-AGTAAACGGTGATCACT-AGGT-GTAGCGG-GT--------------------
--ATTG----------------ACC-CCTGCTGTGCCGGAGC-AAACGCATTAAGTGATC
CGCCTGGGGAGTACGGTCGCAAGATTAAAAC-TCAAA-GGAATTGACGGGGGCCCGCACA
AGCGGTGGAGCATGTGGTTTAATTCGACGCAACGCGCAGAACCTTACCTGGATTTGACAT
C-CCGGG---A-ATTTTCCGGAGACGG-AGAAG--TGCCC-TTCG---GGGAGC--CCGG
AGACAGGTGCTG-CA-TGGCTG-TCGTCAGCTCGTGTCGTGAGATGTTGGGTTAAGTCCC
GCAACGAGCGCAACCCCTGTCTTCAG-TTACCATCAT--TAGG-TTGGG--GACTCTGAA
GATACTGCCCCG-GTTAACGGG-GAGGAAGGTGGGGATGACGTCAAGTCCTCATGGCCTT
TA-TGTCCAGGGCTACACACGTGCTACAATGGGCGGTA-CAAAGGG------TA-GCGAT
CTC-GCGAGAGCA-AGC-CAAT-CCC-ATAAAGCCG-TCCCCAGTTCGGATCGGAGTCTG
CAACCCGACTCC-GTGAAGCCGGAATCGCTAGTAATCGCGGATCAGCA-TGCCGCGGTGA
ATACGTTCCCGGGCCTTGTACACACCGCCCGTCACACCATGAGA-GTCGGTTGTACCAGA
AGT-CGT?????-???-???????--????-????--??????????????-????????
--???????????????????-??????????????????????????????????????
??????
>ueps.AB030593
???????????????????????????????????????????-????GCTTAACACATG
CA-AGTCGAACGAGAAC-GGAT-T-ATAG-------------------------------
--------------------CTTG------------------------------------
--------------------CTATAATTGTCAGCTAAGTGGCGCACGGGTGAGTAATATA
TAGTTAACCTGCCCT-CAAGAAAGGAATAACAGTTGGAAACGA-CTGCTAATGCCCTATA
-TGCCTTTAAT--AC------------------------------------------ATA
A----------------------------------------------------GT-AT--
----GCAAGGGAAACG-C------------------------------------------
------------------------------------------------------------
-----------------------TTTA---------------------------------
--------------------------------------------GTGCTTGAGGATGGG-
ACTGTATGGTATCAGCTTGTTGGTGAGGTAATGGCTCACCAAGGCT-ATGACGCCTAACT
GGTTTGAGAGGATGATCAGTCACACTGGAACTGAGACACGGTCCAGA-CTCCTACGGG-A
GGCAGCAGTGGGGAATATTGCACAATGGACGAAA-GTCTGA-TGCAGCAACGCCGCGTGG
AGGATGACACATTTCGGTGCGTAAACTCCTTTTATATGGGAA-G-A--------------
TAAT--------------GACGGTACCATATGAA-TAAGCACCGGCTAACTCCGTGCCAG
CAGCCGCGGTAAT-ACGGAGGGTGCAAG-CGTTACTCGGAATCACTGGG--CGTAAAGAG
C-GTGTAGG-CGGGTAT-ATAAGTCAGAAGTG-A-AATCCAATAG-CTTAA-CTATTGAA
CTGCTTTTGAA-ACTGTGT-ACCTAGAATGTGGGAGAGGTAGATGGAATTTCTGGTGTAG
GGGTAAAATCCGTAGAGATCAGAAGGAATACCGATTGCGAAGGCGATCTACTGGA-ACAT
TATTGACGCTGAG--ACGCGA-AAGCGTGGGGAGCAAACAGGATTAGATACCCTGGTAGT
CCACGC-CCTAAACGATGCACACT-AGTT-GTTGTGA-GG--------------------
--CTAG-----------------AC-CTTGCAGTAATGCAGT-TAACACATTAAGTGTGC
CGCCTGGGGAGTACGGTCGCAAGATTAAAAC-TCAAA-GGAATAGACGGGGACCCGCACA
AGCGGTGGANCATGTGGTTTAATTCGACGATACACGAAGAACCTTACCTGGACTTGACAT
A-GTAAG---A-ACTTTCTAGAGATAG-ATTGG--TGTCTGCTTG--CAGAAAC--TTAT
ATACAGGTGCTG-CA-CGGCTG-TCGTCAGCTCGTGTCGTGAGATGTTGGGTTAAGTCCC
GCAACGAGCGCAACCCTCGTCATTAG-TTGCTAACAG--TTCGGCTGAG--AACTCTAAT
GAGACTGCCTAC-G-CAAGTAG-GAGGAAGGTGAGGACGACGTCAAGTCATCATGGCCCT
TA-CGTCCAGGGCTACACACGTGCTACAATGGGGTATA-CAAAGAG------CA-GCAAT
ACG-GTGACGTGG-AGC-AAAT-CTC-AAAA-ATAT-CTCCCAGTTCGGATTGTAGTCTG
CAACTCGACTAC-ATGAAGTTGGAATCGCTAGTAATCGTAGATCAGCTATGCTACGGTGA
ATACGTTCCCGGGTCTTGTACTCACCGCCCGTCACACCATGGGA-GTTGAACTCATTCGA
AGC-GGGGATGC-TA-----AAA------T-AGCT--ACCTTCCACAGTGG-ATTCAGCG
--ACT??????????????-?-??????????????????????????????????????
??????
>Sval.AF057016
?????????AGAGTTTGATCCTGGCTCAGATTGAACGCTGGCG-GCAGGCCTAACACATG
CA-AGTCGAGCGGAAAC-GGCAGT-ATTGAAGC---------------------------
--------------------TTCG------------------------------------
-----------------GTGGATTTACTGGACGTCGAGCGGCGGACGGGTGAGTAACGGC
TGGG-AACCTGCCCT-GACGAGGGGGATAACCGTTGGAAACGA-CGGCTAATACCGCATA
-ATGTC---------------------------------------------------TAC
G-----------------------------------------------------------
-------GACCAAA-G-GTGGC--C--TCTA-----------------------------
------------------------------------------------------------
-----------------------CATG---------------------------------
---------------------------------TA---AGCTA-TCGCGTTGGGATGGG-
CCCAGTTAGGATTAGCTAGTTGGTAAGGTAACGGCTTACCAAGGCG-ACGATCCTTAGCT
GGTTTGAGAGGATGATCAGCCACACTGGGACTGAGACACGGCCCAGA-CTCCTACGGG-A
GGCAGCAGTGGGGAATATTGCACAATGGGGGAGA-CCCTGA-TGCAGCCATGCCGCGTGT
GTGAAGAAGGCCTTCGGGTTGTAAAGCACTTTCAGCAGTGAG-GAAGGTA-GTGTACT--
TAAT-ACGTGCATTGCTTGACGTTAGCTGCAGAA-GAAGCACCGGCTAACTCCGTGCCAG
CAGCCGCGGTAAT-ACGGAGGGTGCGAG-CGTTAATCGGAATTACTGGG--CGTAAAGCG
C-ATGCAGG-CGGTTTG-TTAAGTCAGATGTG-A-AAGCCCGGGG-CTCAA-CCTCGGAA
CCGCATTTGAA-ACTGGCA-GGCTAGAGTCTTGTAGAGGGGGGTAGAATTTCAGGTGTAG
CGGTGAAATGCGTAGAGATCTGAAGGAATACCAGTGGCGAAAGCGGCCCCCTGGA-CAAA
GACTGACGCTCAG--ATGCGA-AAGCGTGGGTAGCAAACAGGATTAGATACCCTGGTAGT
CCACGC-CGTAAACGATGTCTACT-TGGA-GGCTGAG-GTT-------------------
--TAAG------------------A-CTTTGGCTTTCGGAGC-TAACGCATTAAGTAGAC
CGCCTGGGGAGTACGGCCGCAAGGTTAAAAC-TCAAA-TGAATTGACGGGGGCCCGCACA
AGCGGTGGAGCATGTGGTTTAATTCGATGCAACGCGAAGAACCTTACCTACTCTTGACAT
C-CAGAG---A-ATCTTCCAGAGATGG-AGGAG--TGCC--TTCG----GGAGC--TCTG
AGACAGGTGCTG-CA-TGGCTG-TCGTCAGCTCGTGTTGTGAAATGTTGGGTTAAGTCCC
GCAACGAGCGCAACCCTTATCCTTGT-TTGCCAGCAAG-TAATGTCGGG--AACTCCAGG
GAGACTGCCGGT-GATAAACCG-GAGGAAGGTGGGGACGACGTCAAGTCATCATGGCCCT
TA-CGAGTAGGGCTACACACGTGCTACAATGGCAGATA-CAGAGGG------CA-GCGAG
ACA-GCGATGTTA-AGC-GAAT-CCC-TTAAAGTTT-GTCGTAGTCCGGATTGGAGTCTG
CAACTCGACTCC-ATGAAGTCGGAATCGCTAGTAATCGCAGATCAGAA-TGCTGCGGTGA
ATACGTTCCCGGGCCTTGTACACACCGCCCGTCACACCATGGGA-GTGGGCTGCACCAGA
AGT-AGATAGCT-TAA-CC-TTCG---GGA-GGGC--GTTTACCACGGTGT-GGTTCATG
--ACTGGGGTGAAGTCGTAAC-AAGGTAGCCCTAGGGGAACCTGGGGCTGGATCACCTCC
TTA???
>Afae.D88008
??????????????????????????????????ACGCTAGCG-GGATGCTTTACACATG
CA-AGTCGAACGGCAGC-GCGAGA-NAG--------------------------------
--------------------CTTG------------------------------------
----------------------CTCTCTTGGCGGCGAGTGGCGGACGGGTGAGTAATATA
TCGG-AACGTGCCCA-GTAGCGGGGGATAACTACTCGAAAGAG-TGGCTAATACCGCATA
-CGCCC---------------------------------------------------TAC
G-----------------------------------------------------------
-------GGGGAAA-G-GGGGG--G--ATC------------------------------
------------------------------------------------------------
-----------------------GCAA---------------------------------
----------------------------------G---ACCTC-TCACTATTGGAGCGG-
CCGATATCGGATTAGCTAGTTGGTGGGGTAAAGGCTCACCAAGGCA-ACGATCCGTAGCT
GGTTTGAGAGGACGACCAGCCACACTGGGACTGAGACACGGCCCAGA-CTCCTACGGG-A
GGCAGCAGTGGGGAATTTTGGACAATGGGGGAAA-CCCTGA-TCCAGCCATCCCGCGTGT
ATGATGAAGGCCTTCGGGTTGTAAAGTACTTTTTGCAGAGAA-GA-AAGG-TATCTCC--
TAAT-ACGAGATACTGCTGACGGTATCTGCAGAA-TAAGCACCGGCTAACTACGTGCCAG
CAGCCGCGGTAAT-ACGTAGGGTGCAAG-CGTTAATCGGAATTACTGGG--CGTAAAGCG
T-GTGTAGG-CGGTTCG-GAAAGAAAGATGTG-A-AATCCCAGGG-CTCAA-CCTTGGAA
CTGCATTTTTA-ACTGCCG-AGCTAGAGTATGTCAGAGGGGGGTAGAATTCCACGTGTAG
CAGTGAAATGCGTAGATATGTGGAGGAATACCGATGGCGAAGGCAGCCCCCTGGG-ATAA
TACTGACGCTCAG--ACACGA-AAGCGTGGGGAGCAAACAGGATTAGATACCCTGGTAGT
CCACGC-CCTAAACGATGTCAACT-AGCT-GTTGGGG-CC--------------------
--GTTA------------------C-GGTCTAGTAGCGCAGC-TAACGCGTGAAGTTGAC
CGCCTGGGGAGTACGGTCGCAAGATTAAAAC-TCAAA-GGAATTGACGGGGACCCGCACA
AGCGGTGGATGATGTGGATTAATTCGATGCAACGCGAAAAACCTTACCTACCCTTGACAT
G-TCTGG---A-AAGCCGAAGAGATTT-GGCCG--TGCTC-GCAA---GAGAAC--CGGA
ACACAGGTGCTG-CA-TGGCTG-TCGTCAGCTCGTGTCGTGAGATGTTGGGTTAAGTCCC
GCAACGGGCGCAACCCTTGTCATTAG-TTGCTA-C----GGAA--GNAG--CACTCTAAT
GAGACTGCCGGT-GACAAACCG-GAGGAAGGTGGGGATGACGTCAAGTCCTCATGGCCCT
TA-TGGGTAGGGCTTCACACGTCATACAATGGTCGGGA-CAGAGGG------TC-GCCAA
CCC-GCGAGGGGG-AGC-CAAT-CTC-AGAAACCCG-ATCGTAGTCCGGATCGCAGTCTG
CAACTCGACTGC-GTGAAGTCGGAATCGCTAGTAATCGCGGATCAGAA-TGTCGCGGTGA
ATACGTTCCCGGGTCTTGTACACACCGCCCGTCACACCATGGGA-GTGGGTTTCACCAGA
AGT-AGGTAGCC-TAA-CC-GTAA---GGA-GGGC--GCTTACCACGGTGGTGATTCATG
--ACTGGGGTGAAGTCGTAAC-AAGGT?????????????????????????????????
??????
>Ghyd.U28173
??????????????????????????????????????TGGCG-GCGTGCCTAACACATG
CA-AGTCGAACGTGAAG-GGGGC-------------------------------------
--------------------TTCG------------------------------------
--------------------------NCCCCTGGAAAGTGGCGCACGGSTGAGTAACGCG
TGGATAATCTGCCCA-GTGATCTGGGATAACATCTCGAAAGGG-GTGCTAATACCGGATA
-AGCCCACGGA--GTC-----------------------------------------THT
G---------------------------------------------------GAT-TC--
----TKCGGGAAAA-G-GGGGG--G--ACC------------------------------
------------------------------------------------------------
-----------------------TTCG---------------------------------
----------------------------------G---GCCTT-KTGTCACTGGATGAG-
TCCGCGTACCATTAGCTAGTTGGTGGGGTAATGGCCCACCAAGGCA-ACGATGGTTAGCT
GGTCTGAGAGGATGATCAGCCACACTGGAACTGAGACACGGTCCAGA-CTCCTACGGG-A
GRCASCAGTGGGGAATTTTGCVCAATGGGCGAAA-GCCTGA-CGCAGCAACGCCGCGTGA
GTGATGAAGGCCCTCGGGTCGTAAAGCTCTGTCGGGAGGGAA-GAAATGA-TTGAGGGA-
TAAT-ACCCCTTGGTCTTGACGGTACCTCCGAAG-GAAGCACCGGCTAACTCCGTGCCAR
CAGCCGCGGTAAT-ACGGAGGGTGCAAG-CGTTGTTCGGAATTATTGGG--CGTAAAGCG
C-GTGTAGG-CGGCTTC-TTAAGTCTGATGTG-A-AAGCCCCGGG-CTCAA-CCTGGGAA
GTGCATTGGAA-ACTGGGA-AACTTGAGTACGGGAGAGGGTAGTGGAATTCCTAGTGTAG
GAGTGAAATCCGTAGATATTAGGAGGAACACCGGTGGCGAAGGCGGCTACCTGGA-CCGA
TACTGACGCTGAG--ACGCGA-AAGCGTGGGGAGCAAACAGGATTAGATACCCTGGTAKT
CCACGC-CGTAAACGATGAGTACT-AGGT-GTTGCGG-GT--------------------
--ATTG----------------ACC-CCTGCAGTGCCGCAGS-TAACGCATTAAGTACTC
CGCCTGGGWAGYACGRCCGCAAGGCTAAAAC-TCAAA-GGAATTGACGGGGGCCCRCACA
AGCGGTGGARCATGTGGTTTAATTCGACGCAACGCKCAGAACCTTACCTGGGCTTGACAT
C-CGCGG---A-ACCTCTATGAAAGTA-GGGGG--TGCCC-TTCG---GGGAGC--CGCG
AGACAGGTGCTG-CA-TGGCTG-TCGTCAGCTCGTGTCGTGAGATGTTGGGTTAAGTCCC
GCAACGAGCRCAACCCTTATCTTCAG-TTGCCATCAT--TAAG-TTGGN--CACTCTGAA
GAAACTGCCGGT-GTCAAACCG-GAGGMAGGTGGGGATGACGTCAAGTCCTCATGGCCCT
TA-TGTCCAGGGCYACACACGTGCTACAATGGCCGGTA-CAAAGAG------TT-GCGAT
SCC-GTGAGGTGG-AGC-CAAT-CTC-ANAAAGCCG-GTCTCAGTTCGGATTGGAGTCTG
CAACTCGACTCC-ATGAAGTCGGAATCGCTAGTAATCGCGGATCASCA-TGCCNCGGTGA
ATACGTTNCCGGGCCTTGTACACACCGCCCGTCACACCACGGGA-NTCGACTGGTCCCGA
AGT-GCGTGA??-???-??-????---???-????--??????????????-????????
--???????????????????-??????????????????????????????????????
??????
>Dora.AJ251624
?????????????????????????????AATGAACGCTGGCG-GCGTGCCTAACACATG
CA-AGTCGAACGAGAAA-GTTCC-------------------------------------
--------------------TTCG------------------------------------
-------------------------GGAATGAGTAGAGTGGCGCACGGGTGAGTAACGCG
TGGGTAATCTGCCCT-TGGATTTGGGATAACTTCGCGAAAGTG-GAGCTAATACCGGATA
-GTCTGGCTTT--G-------------------------------------------TAA
A-----------------------------------------------------A-GG--
----AGTCGGTAAA-G-GATGC--C--TCT------------------------------
------------------------------------------------------------
-----------------------GCAT---------------------------------
----------------------------------A---TGCAT-TCGTCCGAGGATGAG-
CCCGCGTCTCATTAGCTAGTTGGTAGGGTAACGGCCTACCAAGGCG-ACGATGAGTAGCT
GGTCTGAGAGGATGATCAGCCACACTGGGACTGAAACACGGCCCAGA-CTCCTGCGGG-A
GGCAGTAGTGGGGAATATTGCGCAATGGGCGAAA-GCCTGA-CGCAGCAACGCCGTGTGA
GGGATGAAGGTTTTCGGATCGTAAACCTCTGTCAGAAGGGAA-GAAGTGA-TGCGGGTC-
CAAC-AGGCCCGTATCTTGACGGTACCTTCAAAG-GAAGCACCGGCTAACTCCGTGCCAG
CAGCCGCGGTAAT-ACGGAGGGTGCAAG-CGTTATTCGGAATTACTGGG--CGTAAAGCG
C-ACGTAGG-CGGCCTT-GTAAGTCAGGTGTG-A-AATCCCACGG-CTCAA-CCGTGGAA
CTGCACTTGAA-ACTGCGG-GGCTCGAATCCTGGAGAGGGCGGCGGAATTCCTGGTGTAG
GAGTGAAATCCGTAGATATCAGGAGGAACACCGGTGGCGAAGGCGGCCGCCTGGA-CAGG
TATTGACGCTGAG--GTGCGA-AAGTGTGGGGAGCAAACAGGATTAGATACCCTGGTAGT
CCACAC-CGTAAACGATGGATACT-AGGT-GTCGGGG-A---------------------
--CTTG------------------A-TCCTCGGTGCCGCAGT-TAACGCGTTAAGTATCC
CGCCTGGGGAGTACGGTCGCAAGGCTGAAAC-TCAAA-GAAATTGACGGGGGCCCGCACA
AGCGGTGGAGTATGTGGTTTAATTCGATGCAACGCGAAGAACCTTACCTGGGCTTGACAT
C-CTGGG---A-ATTCCGCAGAGATGC-GGAAG--TGCCC-TTCG---GGGAAT--CCAG
AGACAGGTGCTG-CA-TGGCTG-TCGTCAGCTCGTGCCGTGAGGTGTTGGGTTAAGTCCC
GCAACGAGCGCAACCCCTATCCTCAG-TTGCCAGCAGG-TAAAGCTGGG--CACTCTGTG
GAGACTGCCCGG-GTTAACCGG-GAGGAAGGTGGGGACGACGTCAAGTCATCATGGCCCT
TA-CGCCCAGGGCTACACACGTACTACAATGGTGGGCA-CAAAGGG------CA-GCGAA
ACC-GCGAGGTCC-AGC-CAAT-CCC-AAAAAAACC-ATCATAGTCCGGATTGCAGTCTG
CAACTCGACTGC-ATGAAGTTGGAATCGCTAGTAATCCCGGATCAGCA-TGCCGGGGTGA
ATACGTTCCCGGGCCTTGTACACACCGCCCGTCACACCACGAAA-GTCGGTTCTACCCGA
AGC-CGCCAGGC-TAA-CCCGCAA--GGGA-TGCA--GGCGTCTACGGTAG-GGCTGGTA
--ATTGGGGTGA?????????-??????????????????????????????????????
??????
>Tden.L40808
?????????????????????????TCAGAGTGAACGCTGGCG-GCGTGCTTAACACATG
CA-AGTCGAACGGTAAC-AGGAAG-TAG--------------------------------
--------------------CTTG------------------------------------
----------------------CTACTTTGCTGACGAGTGGCGCACGGGTGAGTAATATA
TAGTTAATGTACCTC-AAAGACTGGGATAGCCACTGGAAACGG-TGATTAATACTAGATA
-TACCTTTATA--AC------------------------------------------AAA
A----------------------------------------------------GT-TG--
----TAAAGGGAAATG-T------------------------------------------
------------------------------------------------------------
-----------------------TTTT---------------------------------
--------------------------------------------TCGCTTTGAGATCAG-
ACTATATCCCATCAGTTAGTTGGTAGTGTAAGAGACTACCAAGGCA-ATGACGGGTAGCG
GGTTTGAGAGGATGATCCGCCACACTGGTACTGAGACACGGACCAGA-CTCCTACGGG-A
GGCAGCAGTGAGGAATATTGCACAATGGAGGAAA-CTCTGA-TGCAGCAACGCCGCGTGG
AGGATGACGCATTTCGGTGTGTAAACTCCTTTTATGAGTCAA-GA---------------
AAAT--------------GACGGTAGCTCATGAA-TAAGCACCGGCTAACTCCGTGCCAG
CAGCCGCGGTAAT-ACGGAGGGTGCAAG-CGTTACTCGGAATCACTGGG--CGTAAAGGA
C-GCGTAGG-CGGGTTG-TCAAGTCAGGTGTG-A-AATCCTACAG-CTTAA-CTGTAGAA
CTGCACTTGAA-ACTGGCA-ACCTAGAGTATGGGAGGGGAAGATGGAATTAGTGGTGTAG
GGGTAAAATCCGTAGATATCACTAGGAATACCTAAAGCGAAGGCGATCTTCTGGA-ACAT
AACTGACGCTAAG--GCGTGA-AAGCGTGGGGAGCAAACAGGATTAGATACCCTGGTAGT
CCACGC-CCTAAACGATGAACACT-AGTC-GTCGTGA-TG--------------------
--CTTG-----------------TC-ATTGCGGTGATGCACT-TAACAGATTAAGTGTTC
CGCCTGGGGAGTACGGTCGCAAGATTAAAAC-TCAAA-GGAATAGACGGGGACCCGCACA
AGTGGTGGAGCATGTGGTTTAATTCGAAGATACGCGAAAAACCTTACCTGGCCTTGACAT
T-GATAG---A-ATCTGCTAGAGATAG-CGGAG--TGC---TTCG---GGGAGC--TTGA
AAACAGGTGCTG-CA-TGGCTG-TCGTCAGCTCGTGTCGTGAGATGTTGGGTTAAGTCCC
GCAACGAGCGCAACCCTCGTCCTTAG-TTGCCAGCAGG-TTAAGCTGGG--CACTCTAAG
GAGACTGCCTTN-G-CAAGGAG-GAGGAAGGTGAGGACGACGTCAAGTCATCATGGCCCT
TA-CGNCCAGGGCTACACACGTGCTACAATGGGGCGTA-CAGAGTG------TT-GCAAT
ACC-GCGAGGTGG-AGC-CAAT-CAC-TTAAAGCGT-CTCTCAGTTCGGATTGTTCTCTG
CAACTCGAGAGC-ATGAAGCTGGAATCACTAGTAATCGTAGATCAGCATTGCTACGGTGA
ATACGTTCCCGGGTCTTGTACTCACCGCCCGTCACACCATGGGA-GTTGATTTCACCCGA
AAT-TGGGAAGC-TAA-CC-TTCG---GGG-GGCT--ACCACTTACGGTGG-AATTAGCG
--ACTGGGGTG??????????-??????????????????????????????????????
??????
>EZ-2.AJ012598
?????????????????????????????AATGAACGCTGGCG-GCGTGNTTAACACATG
CA-AGTCGGACGAGAAA-GGNGAAT-----------------------------------
--------------------TTCG------------------------------------
-----------------------GTTNGCCGAGTAAAGTGGCGCACGGGTGAGTAACGCG
TGGGTAACCTACCCT-TGAGTTGGGGATAACAGGGNGAAAGCC-CTGCTAATACCCGGTA
-GAGCCCCGGG--GC------------------------------------------GGA
A-----------------------------------------------------GCAA--
---CCGGGGGGAAA-G-CCGGC--C-----------------------------------
------------------------------------------------------------
-----------------------GCAA---------------------------------
--------------------------------------GGCAG-GTGCTCGGGGATGGG-
CTCGCGTCCTATCAGCTGGTTGGTAGGGTAACGGCCTACCAAGGCT-TCGACGGGTAGCT
GGTCTGAGAGGATGATCAGCCACACTGGCACTGGAACACGGGCCAGA-CTCCTACGGG-A
GGCAGCAGTGAGGAATTTTGCGCAATGGGGGAAA-CCCTGA-CGCAGCAACGCCGCGTGG
GTGAAGAAGGCCTTCGGGTCGTAAAGCCCTGTCAGGTGGGAA-GAACCGG-CAGGTGAG-
CAAC-ACGCATCTGCTCTGACGGTACCACCAGAG-GAAGCACCGGCTAACTCCGTGCCAG
CAGCCGCGGTAAT-ACGGAGGGTGCAAG-CGTTATTCGGAATTACTGGG--CGTAAAGCG
C-GTGCAGG-CGGGAAG-GAAAGTCTGATGTG-A-AAGCCCGGGG-CTCAA-CCCCGGAA
GTGCATTGGAA-ACTACTT-TTCTTGAGTACTGGAGAGGAAGGGGGAATTCCCGGTGTAG
AGGTGAAATTCGTAGAGATCGGGAGGAATATCAGTGGCGAAGGCGCCCTTCTGGA-CAGT
AACTGACGCTGAG--ACGCGA-AAGCGTGGGGAGCAAACAGGATTAGATACCCTGGTAGT
CCACGC-TGTAAACGATGAGAACT-GGGT-GTAGCGG-GTA-------------------
--CTCA-----------------TT-CCTGCTGTGCCGTAGC-TAACGCGTTAAGTTCTC
CGCCTGGGGAGTACGGCCGCAAGGTTAAAAC-TCAAA-GGAATTGACGGGGGCCCGCACA
AGCGGTGGAGTATGTGGTTTAATTCGACGCAACGCGAAGAACCTTACCTGGGCTTGACAT
C-CCCGG---C-CCGCTCTGGAAACAG-GGTTT--TCCCC-TTCG---GGGGAC--CGGG
AGACAGGTGCTG-CA-TGGCTG-TCGTCAGCTCGTGTCGTGAGATGTTGGGTTAAGTCCC
GCAACGAGCGCAACCCCTGCCNTTAG-TTGCCAGCAG--TTCGGCTGGG--CACTCTAGG
GGGACTGCCGGT-GTGAAACCG-GAGGAAGGTGGGGANGACGTCAAGTCCTCATGGCCTT
TA-TGTCCAGGGCTACACACGTACTACAATGGGCGGTA-CAAAGGG------AA-GCGAA
TCC-GCGAGGTGG-AGC-CAAC-CCC-AAAAAGCCG-TTCACAGTTCGGATCGGAGTCTG
CAACTNGACTCC-GTGAAGGTGGAATCGCTAGTAACCACGGATCAGCA-TGCCGTGGTGA
ATACGTTCCCGGGCCTTGTACACACCGCCCGTCACACCACGAAA-GTTGGCTGTACCAGA
AGT-GCGTGGGC-TAA-CC?????--????-????--??????????????-????????
--???????????????????-??????????????????????????????????????
??????
>Osp..AJ002812
?????????????????????????????AACGAACGCTGGCG-GCAGGCTTAACACATG
CA-AGTCGAGCGCCCC--------------------------------------------
--------------------GCAA------------------------------------
--------------------------------GGGGAGCGGCAGACGGGTGAGTAACGCG
TGGG-AACGTACCTT-TTGCTACGGAATAACTCAGGGAAACTT-GTGCTAATACCGTATG
-TGCCC---------------------------------------------------TTC
G-----------------------------------------------------------
-------GGGGAAA-G-A------------------------------------------
------------------------------------------------------------
-----------------------TTTA---------------------------------
--------------------------------------------TCGGCAAAGGATCGG-
CCCGCGTTGGATTAGCTAGTTGGTGAGGTAAAGGCTCACCAAGGCG-ACGATCCATAGCT
GGTCTGAGAGGATGATCAGCCACACTGGGACTGAGACACGGCCCAGA-CTCCTACGGG-A
GGCAGCAGTGGGGAATATTGGACAATGGGCGCAA-GCCTGA-TCCAGCCATGCCGCGTGA
GTGATGAAGGCCCTAGGGTTGTAAAGCTCTTTCACCGGTGAA-GA---------------
TAAT--------------GACGGTAACCGGAGAA-GAAGCCCCGGCTAACTTCGTGCCAG
CAGCCGCGGTAAT-ACGAAGGGGGCTAG-CGTTGTTCGGATTTACTGGG--CGTAAAGCG
C-ACGTAGG-CGGACTT-TTAAGTCAGGGGTG-A-AATCCCGGGG-CTCAA-CCCCGGAA
CTGCCTTTGAT-ACTGGAA-GTCTTGAGTATGGTAGAGGTGAGTGGAATTCCGAGTGTAG
AGGTGAAATTCGTAGATATTCGGAGGAACACCAGTGGCGAAGGCGGCTCACTGGA-CCAT
TACTGACGCTGAG--GTGCGA-AAGCGTGGGGAGCAAACAGGATTAGATACCCTGGTAGT
CCACGC-CGTAAACGATGAATGTT-AGCC-GTTGGGG-AG--------------------
--TTTA------------------C-TCTTCGGTGGCGCAGC-TAACGCATTAAACATTC
CGCCTGGGGAGTACGGTCGCAAGATTAAAAC-TCAAA-GGAATTGACGGGGGCCCGCACA
AGCGGTGGAGCATGTGGTTTAATTCGAAGCAACGCGCAGAACCTTACCAGCCCTTGACAT
A-CCGGTC--G-CGGACACAGAGATGT-GTCTT--TCAG--TTCG---GCTGGA--CCGG
ATACAGGTGCTG-CA-TGGCTG-TCGTCAGCTCGTGTCGTGAGATGTTGGGTTAAGTCCC
GCAACGAGCGCAACCCTCGCCCTTAG-TTGCCAGCAT--TTAG-TTGGG--CACTCTAAG
GGGACTGCCGGT-GATAAGCCGAGAGGAAGGTGGGGATGACGTCAAGTCCTCATGGCCCT
TA-CGGGCTGGGCTACACACGTGCTACAATGGTGGTGA-CAGTGGG------CA-GCGAG
CAC-GCGAGTGTG-AGC-TAAT-CTC-CAAAA-GCC-ATCTCAGTTCGGATTGCACTCTG
CAACTCGAGTGC-ATGAAGTTGGAATCGCTAGTAATCGCGGATCAGCA-TGCCGCGGTGA
ATACGTTCCCGGGCCTTGTACACACCGCCCGTCACACCATGGGA-GTTGGTTTTACCCGA
AGG-CGCTGTGC-TAA-CC-GCAA---GGA-GGCA--GGCGACCACGGTAG-GGTCAGCG
--ACTGGGGTGAAGTCGTAAC-AAGGTAGCCGTAGGGGAACCTGC???????????????
??????
>Rten.D16208
?????????????????????????????ATTGAACGCTGGCG-GCATGCCTTACACATG
CA-AGTCGAACGGTAAC-GCGNGG------------------------------------
--------------------GAAA------------------------------------
-------------------------CCNTGGCGACGAGTGGCGAACGGGTGAGTAATGCA
TCGG-AACGTGCCCT-GAAGTGGGGGATAACGTAGCGAAAGTT-ACGCTAATACCGCATA
-TTCTG---------------------------------------------------TGA
G-----------------------------------------------------------
-------CAGGAAA-G-CAGGG--G--ATC------------------------------
------------------------------------------------------------
-----------------------TTAG---------------------------------
----------------------------------G---ACCTT-GCGCTTTGGGAGCGG-
CCGATGTCGGATTAGCTAGTTGGTGAGGTAAAAGCTCACCAAGGCG-ACGATCCGTAGCG
GGTCTGAGAGGATGATCCGCCACACTGGGACTGAGACACGGCCCAGA-CTCCTACGGG-A
GGCAGCAGTGGGGAATTTTGGACAATGGGGGAAA-CCCTGA-TCCAGCCATGCCGCGTGA
GTGAAGAAGGCCTTCGGGTTGTAAAGCTCTTTCGGCGGGGAA-GAAATGG-CACTGGC--
TAAT-ACCTGGTGTCGATGACGGTACCCGAAGAA-GAAGCACCGGCTAACTACGTGCCAG
CAGCCGCGGTAAT-ACGTAGGGTGCGAG-CGTTAATCGGAATTACTGGG--CGTAAAGCG
T-GCGCAGG-CGGTTGT-GTAAGACAGACGTG-A-AATCCCCGGG-CTCAA-CCTGGGAA
CTGCGTTTGTG-ACTGCAC-AGCTAGAGTTTGGCAGAGGGGGGTGGAATTCCACGTGTAG
CAGTGAAATGCGTAGAGATGTGGAGGAACACCGATGGCGAAGGCAGCCCCCTGGG-CCAA
TACTGACGCTCAT--GCACGA-AAGCGTGGGGAGCAAACAGGATTAGATACCCTGGTAGT
CCACGC-CCTAAACGATGTCAACT-AGGT-GTTGGTG-GG--------------------
--GTTA----------------AAC-CCATTAGTGCCGTAGC-TAACGCGTGAAGTTGAC
CGCCTGGGGAGTACGGCCGCAAGGTTAAAAC-TCAAA-GGAATTGACGGGGACCCGCACA
AGCGGTGGATGATGTGGATTAATTCGATGCAACGCGAAAAACCTTACCTACCCTTGACAT
G-TCAGG---A-ATCCTTGAGAGATTA-GGGAG--TGCCC-GAAA---GGGAAC--CTGA
ACACAGGTGCTG-CA-TGGCTG-TCGTCAGCTCGTGTCGTGAGATGTTGGGTTAAGTCCC
GCAACGAGCGCAACCCCTGTCATTAA-TTGCCATCAT--TCAG-TTGGG--CACTCTAAT
GAGACTGCCGGT-GACAAACCG-GAGGAAGGTGGGGATGACGTCAAGTCCTCATGGCCCT
TA-TGGGTAGGGCTTCACACGTCATACAATGGTCGGTC-CAGAGGG------TT-GCCAA
CCC-GCGAGGGGG-AGC-CAAT-CCC-GCAAAGCCG-ATCGTAGTCCGGATTGCAGTCTG
CAACTCGACTGC-ATGAAGTCGGAATCGCTAGTAATCGCGGATCAGCA-TGTCGCGGTGA
ATACGTTCCCGGGTCTTGTACACACCGCCCGTCACACCATGGGA-GCGGGTTCTGCCAGA
AGT-AGTTAGCC-TAA-CC-GCAA---GGA-GGGC--GATTACCACGGCAG-GGTTCGTG
--ACTGGGGTG??????????-??????????????????????????????????????
??????
>ueps.AB015558
?????????AGAGTTTGATCCTGGCTCAGGATGAACGCTGGCG-GCGTGCCTAATACATG
CA-AGTCGAGCGGCAGCGAG-TTCCTCACCGAGGTTCGGAACAGTTGACAGTAAACAGTT
GACAGTAAACAGTAACTTCAGAAATGAAGCGGACTGTGAACTGTTTACTGTAACCTGTTA
GCTATTATTTCGAGCTTTAGTGAGGAATGTC-GGCGAGCGGCGGACGGCTGAGTAACGCG
TAGG-AACGTACCCC-AAACTGAGGGATAAGCACCAGAAATGG-TGTCTAATACCGCATA
TGGCCCAGCAC-CTTTT----------------------------------------TTA
A--------------------------------TCAACCACGACCCTAAAATCGT-GAAT
AATTGGTAGGAAAA-GGTGTTGGG------------------------------------
------------------------------------------------------------
-----------------------TTAA---------------------------------
-------------------------------------AGCTTCGGCGGTTTGGGAACGG-
CCTGCGTATGATTAGCTTGTTGGTGAGGTAAAAGCTCACCAAGGCG-ACGATCATTAGCT
GGTCTGAGAGGATGATCAGCCAGACTGGGACTGAGACACGGCCCAGA-CTCCTACGGG-A
GGCAGCAGTAGGGAATCTTCCACAATGGGCGAAA-GCCTGA-TGGAGCAACGCCGTGTGC
AGGATGAAAGCCTTCGGGTCGTAAACTGCTTTTATATGTGAA-GA---------------
CTTC--------------GACGGTAGCATATGAA-TAAGGATCGGCTAACTCCGTGCCAG
CAGCCGCGGTCAT-ACGGAGGATCCAAG-CGTTATCCGGAATTACTGGG--CGTAAAGAG
TTGCGTAGG-TGGCATA-GTAAGTTGGTAGTG-A-AATTGTGTGG-CTCAA-CCATACAC
CCATTACTAAA-ACTGCTA-AGCTAGAGTATATGAGAGGTAGCTGGAATTCCTAGTGTAG
GAGTGAAATCCGTANATATTAGGAGGAACACCGATGGCGTAGGCAGGCTACTGGC-ATAT
TACTGACACTAAG--GCACGA-AAGCGTGGGGAGCGAACGGGATTAGATACCCCGGTAGT
CCACGC-TGTAAACGATGGATGCT-AGCT-GTTATGA-GT--------------------
--ATCG----------------ACC-CTTGTAGTAGCGAAGC-TAACGCGTTAAGCATCC
CGCCTGTGGAGTACGAGCGCAAGCTTAAAACAT-AAA-GGAATTGACGGGGACCCGCACA
AGCGGTGGAGCGTGTTGTTTAATTCGATGATAAGCGAAGAACCTTACCAAGGCTTGACAT
C-CCTGG---A-ATTTCTCCGAAAGGA-GAGAG--TGCC--TTCG----GGAAT--CAGG
TGACAGGTGATG-CA-TGGCCG-TCGTCAGCTCGTGTCGTGAGATGTTTGGTTAAGTCCA
TTAACGAGCGCAACCCTTGTAAATAG-TTG---------GAT---------TTTTCTATT
TAGACTGCCTCG-G-TAACGGG-GAGGAAGGAGGGGATGATGTCAGGTCAGTATTTCTCT
TA-CGCCTTGGGCTACAAACACGCTACAATGGCCGGTA-CAAAGGG------CA-GCCAA
CCC-GCGAGGGGG-AGC-AAAT-CCCATCAAAGCCG-GTCTCAGTTCGGATAGCAGGCTG
AAATTCGCCTGC-TTGAAGTCGGAATCGCTAGTAACGGTGAGTCAGCTATATTACCGTGA
ATACGTTCCCGGGTCTTGTACACACCGCCCGTCAAGGCATGAAA-GTCATCAATACCTGA
CGT-CTGGAT-T-TA-----TTC------T-GGC----C---T-AAGGTAG-GGGCGATG
--ATTGGGCCTAAGTCGTAAC-AAGGTAACC?????????????????????????????
??????
>ugam.U70696
?????????AGAGTTTGATCATGGCTCAGATTGAACGCTGGCG-GCAGGCCTAACACATG
CA-AGTCGAGCGCGAAA-ACAC--------------------------------------
--------------------TTCG------------------------------------
--------------------------GTGTGAGTAGAGCGGCGGACGGGTGAGTAACGCG
TAAG-AATCTACCTA-GTAGTGGGGGACAACTCGAGGAAACTC-GAGCTAATACCGCATA
-CGCCC---------------------------------------------------TAC
G-----------------------------------------------------------
-------GGGGAAA-G-CGGGG--G--ACC------------------------------
------------------------------------------------------------
-----------------------TTCG---------------------------------
----------------------------------G---GCCTC-GCGCTATTAGATGAG-
CTTGCGTTGGATTAGCTTGTTGGTGAGGTAATGGCTCACCAAGGCT-ACGATCCATAGCT
GGTCTGAGAGGATGATCAGCCACACCGGGACTGAGACACGGCCCGGA-CTCCTACGGG-A
GGCAGCAGTGGGGAATATTGCGCAATGGGCGAAA-GCCTGA-CGCAGCCATGCCGCGTGT
GTGAAGAAGGCCTTAGGGTTGTAAAGCACTTTCAATTGGGAG-GAAAAGT-TAACGAC--
TAAT-ACTCGTTAGCCTTGACGTTACCTTTAGAA-GAAGCACCGGCTAACTCCGTGCCAG
CAGCCGCGGTAAT-ACGGAGGGTGCAAG-CGTTAATCGGAATTACTGGG--CGTAAAGCG
C-GCGTAGG-CGGCTTT-TTAAGTCGGATGTG-A-AAGCCCCGGG-CTCAA-CCTGGGAA
CTGCATCCGAT-ACTGGAA-GGCTAGAGTGCGAGAGAGGGAGGTAGAATTCCATGTGTAG
CGGTGAAATGCGTAGATATATGGAGGAATACCAGTGGCGAAGGCGGCCTCCTGGC-TCGA
CACTGACGCTGAG--GTGCGA-AAGCGTGGGGAGCAAACAGGATTAGATACCCTGGTAGT
CCACGC-CGTAAACGATGTCTACT-AGCT-GTTGGGG-TA--------------------
--CTTG-----------------AG-ACCTTGGTAGCGCAGC-TAACGCAATAAGTAGAC
CGCCTGGGGAGTACGGCCGCAAGGTTAAAAC-TCAAA-TGAATTGACGGGGGCCCGCACA
AGCGGTGGAGCATGTGGTTTAATTCGATGCAACGCGAAGAACCTTACCAGGCCTTGACAT
C-CTCGG---A-ACTTTCCAGAAATGG-ATTGG--TGCC--TTCG----GGAAC--CGAT
GGACAGGTGCTG-CA-TGGCTG-TCGTCAGCTCGTGTCGTGAGATGTTGGGTTAAGTCCC
GTAACGAGCGCAACCCTTGTCCTTAG-TTGCCAGCACG-TAATGGTGGG--AACTCTAAG
GAGACTGCCGGT-GACAAACCG-GAGGAAGGTGGGGACGACGTCAAGTCATCATGGCCCT
TA-CGGCCTGGGCTACACACGTGCTACAATGGCAAGTA-CAGACGG------CT-GCAAA
CCC-GCGAGGGGG-AGC-CAAT-CCG-AGAAAACTT-GTCGTAGTCCGGATCGAAGTCTG
CAACTCGACTTC-GTGAAGTCGGAATCGCTAGTAATCGCGAATCAGAA-TGTCGCGGTGA
ATACGTTCCCGGGCCTTGTACACACCGCCCGTCACACCATGGGA-GTGGGTTGCTCCAGA
AGT-AATTAGTC-TAA-CC-TTCG---GGA-GGGC--GATTACCACGGAGT-GATTCATG
--ACTGGGGTGAAGTCGTAAC-AAGGTNGNCCTAGGGGAACCTGTGGTTGGATCAACTCC
T?????
>Bcep.X80287
???????????????????????????????????????????-??????????????TG
-A-AGTCGAACGGNNGC-ACGGGT-G----------------------------------
--------------------NTTG------------------------------------
-------------------------CACTGGTGGCNAGTGGCGAACGGGTGAGTAATACA
TCGG-AACATGTCCT-GTAGTGGGGGATAGCCCGGCNAAAGCC-ATTTAAATACCGNATA
-CGATC---------------------------------------------------TAT
G-----------------------------------------------------------
-------GATNAAA-G-CGGGG--G--ACC------------------------------
------------------------------------------------------------
-----------------------TTCG---------------------------------
----------------------------------G---GCCTC-GCGCTATAGGGTTGN-
CCGATGGCTGATTAGCTAGTTGGTGGGGTAAAGGCCTACCAAGGCG-ACGATCAGTAGCT
GGTCTGAGAGGACGACCAGCCACACTGGGACTGAGACACGGCCCAGA-CTCCTACGGG-A
GGCAGCAGTGGGGAATTTTGGACAATGGGCGAAA-GCCTGA-TCCAGCAATGCCGCGTGT
GTGAAGAAGGCCTTCGGGTTGTAAAGCACTTTTGTCCGGAAA-GAAATCC-TTGGCTC--
TAAT-ATAGTCGGGGGATGACGGTACCGNAAGAA-TAANCACCGGCTAACTACGTGCCAG
CANCCNCGGTAAT-ACGTAGGGTGCAAG-CGTTAATCNGAATTACTCCC--CGTAAANCG
T-NCGCAGN-CGGTTTG-CTNAGACCGATGTG-A-AATCCCCGGG-CTCAA-CCTGNGAA
CTGCATTGGTG-ACTGGCA-GGCTAGAGTATGGCAGAGGGGGGTAGAATTCCACGTGTAG
CAGTGAAATGCGTAGAGATGTGGAGGAATACCGATGGCGAAGGCAGCCCCCTGGG-CCAA
TACTGACGCTCAT--GCACGA-AAGCGTGGGGAGCAAACAGGATTAGATACCCTGGTAGT
CCACGC-CCTAAACGATGTCAACT-AGTT-GTTGGGG-A---------------------
--TTCA-----------------TT-TCCTTAGTAACGTAGC-TAACGCGTGAAGTTGAC
CGCCTGGGGAGTACGGTCGCAAGATTAAAAC-TCAAA-GGAATTGACGGGGACCCGCACA
AGCGGTGGATGATGTGGATTAATTCGATGCAACGCGAAAAACCTTACCTACCCTTGACAT
G-GTCGG---A-ATCCTGAAGAGATTC-GGGAG--TGCTC-GAAA---GAGAAC--CGGC
GCACAGGTGCTG-CA-TGGCTG-TCGTCAGCTCGTGTCGTGAGATGTTGGGTTAAGTCCC
GCAACGAGCGCAACCCTTGTCCTTAG-TTGCTA-C----GCAA---GAG--CACTCTAAG
GAGACTGCCGGT-GACAAACCG-GAGGAAGGTGGGGATGACGTCAAGTCCTCATGGCCCT
TA-TGGGTAGGGCTTCACACGTCATACAATGGTCGGAA-CAGAGGG------TT-GCCAA
CCC-GCGAGGGGG-AGC-TAAT-CCC-AGAAAACCG-ATCGTAGTCCGGATTGCACTCTG
CAACTCGAGTGC-ATGAAGCTGGAATCGCTAGTAATCGCGGATCAGCA-TGCCGCGGTGA
ATACGTTCCCGGGTCTTGTACACACCGCCCGTCACACCATGGGA-GTGGGTTTTACCAGA
AGT-GGCTAGTC-T??-??-????---???-????--??????????????-????????
--???????????????????-??????????????????????????????????????
??????
>Bbac.AF148938
???????????????????????????????????????????-????????????????
??-????GAACGGGGAA-AGTA--------------------------------------
--------------------GCAA------------------------------------
--------------------------TATGAGTACTAGTGGCGCACGGGTGAGTAACGCG
TGGATAATCTGCCTT-GAAGAGGGGGATAACTAGTCGAAAGAT-TAGCTAATACCGCATA
-AGACCACAAG--AAC-----------------------------------------TGA
G---------------------------------------------------GTT-CA--
----AGGGGTCAAA-G-G------------------------------------------
------------------------------------------------------------
-----------------------TTTT---------------------------------
--------------------------------------------TCGCTTCAAGATGAG-
TCCGCGTAAGATTAGCTAGTTGGTGAGGTAATGGCTCACCAAGGCA-ACGATCTTTAACT
GGTCTGAGAGGATGATCAGTCACACTGGAACTGAGACACGGTCCAGA-CTCCTACGGG-A
GGCAGCAGTAGGGAATATTGCACAATGGAGGAAA-CTCTGA-TGCAGCGACGCCGCGTGA
GTGATGAAGGCCTTCGGGTCGTAAAGCTCTGTCGCAGGGGAA-TAACA------------
CAAT--------------GAATGTACCCTGTAAG-AAAGGATCGGCTAACTTCGTGCCAG
CAGCCGCGGTAAG-ACGAGGGATCCTAG-CGTTGTTCGGAATCATTGGG--CGTAAAGCG
G-GTGTAGG-TGGCTTT-GTAAGTCAGATGTG-A-AAGCCCAGGG-CTCAA-CCCTGGAA
GTGCATTTGAT-ACTGCGA-AGCTTGAGTGCTAGAGAGGTTACTAGAATTCTTGGTGTAG
TGGTGAAATACGTAGATATCAAGAGGAATACCGGTGGCGAAGGCGGGTAACTGGC-TAGA
CACTGACACTCAG--ACCCGA-AAGCGTGGGGATCAAACAGGATTAGATACCCTGGTAGT
CCACGC-CGTAAACGATGGATACT-TGTT-GTTGGAG-GT--------------------
--ATTG----------------ACC-CCTTCAGTGACGAAGC-TAACGCGTTAAGTATCC
CGCCTGGGGAGTACGGTCGCAAGATTAAAAC-TCAAA-GAAATTGACGGGGGCCCGCACA
AGCGGTGGAGCATGTGGTTTAATTCGATGCAACGCGAAGAACCTTACCTAGGCTTGACAT
GTACTGG--AA-GACTGGCGGAAACGT-CGTCG--CCC---GCAA-----GGGC--CGGT
ACACAGGTGCTG-CA-TGGCTG-TCGTCAGCTCGTGTCGTGAGATGTTGGGTTAAGTCCC
GCAACGAGCGCAACCCCTGCATTTAG-TTGCCAGCAT--TCAG-TTGGG--CACTCTAAA
TGGACTGCCGGT-GTTAAACCG-GAGGAAGGTGGGGATGACGTCAAGTCCTCATGGCCCT
TA-TGCCTAGGGCTACACACGTGCTACAATGGTGGTCA-CAAACTG------AA-GCGAA
GCC-GCAAGGTGG-AGC-AAAT-CGG-AGAAAAGCC-ATCTAAGTTCAGATTGATCTCTG
CAACTCGAGATC-ATGAAGTTGGAATCGCTAGTAATCGCGGATCAGAA-TGCCGCGGTGA
ATACGTTCCCGGGCCTTGTACACACCGCCCGTCACACCATGAAA-GTC-GCTGTACCAGA
AGT-CGCTGCGC-TAA-CC-GCAA---GGA-GGCA--GGCGCCCAAGGTAT-GGTCGATG
--ATTGGGGTGAAGTC?????-??????????????????????????????????????
??????
>Cfus.AJ233899
????????????????GATCCTGGCTCAGAACGAACGCTGGCG-GCGTGCCTAACACATG
CA-AGTCGAGCGCGAAT-GGA---------------------------------------
--------------------GCAA------------------------------------
---------------------------TCCTAGTAGAGCGGCGCACGGGTGCGTAACACG
TGGATAATCTGCCTG-GGTGTCTGGGATAACCAGTCGAAAGAT-TGGCTAATACCGGATA
-AGCCCCCGGG--AGC-----------------------------------------TTC
G---------------------------------------------------GCT-CT--
----TGAGGGAAAA-G-GTGGC--C--TCTG-----------------------------
------------------------------------------------------------
-----------------------TATA---------------------------------
---------------------------------CA---AGCTA-TCACATCCAGATGAG-
TCCGCGGCCCATCAGCTAGTTGGCGGGGTAATGGCCCACCAAGGCA-ACGACGGGTAGCT
GGTCTGAGAGGACGATCAGCCACACTGGAACTGAGACACGGTCCAGA-CTCCTACGGG-A
GGCAGCAGTGGGGAATTTTGCGCAATGGGCGAAA-GCCTGA-CGCAGCAACGCCGCGTGT
GTGATGAAGGTCTTTGGATTGTAAAGCACTTTCGACCGGGAC-GAAAACC-CCTGGGC--
TAAT--ACTCCAGGGCTTGACGGTACCGGGAGAA-GAAGCACCGGCTAACTCTGTGCCAG
CAGCCGCGGTAAT-ACAGAGGGTGCAAG-CGTTGTTCGGAATTATTGGG--CGTAAAGCG
C-GTGTAGG-CGGCTTT-GCAAGTCGGATGTG-A-AAGCCCTCGG-CTCAA-CCGAGGAA
GTGCGTTCGAA-ACTGCAG-AGCTTGAGTGCCGGAGAGGGTGGCGGAATTCCCCAAGTAG
AGGTGAAATTCGTAGATATGGGGAGGAACACCGGTGGCGAAGGCGGCCACCTGGA-CGGT
CACTGACGCTGAG--ACGCGA-AAGCGTGGGTAGCAAACAGGATTAGATACCCTGGTAGT
CCACGC-CGTAAACGATGAGAACT-AGGT-GTCGTGG-GT--------------------
--GTTG----------------ACC-CCCGCGGTGCCGTAGC-TAACGCATTAAGTTCTC
CGCCTGGGAAGTACGGTCGCAAGACTAAAAC-TCAAA-GGAATTGACGGGGGCCCGCACA
AGCGGTGGAGCATGTGGTTTAATTCGACGCAACGCGCAGAACCTTACCTGGTCTTGACAT
C-CTCGG---A-ATGCCTCAGAGATGA-GGCGG--TGCCC-GCAA---GGGAAC--CGAG
AGACAGGTGCTG-CA-TGGCTG-TCGTCAGCTCGTGTCGTGAGATGTTGGGTTAAGTCCC
GCAACGAGCGCAACCCTCGCCTTTAG-TTGCCGC-----GCAA--GCGG--ATCTCTAGA
GGGACTGCCGGT-GTTAAACCG-GAGGAAGGTGGGGATGACGTCAAGTCCTCATGGCCTT
TA-TGACCAGGGCTACACACGTGCTACAATGGCCGGTA-CAAAGCG------TT-GCCAA
CTC-GCGAGAGGG-AGC-TAAT-CGC-ATAAAACCG-GTCTCAGTTCAGATTGGAGTCTG
CAACTCGACTCC-ATGAAGGCGGAATCGCTAGTAATCGCAGATCAGCA-CGCTGCGGTGA
ATACGTTCCCGGGCCTTGTACACACCGCCCGTCACACCATGGGA-GTCGATTGCTCCAGA
AGT-CATCTC----------ACCA--------AGA--GGTGCCCAAGGAGT-GGTCGGTA
--ACTGGGGTGAAGTCGTAAC-AAGGTAGCCGTACGGGAACCTGCGGCTGGATCAC????
??????
>Hsp..U96298
?????????????????????????TCAGAGTGAACGCTGGCG-GCGTGCCTAATACATG
CA-AGTCGAACGATGAA-GCT--C-TAG--------------------------------
--------------------CTTG------------------------------------
--------------------CTAG----AGTGGATTAGTGGCGCACGGGTGAGTAATGCA
TAGATAACATGCCCT-TTAGTCTAGGATAGCCATTGGAAACGA-TGATTAATACTGGATA
-CTCCT---------------------------------------------------TAC
G-----------------------------------------------------------
-------AGGGAAA-G--------------------------------------------
------------------------------------------------------------
-----------------------TTTT---------------------------------
--------------------------------------------TCGCTAAAGGATTGG-
TCTATGTCCTATCAGCTTGTTGGTGAGGTAATGGCTCACCAAGGCT-ATGACGGGTATCC
GGCCTGAGAGGGTGAACGGACACACTGGAACTGAGACACGGTCCAGA-CTCCTACGGG-A
GGCAGCAGTAGGGAATATTGCTCAATGGGGGAAA-CCCTGA-AGCAGCAACGCCGCGTGG
AGGATGAAGGTTTTCGGATTGTAAACTCCTTTTGTTAGAGAA-GA---------------
TAAT--------------GACGGTATCTAACGAA-TAAGCACCGGCTAACTCCGTGCCAG
CAGCCGCGGTAAT-ACGGAGGGTGCAAG-CGTTACTCGGAATCACTGGG--CGTAAAGAG
C-GCGTAGG-CGGGATA-GCAAGTCAGATGTG-A-AATCCTATGG-CTTAA-CCATAGAA
CTGCATTTGAA-ACTGTTA-TTCTAGAGTATGGGAGAGGTAGGTGGAATTCTTGGTGTAG
GGGTAAAATCCGTAGAGATCAAGAGGAATACTCATTGCGAAGGCGACCTGCTAGA-ACAT
AACTGACGCTGAT--GCGCGA-AAGCGTGGGGAGCAAACAGGATTAGATACCCTGGTAGT
CCACGC-CCTAAACGATGAATGCT-AGTT-GTTGTGG-AG--------------------
--CTTG-----------------TC-TCTGCAGTAATGCAGC-TAACGCATTAAGCATTC
CGCCTGGGGAGTACGGTCGCAAGATTAAAAC-TCAAA-GGAATAGACGGGGACCCGCACA
AGCGGTGGAGCATGTGGTTTAATTCGAAGATACACGAAGAACCTTACCTAGGCTTGACAT
T-GATAG---A-ATCCGCTAGAGATAG-TGGAG--TGCTAGCTTG--CTAGAAC--TTGA
AAACAGGTGCTG-CA-CGGCTG-TCGTCAGCTCGTGTCGTGAGATGTTGGGTTAAGTCCC
GCAACGAGCGCAACCCTCGTCCTTAG-TTGCTAACTA--TTCGGTAGAG--CACTCTAAG
GAGACTGCCTTC-G-CAAGGAG-GAGGAAGGTGAGGATGACGTCAAGTCATCATGGCCCT
TA-CGCCTAGGGCTACACACGTGCTACAATGGGAAGCA-CAAAGAG------AT-GCAAT
ATT-GTGAAATGG-AGC-AAAT-CTA-TAAA-ACTT-CTCTCAGTTCGGATTGTAGTCTG
CAACTCGACTAC-ATGAAGCTGGAATCGCTAGTAATCGTAAATCAGCTATGTTACGGTGA
ATACGTTCCCGGGTCTTGTACTCACCGCCCGTCACACCATGGGA-GTTGTATTCGCCTTA
AGT-CGGAATGC-CA-----AAC------T-GGCT--ACCGCCCACGGCGG-ATGCAGCG
--ACTGGGGTGA?????????-??????????????????????????????????????
??????
>Dora.AJ251627
?????????????????????????????AATGAACKCTGGCG-GCGTGCCTAACACATG
CA-AGTCGAACGAGAAA-GTTCC-------------------------------------
--------------------TTCG------------------------------------
-------------------------GGAATGAGTAGAGTGGCGCACGGGTGAGTAACGCG
TGGGTAATCTGCCCT-TGGATTTGGGATAACTTCGCGAAAGTG-GAGCTAATACCGGATA
-GTCTGGCTTT--G-------------------------------------------TAA
A-----------------------------------------------------A-GG--
----AGTCRGTAMA-G-GATGC--C--TCT------------------------------
------------------------------------------------------------
-----------------------GCAT---------------------------------
----------------------------------A---TGCAT-TCGTCCGAGGATGAG-
CCCGCGTCTCATTAGCTAGTTGGTAGGGTAACGGCCTACCAAGGCG-ACGATGAGTAGCT
GGTCTGAGAGGATGATCANCCACACTGGGACTGAAANACGGCCCAGA-CTCCNGCGGG-A
GGCNGCAGTGGGGAATATTGCGCAATGGGCGAAA-GCCTGA-CGCAGCAACGCCGTGTGA
GGGATGAAGGTTTTCGGATCGTAAACCTCTGTCAGAAGGGAA-GAAGTGA-TGTGGGTC-
CAAC-AGGCCCGTATCTTGACGGTACCTTCAAAG-GAAGCACCGGCTAACTCCGTGCCAG
CAGCCGCGGTAAT-ACGGAGGGTGCAAG-CGTTATTCGGAATTACTGGG--CGTAAAGCG
C-ACGTAGG-CGGCCTT-GTAAGTCAGGTGTG-A-AATCCCACGG-CTCAA-CCGTGGAA
CTGCACTTGAA-ACTGCGG-GGCTCGAATCCTGGAGAGGGCGGCGGAATTCCTGGTGTAG
GAGTGAAATCCGTAGATATCAGGAGGAACACCGGTGGCGAAGGCGGCCGCCTGGA-CAGG
TATTGACGCTGAG--GTGCGA-AAGTGTGGGGAGCAAACAGGATTAGATACCCTGGTAGT
CCACAC-CGTAAACGATGGATACT-AGGT-GTCGGGG-A---------------------
--CTTG------------------A-TCCTCGGTGCCGCAGT-TAACGCGTTAAGTATCC
CGCCTGGGGAGTACGGTCGCAAGGCTGAAAC-TCAAA-GAAATTGACGGGGGCCCGCACA
AGCGGTGGAGTATGTGGTTTAATTCGATGCAACGCGAAGAACCTTACCTGGGCTTGACAT
C-CTGGG---A-ATTCCGCAGAGATGC-GGAAG--TGCCC-TTCG---GGGAAT--CCAG
AGACAGGTGCTG-CA-TGGCTG-TCGTCAGCTCGTGCCGTGAGGTGTTGGGTTAAGTCCC
GCAACGAGCGCAACCCCTATCCTCAG-TTGCCAGCAGG-TAAAGCTGGG--CACTCTGTG
GAGACTGCCCGG-GTTAACCGG-GAGGAAGGTGGGGACGACGTCAAGTCATCATGGCCCT
TA-CGCCCAGGGCTACACACGTACTACAATGGTGGGCA-CAAAGGG------CA-GCGAA
ACC-GCGAGGTTC-AGC-CAAT-CCC-AAAAAACCC-ATCATAGTCCGGATTGCAGTCTG
CAACTCGACTGC-ATGAAGTTGGAATCGCTAGTAATCCCGGATCAGCA-TGCCGGGGTGA
ATACGTTCCCGGGCCTTGTACACACCGCCCGTCACACCACGAAA-GTCGGTTCTACCCGA
AGC-CGCCAGGC-TAA-CCCGCAA--GGGA-TGCA--GGCGTCTACGGTAG-GGCTGGTA
--ATTGGGGTGA?????????-??????????????????????????????????????
??????
>Ccol.L04312
????TATGGAGAGTTTGATCCTGGCTCAGAGTGAACGCTGGCG-GCGTGCCTAATACATG
CA-AGTCGNACGATGAA-GCTT-C-TAG--------------------------------
--------------------CTTG------------------------------------
--------------------CTAG---AAGTGGATTAGTGGCGCACGGGTGAGTAAGGTA
TAGTTAATCTGCCCT-ACACAAGAGGACAACAGTTGGAAACGA-CTGCTNATACTCTATA
-CTCCTGCTTA--AC------------------------------------------ACA
A----------------------------------------------------GT-TG--
----AGTAGGGAAA-G--------------------------------------------
------------------------------------------------------------
-----------------------TTTT---------------------------------
--------------------------------------------TCGGTGTAGGATGAG-
ACTATATAGTATCAGCTAGTTGGTAAGGTAATGGCTTACCAAGGCT-ATGACGCTTAACT
GGTCTGAGAGGATGATCAGTCACACTGGAACTGAGACACGGTCCAGA-CTCCTACGGG-A
GGCAGCAGTAGGGAATATTGCGCAATGGGGGAAA-CCCTGA-CGCAGCAACGCCGCGTGG
AGGATGACACTTTTCGGAGCGTAAACTCCNTTTCTTAGGGAA-GAA--------------
TTCT--------------GACGGTACCTAAGGAA-TAAGCACCGGCTAACTCCGTGCCAG
CAGCCGCGGTAAT-ACGGAGGGTGCNAG-CGTTACTCGGAATCACTGGG--CGTAAAGGA
C-GCGTAGG-CGGATTA-TCAAGTCTTTTGTG-A-AATCTAATGG-CTTAA-CCATTAAA
CTGCTTGAGAA-ACTGATA-ATCTAGAGTGAGGGAGAGGCAGATGGNATTGGTGGTGTAG
GGGTAAAATCCGTAGAGATCACCAAGAATACCCATTGCGAAGGCGATCTGCTAGA-ACTC
AACTGACGCTAAT--GCGTGA-AAGCGTGGGGAGCAAACAGGATTNGATACCCTGGTAGT
CCACGC-CCTNAACGATGTATACT-AGTT-GTTGCTC-TG--------------------
--CTAG-----------------TC-AGGGCAGTAATGCACC-TAACGGATTAAGTATAC
CGCCTGGGGAGTACGGTCGCAAGATTAAAAC-TCAAA-GGAATAGACGGGGACCCGCACA
AGCGGTGGAGCATGTGGTTTNANNCGAAGATACGCGAAGAACCTTACCTGGGCTTGATAT
C-CTAAG---A-ACCTTTTAGAGATAA-GAGGG--TGCTAGCTTG--CTAGAAC--TTAG
AGACAGGTGCTG-CA-CGGCTG-TCGTCAGCTCGTGTCGTGAGATGTTGGGTTAAGTCCC
GCAACGAGCGCAACCCACGTATTTAG-TTGCTAACGG--TTCGGCCGAG--CACTCTAAA
TAGACTGCCTTC-G-TAAGGAG-GAGGAAGGTGTGGACGACGTCAAGTCATCATGGCCCT
TA-TGCCCAGGGCGACACACGTGCTACAATGGCATATA-CAATGAG------AC-GCAAT
ACC-GCGAGGTGG-AGC-AAAT-CTA-TAAA-ATAT-GTCCCAGTTCGGATTGTTCTCTG
CAACTCGAGAGC-ATGAAGCCGGAATCGCTAGTAATCGTAGATCAGCCATGCTACGGTGA
ATACGTTCCCGGGTCTTGTACTCACCGCCCGTCACACCATGGGA-GTTGATTTCACTCGA
AGC-CGGAATAC-TA-----AAC------T-AGTT--ACCGTCCACAGTGG-AATCAGCG
--ACTGGGG????????????-??????????????????????????????????????
??????
>ueps.AB030611
????????????????????????????????????????GCA-GTGCGCCTAACACATG
CA-AGTCGAGC-------------------------------------------------
--------------------GATA------------------------------------
-----------------------------------TAGCGGCAGACGAGAGAGTAATAGT
AAGG-AACTTACCCC-CGAGTGAAGGATAGCCAGCCGAAAGGT-TGGGTAATCCTGCATA
-ATATC---------------------------------------------------GAA
A-----------------------------------------------------------
-------GATCAAA-G-CC-----------------------------------------
------------------------------------------------------------
-----------------------TTCG---------------------------------
-------------------------------------------GGCGCTTGGGGAGAG-G
CCTTACTCCTATCAGCTTGTTGGTGAGGTAATGGCTCACCAAGGCG-ATGACGGGTAGCT
GGTCTGAGAGGATGATCAGCCTCGATGGGACTGAGACACGGCCCATA-CTCCTACGGG-A
GGCAGCAGTTGGGGATTTTGCACAATGGAGGAAA-CTCTGA-TGCAGCGACACTGCGTGA
AGGATGAAGGTTCTAGGATCGTAAACTTCTTTTATCAGGGAG-TAA--------------
TCTT--------------GAAAGTACCTGATGAA-TAAGGACCGGCTAACTACGTGCCAG
CAGCCGCGGTAAT-ACGTAGGGTCCGAA-CGTTATCCGGAATTATTGGG--CGTAAAGAG
T-TCGTAGG-TGGCAAG-AAAAGTCGGGCATT-A-AAGCCCTCGG-CTCAA-CCGAGGAA
TCGTATCCGAA-ACTTTCT-AGCTAGAGGTTCGCAGAGGCAGATGGAATTCATGGTGTAG
CAGTGGAATGCGTAGATATCATGAAGAACACCAATGGCGAAGGCAGTCTGCTGGG-CAAC
ACCTGACACTGAG--GAACGA-AAGCGTGGGTAGCGAACGGGATTAGATACCCCGGTAGT
CCACGC-CGTAAACGATGCACACT-AGGC-ATTTGGA-GT--------------------
--ATCG-----------------ACCCTTCGAGTGCCGAAGC-TAACGCGTTAAGTGTGC
CGCCTGGGTAGTACGGCCGCAAGGCTAAAAC-TCAAA-GGAATTGACGGGGACCCGCACA
AGCGGTGGAACATGAGGTTTAATTCGATACTAAGCGAAGAACCTTACCAGGACTTGACAT
C-TCTGG---A-ACCCCCTAGAAATAG-GGGGG--TGCC--TTCG----GGAGC--CAGA
TGACAGGTGTTG-CA-CGGTCG-TCGTCAGCTCGTGCTATGAAGTGTCCCGTTAAGTCGG
TTAACGAGCGCAACCCCTGCTGTTTG-TTG--A------ATTT----------TTCAAAC
AGGACTGCCGGC-GTTAAGTCG-GAGGAAGGTGGGGATGACGTCAGATCAGCGTGGCTCT
TA-CGTCCTGGGCGACACTCGTGTTACAATGGGTAGCAACAAAGGG------TT-GCAAT
ACC-GTAAGGTGG-AGC-TAATCCCA-TAAA-ACTA-CCCCCAGTTCGGATTGAGGGCTG
CAACTCGCCCTC-ATGAAGTCGGAATCGCTAGTAATCGTAGGTCAGCCATACTACGGTGA
ATACGTTCTCGGGTCTTGTACACACTGCCCGTCAAGTCAGGAAA-GCCGGTAACATCTTA
AGT-GCCC------------AACA-------------GGGTACCACGGTGG-GATCGGTG
--ATCAGGACTAAGTCGTAAC-AAGGTATCCGTA??????????????????????????
??????
>ueps.AB030610
?????????????????????????????????????????CG-GTGTGCTTAACACATG
CA-AGTCGAACGAGAACAGAAG-A-GAG--------------------------------
--------------------CTTG------------------------------------
--------------------CTCT--TTTGCTGCTAAGTGGCTCACGGGTGAGTAATGTA
TAGGTAATATGCCTC-TTACTAAGGGATAATTGATGGAAACGT-CTTGTAATACCTTATA
-TGCCTTTTGA--AC------------------------------------------ATA
A----------------------------------------------------GT-TC--
---GTAAAGGGAAA-G--------------------------------------------
------------------------------------------------------------
-----------------------ATTTA--------------------------------
--------------------------------------------TCGGTAAGAGATTAG-
CCTGTATGGTATCAGTTTGTTGGTGGGGTAATGGCCTACCAAGACT-ATGACACCTAACT
GGTTTGAGAGGATGATCAGTCACACTGGAACTGAGACACGGTCCAGA-CTCCTACGGG-A
GGCAGCAGTGGGGAATATTGCACAATGGAGGAAA-CTCTGA-TGCAGCAACGCCGCGTGG
AGGATGACGCATTTCGGTGTGTAAACTCCTTTTAAGAGGGAA-G-A--------------
TAAT--------------GACGGTACCTCTTGAA-TAAGCACCGGCTAACTCCGTGCCAG
CAGCCGCGGTAAT-ACGGAGGGTGCAAG-CGTTACTCGGAATCACTGGG--CGTAAAGGG
T-GCGTAGG-CTGACTT-TTAAGTCAGGCGTG-A-AATCCAATGG-CTTAA-CCATTGAA
CTGCGCTTGAA-ACTGGGA-GTCTAGAGTTCAGAAGGGGCAGATGGAATTAGTGGTGTAG
GGGTAAAATCCGTAGATATCACTAGGAATATCAAAAGCGAAGGCGATCTGCTGGG-ATGA
TACTGACGCTGAG--GCACGA-AAGCGTGGGGAGCAAACAGGATTAGATACCCTGGTAGT
CCACGC-CCTAAACGATGAATGCT-AGTC-GTCGGGG-AG--------------------
--CTCG-----------------TC-TCTTCGGTGATGCACT-TAACAGATTAAGCATTC
CGCCTGGGGAGTACGGTCGCAAGATTAAAAC-TCAAA-GGAATAGACGGGGACCCGCACA
AGTGGTGGAGCATGTGGTTTAATTCGAAGATACACGAAGAACCTTACCTGGCCTTGACAT
G-GTAGG---A-ACCCTTAAGAGATTA-GGGGG--TGCTAGCTTG--CTAGAAC--CTAC
ACACAGGTGCTG-CA-CGGCTG-TCGTCAGCTCGTGTCGTGAGATGTTGGGTTAAGTCCC
GCAACGAGCGCAACCCTCGTCCTTAG-TTGCTAACAG--TTCGGCTGAG--CACTCTAAG
GAGACTGCCTTC-G-CAAGGAG-GAGGAAGGTGAGGACGACGTCAAGTCATCATGGCCCT
TA-CGGCCAGGGCTACACACGTGCTACAATGGGGCGTA-CAAAGAG------CT-GCAAT
ACC-GCGAGGTGG-AGC-CAAT-CTCTTAAA-GCGT-CTCTCAGTTCGGATTGTTCTCTG
CAACTCGAGAAC-ATGAAGCTGGAATCACTAGTAATCGTAGATCAGCTATGCTACGGTGA
ATACGTTCCCGGGTCTTGTACTCACCGCCCGTCACACCATGGGA-GTTGATTTCACCCGA
AAT-CGGGATGC-CA-----AAC------T-GGCT--ACCGCTTACGGTGG-AATTAGCG
--ACTG???????????????-??????????????????????????????????????
??????
>Rsp..U76910
???????????????????CATGGCTCAGATTGAACGCTGGCG-GTATGCTTAACACATC
GA-AGTCGAACGAACTA-ATT----GGGG-------------------------------
--------------------CTTG------------------------------------
-----------------------CTCCAA-TTAGTTAGTGGCAGACGGGTGAGTAACACG
TGGG-AATCTGCCCA-TCAGTACGGAATAACTTTTAGAAATAA-AAGCTAATACCGTATA
-TTCTC---------------------------------------------------TAC
G-----------------------------------------------------------
-------GAGGAAA-G-A------------------------------------------
------------------------------------------------------------
-----------------------TTTA---------------------------------
--------------------------------------------TCGCTGATGGATGAG-
CCCGCGTCAGATTAGGTAGTTGGTGAGGTAATGGCTCACCAAGCCT-ACGATCTGTAGCT
GGTCTGAGAGGATGATCAGCCACACTGGGACTGAGACACGGCCCAGA-CTCCTACGGG-A
GGCAGCAGTGGGGAATATTGGACAATGGGCGAAA-GCCTGA-TCCAGCAATACCGAGTGA
GTGATGAAGGCCCTAGGGTTGTAAAGCTCTTTTAGCAAGGAA-GA---------------
TAAT--------------GACGTTACTTGCAGAA-AAAGCCCCGGCTAACTCCGTGCCAG
CAGCCGCGGTAAG-ACGGAGGGGGCTAG-CGTTGTTCGGAATTACTGGG--CGTAAAGAG
T-GCGTAGG-CGGTTTA-GTAAGTTGGAAGTG-A-AAGCCCGGGG-CTTAA-CCTCGGAA
TTGCTTTCAAA-ACTACTA-ATCTAGAGTGTAGTAGGGGATGATGGAATTCCTAGTGTAG
AGGTGAAATTCTTAGATATTAGGAGGAACACCGGTGGCGAAGGCGGTCATCTGGG-CTAC
AACTGACGCTGAT--GCACGA-AAGCGTGGGGAGCAAACAGGATTAGATACCCTGGTAGT
CCACGC-CGTAAACGATGAGTGCT-AGAT-ATTGGGA-GA--------------------
--TTT-------------------T-CTCTCGGTTTCGCAGC-TAACGCATTAAGCACTC
CGCCTGGGGAGTACGGTCGCAAGATTAAAAC-TCAAA-GGAATTGACGGGGGCTCGCACA
AGCGGTGGAGCATGCGGTTTAATTCGATGTTACGCGAAAAACCTTACCAACCCTTGATAT
G-GTGGTCG-C-GGATCGCAGAGATGC-TTTCCT-TCAG--TTCG---GCTGGA--CCAC
ACACAGGTGTTG-CA-TGGCTG-TCGTCAGCTCGTGTCGTGAGATGTTGGGTTAAGTCCC
GCAACGAGCGCAACCCTCATTCTTAT-TTGCCAGCGGG-TAATGCCGGG--AACTATAAG
AAAACTGCCGGT-GATAAGCCG-GAGGAAGGTGGGGACGACGTCAAGTCATCATGGCCCT
TA-CGGGTTGGGCTACACGCGTGCTACAATGGTGTTTA-CAGAGGG------AA-GCAAG
ACG-GCGACGTGG-AGC-AAAT-CCC-TAAAA-GAC-ATCTCAGTTCGGATTGTTCTCTG
CAACTCGAGAGC-ATGAAGTTGGAATCGCTAGTAATCGCGGATCAGCA-TGCCGCGGTGA
ATACGTTCTCGGGCCTTGTACACACTGCCCGTCACGCCATGGGA-GTTGGTTTTACCTGA
AGG-TGGTGCAG-TAA-C--GCAA----GA-GGCA--GCCAACCACGGTAA-AATTAGCG
--ACTGGGGTGAAGTCGTAAC-AAGGTAACCGTAGGGG??????????????????????
??????
>Lwad.X73401
????????????????????????????GATTGAACGCTGGCG-GCATGCTTAACACATG
CA-AGTCGAACGGCAGC-ATGGTC-TAG--------------------------------
--------------------CTTG------------------------------------
----------------------CTAGACTGATGGCGAGTGGCGAACGGGTGAGTAACGCG
TAGG-AATATGCCTT-GAAGTGGGGGACAACTTGGGGAAACTC-AAGCTAATACCGCATA
-ATATC---------------------------------------------------TTT
G-----------------------------------------------------------
-------GATGAAA-G-CTGGG--G--ACC------------------------------
------------------------------------------------------------
-----------------------TTCG---------------------------------
----------------------------------G---GCCTG-GCGCTTTAAGATTAG-
CCTGCGTCCGATTAGCTAGTTGGTAGGGTAAGGGCCTACCAAGGCG-ACGATCGGTAGCT
GGTCTGAGAGGATGGCCAGCCACACTGGAACTGAGACACGGTCCAGA-CTCCTACGGG-A
GCCAGCAGTGGGGAATATTGGACAATGGGGGCAA-CCCTGA-TCCAGCAATGCCGCGTGT
GTGAAGAAGGCCTGAGGGTTGTAAAGCACTTTCAGTGGGGAG-GAGGGCT-TATAGGT--
TAAG-AGCTAATAAGTTGGACGTTACCCACAGAA-GAAGCACCGGCTAACTCCGTGCCAG
CAGCCGCGGTAAT-ACGGAGGGTGCAAG-CGTTAATCGGAATTACTGGG--CGTAAAGCG
T-GCGTAGG-TGGTTGA-TTAAGTTATCTGTG-A-AATCCCCGGG-CTTAA-CCTGGGCA
GGTCAGATAAT-ACTGGTT-GACTCGAGTATGGGAGAGGGTAGTGGAATTTCCGGT????
?????????GCGTAGAGATCGGAAGGAACACSAGTGGCGAAGGCGGCTACCTGGC-CTAA
TACTGACACTGAG--GCACGA-AAGCKTGGGGAGCAAACAGGATTAGATACCCTGGTAGT
CCACGC-CGTAAACGATGTCAACT-AGCT-GTTGGTT-AT--------------------
--ATGA----------------AAA-TAATTAGTGGCGCAGC-AAACGCGATAAGTTGAC
CGCCTGGGGAGTACGGTCGCAAGATTAAAAC-TCAAA-GGAATTGACGGGGGCCCGCACA
AGCGGTGGAGCATGTGGTTTAATTCGATGCAACGCGAAGAACCTTACCTACCCTTGACAT
A-CAGTG---A-ATTTTGCAGAGATGC-ATTAG--TGCC--TTCG----GGAAC--ACTG
ATACAGGTGCTG-CA-TGGCTG-TCGTCAGCTCGTGTCGTGAGATGTTGGGTTAAGTCCC
GTAACGAGCGCAACCCTTGTCCTTAG-TTGCCAGCGCG-TAATGGCGGG--AACTCTAAG
GAGACTKCCGGT-GACAAACCG-GAGGAAGGCGGGGACGACGTCAAGTCATCATGGGCCT
TA-CGGGTAGGGCTACACACGTGCTACAATGGGTGATA-CAGAGGG------AA-GCGAA
GGG-GTGACCTGG-AGC-TAAT-CTT-AGAAAGTCG-CTCGTAGTCCGGATTGGAGTCTG
CAACTCGACTCC-ATGAAGTCGGAATCGCTAGTAATCGCGAATCAGCA-TGTCGCGGTGA
ATACGTTCCCGGGCCTTGTACACACCGCCCGTCACACCATGGGA-GTGGGCTGCACCAGA
AGT-AGATAGTC-TAA-CC-TTCG---GGA-GGAC--GTTTACCACGGTGT-GGTTCATG
--ACTGGGGTG??-???????-??????????????????????????????????????
??????
>Dora.AJ251628
?????????????????????????????AATGAACGCTGGCG-GCGTGCCTAACACATG
CA-AGTCGAACGAGAAA-GTTCC-------------------------------------
--------------------TTCG------------------------------------
-------------------------GGAATGAGTAGAGTGGCGCACGGGTGAGTAACGCG
TGGGTAATCTGCCCT-TGGATTTGGGATAACTTCGCGAAAGTG-GAGCTAATACCGGATA
-GTCTGGCTTT--G-------------------------------------------TAA
A-----------------------------------------------------A-GG--
----AGTCGGTAAA-G-GATGC--C--TCT------------------------------
------------------------------------------------------------
-----------------------GCAT---------------------------------
----------------------------------A---TGCAT-TCGTCCGAGGATGAG-
CCCGCGTCTCATTAGCTAGTTGGTAGGGTAACGGCCTACCAAGGCG-ACGATGAGTAGCT
GGTCTGAGAGGATGATCAGCCACACTGGGACTGAAACACGGCCCAGA-CTCCTGCGGG-A
GGCAGCAGTGGGGAATATTGCGCAATGGGCGAAA-GCCTGA-CGCAGCAACGCCGTGTGA
GGGATGAAGGTTTTCGGATCGTAAACCTCTGTCAGAAGGGAA-GAAGTGG-TGCGGGTC-
CAAC-AGGCCCGTATCTTGACGGTACCTTCAAAG-GAAGCACCGGCTAACTCCGTGCCAG
CAGCCGCGGTAAT-ACGGAGGGTGCAAG-CGTTATTCGGAATTACTGGG--CGTAAAGCG
C-ACGTAGG-CGGCCTT-GTAAGTCAGGTGTG-A-AATCCCACGG-CTCAA-CCGTGGAA
CTGCACTTGAA-ACTGCGG-GGCTCGAATCCTGGAGAGGGCGGCGGAATTCCTGGTGTAG
GAGTGAAATCCGTAGATATCAGGAGGAACACCGGTGGCGAAGGCGGCCGCCTGGA-CAGG
TATTGACGCTGAG--GTGCGA-AAGTGTGGGGAGCAAACAGGATTAGATACCCTGGTAGT
CCACAC-CGTAAACGATGGATACT-AGGT-GTCGGGG-A---------------------
--CTTG------------------A-TCCTCGGTGCCGCAGT-TAACGCGTTAAGTATCC
CGCCTGGGGAGTACGGTCGCAAGGCTGAAAC-TCAAA-GAAATTGACGGGGGCCCGCACA
AGCGGTGGAGTATGTGGTTTAATTCGATGCAACGCGAAGAACCTTACCTGGGCTTGACAT
C-CTGGG---A-ATTCCGCAGAGATGC-GGAAG--TGCCC-TTCG---GGGAAT--CCAG
AGACAGGTGCTG-CA-TGGCTG-TCGTCAGCTCGTGCCGTGAGGTGTTGGGTTAAGTCCC
GCAACGAGCGCAACCCCTATCCTCAG-TTGCCAGCAGG-TAAAGCTGGG--CACTCTGTG
GAGACTGCCCGG-GTTAACCGG-GAGGAAGGTGGGGACGACGTCAAGTCATCATGGCCCT
TA-CGCCCAGGGCTACACACGTACTACAATGGTGGGCA-CAAAGGG------CA-GCGAA
ACC-GCGAGGTCC-AGC-CAAT-CCC-AAAAAACCC-ATCATAGTCCGGATTGCAGTCTG
CAACTCGACTGC-ATGAAGTTGGAATCGCTAGTAATCCCGGATCAGCA-TGCCGGGGTGA
ATACGTTCCCGGGCCTTGTACACACCGCCCGTCACACCACGAAA-GTCGGTTCTACCCGA
AGC-CGCCAGGC-TAA-CCCGCAA--GGGA-TGCA--GGCGTCTACGGTAG-GGCTGGTA
--ATTGGGGTGA?????????-??????????????????????????????????????
??????
>Llan.Z49727
?????????????????????????????????????????AG-GCATGCTTAACACATG
CA-AGTCGAACGGCAGC-ATGGTC-TAG--------------------------------
--------------------CTTG------------------------------------
----------------------CTAGACTGATGGCGAGTGGCGAACGGGTGAGTAACGCG
TAGG-AATATGCCTT-AAAGAGGGGGATATCTTGGGGAAACTC-AGGCTAATACCGCGTA
-ATCTC---------------------------------------------------TGA
G-----------------------------------------------------------
-------GAGAGAA-G-CTGGG--G--ACC------------------------------
------------------------------------------------------------
-----------------------TTCG---------------------------------
----------------------------------G---GCCTG-GCGCTTTAAGAATAG-
CCTGCGTCCGATTAGCTAGTTGGTGGGGTAAGGGCTTACCAAGGCG-ACGATCGGTAGCT
GGTCTGAGAGGATGGCCAGCCACACTGGGACTGAGACACGGCCCAGA-CTCCTACGGG-A
GGCAGCAGTGGGGAATATTGGCCAATGGGGGGAA-CCCTGA-TCCAGCAATGCCGCGTGT
GTGATGAAGGCCTGAGGGTTGTAAAGCACTTTCAGTGGGGAG-GAGATTT-TGCTTGTT-
TATC-AGCTGACTAGGAGGACGTTACCCACAGATGAAAGCACCGGCTACCTCCGTGCCAG
AAGCCGCGGTAAT-ACGGAGGGTGCAAG-CGTTATTCGGAATTACTGGG--CGTAAAGGG
T-GCTTAGG-TGGTTTG-TTAAGTTA-CTGTG-A-AATCCCTGGG-CTCAA-CCTGGGGT
GGTCAGTTAAG-ACTGTTA-GGCTTG-GTATGGGAGAGGGTAGTGGAATTTCCGGTGTAG
CGGTGAAATGCGTAGAGATCGGAAGGAACACCAGTGGCGAAGGCGGCTACCTTGC-CTAA
TACTGACACTGAT--GCACGA-AAGCGTGGGGAGCACACAGGAGTAGATACCCTGGTAGT
CCACGC-TGTAAACGATGTCAACT-AGCT-GTTGGTC-TT--------------------
--ATGT----------------ATG-AGATTAGTGGCGCAGC-ACACGCGATAAGTTGAC
CGCCTGGGGAGTACGGTCGCAAGATTAAAAC-TCAAA-GGAATTGACGGGGGCCCGCACA
AGCGGTGGAGCATGTGGTTTAATTCGATGCAACGCGCAGAACCTTACCTACCCTTGACAT
A-CAGTG---G-AGCTTACAGAGATGT-GAGTG--TGCC--TTTG----GGAAC--ACTG
ATACAGGTGCTG-CA-TGGCTG-TCGTCAGCTCGTGTCGTGAGATGTTGGGTTAAGTCCC
GTAACGAGCGCAACCCTTGTCCTTAG-TTGCCAGCGCG-TAGTGGCGGG--AACTCTATG
GAGACTGCCGGT-GACAAACCG-GAGGAAGGCGGGGATGACGTCAAGTCATCATGGCCCT
TA-CGGGTAGGGTTACACACGTGCTACAATGGCTAGTA-CAGAGGG------GA-GCGAG
GGG-GTGACCTGG-TGC-GAAT-CCT-TAAAAGTTA-GTCGTAGCCCGGATTGGAGTCTG
CAACTCGACTCC-ATGAAGTCGGTATCGGTAGTAATCGCGAATCAGCA-TGTCGCGGTGA
ATACGTTCCCGTGCCTTGTACACACCGCCCGTCACACCATGGGA-GTGGGCTGCA?????
???-????????-???-??-????---???-????--??????????????-????????
--???????????????????-??????????????????????????????????????
??????
