# Supplementary material for: PyCogent: a toolkit for making sense from sequence
Source: Genome Biol. 2007 Aug 21;8(8):R171. doi: 10.1186/gb-2007-8-8-r171 (PMC2375001; doi:10.1186/gb-2007-8-8-r171)
Supplement: Additional data file 3 — Presented is an archive of all scripts used for the case studies presented in this report as Python source, restructured text, and HTML formats, as well as a data file required for the second case study. [file gb-2007-8-8-r171-S3.gz › PyCogentPaperComputable/data/Proteobacteria.txt]

acc:AF254109
src:
str:TB66
ta1:Bacteria Proteobacteria {alpha subdivision}
chg:
rem:
aut:Teske A., Brinkhoff T., Muyzer G., Moser D.P., Rethmeier J., Jannasch H.W.
ttl:Diversity of Thiosulfate-Oxidizing Bacteria from Marine Sediments and Hydrothermal Vents
jou:Appl. Environ. Microbiol.
dat:2000
vol:66(8)
pgs:3125-3133
mty:
seq:hydrothermal vent strain TB66 AF254109
--------------------------------------------------------------------------------
--------------------------ooo[oo-ooo]o-----oo[o-ooo]-[o-ooUC]-A[GAA-C{G}AA--CGCU
]---G[GCG-GCA-G-G]C----C-UAA--[CA-C{A--}UGC]-A--A[GUC{-GA--}GC(G)C-(C)CUC]------
--------------------------------------------------------------------------------
-----UUCG-----------------------------------------------------------------------
----------------------------------------------------[GAG-(U)G(A)GC-GGC]G-GA--CGG
-[G-UU]-AGUA---ACG-[C-GU--GGG-{---AA}C-G{UG--C}CCU--U-CUC]----------------------
-----------------------------------U[GC-GG{A--AUAGC}-CA-CUG]-GAAA---[CG--G-UG{AG
UAAUA-}CC-GC]AUA-------------------CG[CC--C]------------------------------------
---------------UUCG-------------------------------------------------------------
--------------------------------------------------------------------------------
-------------------------[G-GG]-------------------------------------------------
--------------------------------------------------------------------------------
--------------------------------------------------------------------------------
--------------------------------------------------------------G-AAA-[G-A]-------
--------------------------------------------------------------------------------
------------------------------------------UUUA----------------------------------
--------------------------------------------------------------------------------
-------[UC]G---------------------------------------------[GAGA-AGG{AU---}C-G{G-}
CCC-GC-G]------U[UAG-A------U{U-----A-}GGU{A----G}UU-GG-UG-GG(G)U]----AAU-[G(G)-
CCUACCA-----AGCC{-U--ACG}A-UCUA]U-------------A[GCUG-GUUU]-GAGA--[GGAU{-GAU}C-AG
-C^AA-C]-A[CU-GGG]-AC-UGA-GAC-ACGG-[CC-CAG]A-[CUCC]U-AC------G[G-G-AG]GC--A[GC-A
-GUG]---GGGAAUC--[U{U}AGA{-C-AA}UGG-GC]G----CAA--[GCC-UG{A---}UCUA]G-[CC{A-}UG-C
CG-C]GU---------[GAG---U{--GAU-GAA-}G---GCC]----------------------------------UU
AG---------------------------------[GGU-C{-G-UA--AA}GCU-C]----------------------
---------------------UU[U{CG}C-UG-GG]GAA--GA------------------------------------
----------------------------UAAU------------------------------------------------
-----------------------GACUGU-A[C-CCAG{U-A-}A]A--GAAA[CCC-C]--[GG-C]-UAA---[CU-C
CG]U--G-CCAGC---A[GCC]GC-GG--UAAU--A[C----GGAG]-[GGG-G]UU[A-G-CGU-UGU-UC]GGAA-UU
A--[CUGGG--C]GUA----AAGC[GC-G-C{GU-A}G-G-C]G--------------[GAUCA--G{AA}AGUU-GGGG
G{UG-A-AAUC}CCGGGG]-------------------------------------------CUCAA-------------
------------------------------------------[C-CUCGG{AAC-----------U-G}CCUC-CAA{A-
A}C-U{C}CUG-G----UC]------------------------------------------------------------
--------------------------------------------------------------------------------
--------------------------------------------------------------------------------
--------------------------------------------------------------------------------
--------------------------------------------------------------------------------
--------------------------------------------------------------------------------
--------------------------------------------------------------------------------
--------------------------------------------------------------------------------
--------------------------------------------------------------------------------
--------------------------------------------------------------------------------
--------------------------------------------------------------------------------
--------------------------------------------------------------------------------
--------------------------------------------------------------------------------
--------------------------------------------------------------------------------
--------------------------------------------------------------------------------
--------------------------------------------------------------------------------
--------------------------------------------------------------------------------
----------------------UUG[AGUU-CG{A--G-AGA---}GGUGA-GU]--------------[G{G-A--AC}
U-CCG-A-GU{--GU-A}GAG]-----GUGAAA-----[UUC{GUA-GAU}AUU--CGGA-{AG-AA}C]ACCA-GU---
G[GC]--GAAG---[GC]G------[GCU-CACU{GGC-U}CGA{U---}A-CU]GA-----------------------
----------------------------------------C[GCU{-GAG---}GU-GC]GA-------AA[GU-GUGGG
{-GAG-}C{A-AA}C-AGG]-----AU-UA--GAUAC-----[C-CUG{-G-UA}GUCC-AC-AC]-CGU-AAAC-GAU[
GAA-UGC]C-A[GUC--GUCGGGU-AG]----------------------------------------------------
-------------------------------------CAUG---------------------------------------
--------------------------------------------------------------------------------
------------------------------[C-U-AUU-CGGU----GAC]-ACA---------[CC]-UAAC--[G-G]
-A-UU-AA[GCA------UUC]C-[GCCU--GG]G-G[AG-U{A---C}GG-UC]-GCA-A-[GAUU--{AAA}AC-U]C
AA[A------GGA]A-U[UG-AC{G}GGG--GCCC-G]----CA-CAA--[G---C-G-GU]--GG[AG-CAU-GU-GGU
]--UU-AA---[U(U)C-G]-AAGCAA-CG-[C-G(C)-A]---GA-ACC-U-UA-[CC-AAC-CC]--UU-GA-CA---
[UC--C-UCAG]--------------C-U[A-CAUCC-A]--GAGA--[UGG-AU-G{G}U]---------------[UC
CC]--------------------------------------------------UUCG-----------------------
-----------------------------[GGGA]-----[C--UGAG{U}GA]C-----A[GG{-U}GC{UG-}CA-UG
-GCUG--(U)C-GUC]-A[GC-UC]---[G-UG-UC]--GUGA-[GAUGU]--U[CG-G]-UUAAGU-[CCG]GC-----
---AAC[G-AG-C]GCA------AC[CCA]-CA--[UCU--UCAG{-U}UG-CC{-AG-}C-A-G]--------------
--------------------------------------------------------------------------------
--------------------------------------------------------------------------------
------UUCG----------------------------------------------------------------------
--------------------------------------------------------------------------------
--------------------------------------------------------------------------------
--------------------------------------------------------------------------------
-----------------------------------G[CU-GGG--CA{C----U}C-U-GGAG-A]A--A-[CU-(G)CC
C----------G-U]-------------------GAUAA-----------[G-CGG-G-(A)G--G]--A--AGGU--G-
-[UG-G]A-U[GAC-G(U)C{A--}AG-U{C---C--U}CA-UGG-CC-C]UUA----C[G-GGU-UGG]-GCU-[AC{A
-}CACGUG-CU]AC--AAU[G---GU-GUC{UA-CAGU---}GGG]----------------------------------
--------------------------------------------------------------------------------
----------------------------U----UAAU------[CCC{------CAAAA-}GAC-AU-C]U-C-AGU-UC
--------GGA-U-[UGU-CGUC]-----------------------------------------------UG--CAACU
--C[G-ACGGC-A]U-----GAAG-UCGG-A[AUC-GC]UAG-UA[AU--CG----CG-U]A-A---CAGCA----U-G[
AC-GCGG-U]-GAAUAC-GUU-CC[C-GGGCCU-UGU{A-}CA]CACC-G--CCCG-UCA---[CA--CC-(A)U--G-G
{GA--}G---UUGGGUUC-ACC{--CGA------A}G(G)-CCG-U{G-C}GC--C{AA-}CCU]---------------
--------------------------UUAC--------------------------------------------------
-------------------------------[AGG{A-}GGC{A---}G-CGG-(A)C{C--AC}GG--------UGA-G
CU-CAGC{G--A}CUG(G)GG-UG]-oo-o-oooo-ooo-oo--o[ooo-oooo-ooo]oooo-[ooo-ooo-oooo]oo
oooooo--------------------------------------------------------------------------
--------------------------------------------*
//

acc:AF233878
src:
str:2.99g
ta1:Bacteria Proteobacteria {beta subdivision} Comamonadaceae Comamonas
chg:
rem:
aut:Gumaelius L., Magnusson G., Pettersson B., Dalhammar G.
ttl:Characterization and Description of Comamonas denitrificans sp. nov., an Efficient Denitrifying Bacterium Isolated from Activated Sludge
jou:Unpublished
dat:
vol:
pgs:
mty:
seq:Comamonas denitrificans AF233878
--------------------------------------------------------------------------------
--------------------------ooo[oo-ooo]o-----oo[o-ooo]-[o-oooo]-o[ooo-o{o}oo--oooU
]---G[GCG-GCA-U-G]C----C-UUA--[CA-C{A--}UGC]-A--A[GUC{-GA--}AC{G}G-U{AA}C-AGGUC]
--------------------------------------------------------------------------------
-----UUUCGG---------------------------------------------------------------------
-----------------------------------------------[GAU{G}CUGA-C{GA}GU-GGC]G-AA--CGG
-[G-UG]-AGUA---AUA-[C-AU--CGG{----AA}C-G{UG--C}CUA--G-UAG]----------------------
-----------------------------------U[G(G)-GG{G--AUAAC-}UA-CUC]-GAAA---[GA--G-UG{
GCUAAUA-}CC-(G)C]AUG-------------------AG[AU--C]--------------------------------
-------------------UAUG---------------------------------------------------------
--------------------------------------------------------------------------------
-----------------------------[G-AU]---------------------------------------------
--------------------------------------------------------------------------------
--------------------------------------------------------------------------------
------------------------------------------------------------------G-AAA-[G-CAGGG
{----G--A}CC]-------------------------------------------------------------------
------------------------------------------------UUCG----------------------------
--------------------------------------------------------------------------------
---[G---GCCUU-GU]G---------------------------------------------[CUAC-UAG{AG---}C
-G{G-}CCG-AU-G]------G[CAG-A------U{U-----A-}GGU{A----G}UU-GG-UG-GG(A)U]----AAA-
[A(G)-CUUACCA-----AGCC{-U--ACG}A-UCUG]U-------------A[GCUG-GUCU]-GAGA--[GGAC{-GA
U}C-AG-C^CA-C]-A[CU-GGG]-AC-UGA-GAC-ACGG-[CC-CAG]A-[CUCC]U-AC------G[G-G-AG]GC--
A[GC-A-GUG]---GGGAAUU--[U{U}GGA{-C-AA}UGG-GG]G----AAA--[CCC-UG{A---}UCCA]G-[CA{A
-}UG-CCG-C]GU---------[GCA---G{--GAU-GAA-}G---GCC]------------------------------
----UUCG---------------------------------[GGU-U{-G-UA--AA}CUG-C]----------------
---------------------------UU[U{UG}U-AC-GG{AAC--GAA-}A{A}GU---CUU-GGG]C---------
--------------------------------------UAAU--------------------------------------
------------------AC[CCUGGGA-U{CA}U{-GACGGU-A}C-CGUA{A-G-}A]A--UAAG[CAC-C]--[GG-
C]-UAA---[CU-ACG]U--G-CCAGC---A[GCC]GC-GG--UAAU--A[C----GUAG]-[GGU-G]CA[A-G-CGU-
UAA-UC]GGAA-UUA--[CUGGG--C]GUA----AAGC[GU-G-C{GC-A}G-G-C]G--------------[GUUUU--
GU{A}AGAC-AGUGG{UG-A-AAUC}CCCGGG]-------------------------------------------CUCA
A-------------------------------------------------------[C-CUGGG{AAC-----------U
-G}CCAU-UGU{G-A}C-UGCAA-G----GC]------------------------------------------------
--------------------------------------------------------------------------------
--------------------------------------------------------------------------------
--------------------------------------------------------------------------------
--------------------------------------------------------------------------------
--------------------------------------------------------------------------------
--------------------------------------------------------------------------------
--------------------------------------------------------------------------------
--------------------------------------------------------------------------------
--------------------------------------------------------------------------------
--------------------------------------------------------------------------------
--------------------------------------------------------------------------------
--------------------------------------------------------------------------------
--------------------------------------------------------------------------------
--------------------------------------------------------------------------------
--------------------------------------------------------------------------------
--------------------------------------------------------------------------------
----------------------------------UGG[AGU{G-C}GG--C{-AGA---}GGGGG-AU]-----------
---[G{G-A--A}UU-CCG-(A)-GU{--GU-A}GCA]-----GUGAAA-----[UGC{GUA-GAU}AU(G)--CGGA-G
{G-AA}C]ACCG-AU---G[GC]--GAAG---[GC]A------[AUC-CCCU{GG}G-CC{UGC---}A-CU]GA-----
----------------------------------------------------------C[GCU{-CAU---}GC-AC]GA
-------AA[GC-GUGGG{-GAG-}C{A-AA}C-AGG]-----AU-UA--GAUAC-----[C-CUG{-G-UA}GUCC-AC
-GC]-CCU-AAAC-GAU[GUC-AAC]U-G[GUU--GUUGGGA-A]-----------------------------------
-------------------------------------------------------UUUA---------------------
--------------------------------------------------------------------------------
-----------------------------------------------UU-[U-UCU-CAGU----AAC]-GAA-------
--[GC]-UAAC--[G-C]-G-UG-AA[GUU------GAC]C-[GCCU--GG]G-G[AG-U{A---C}GG-CC]-GCA-A-
[GGUU--{AAA}AC-U]CAA[A------GGA]A-U[UG-AC{G}GGG--ACCC-G]----CA-CAA--[G---C-G-GU]
--GG[AU-GAU-GU-UCU]--UU-AA---[UUC-G]-AUGCAA-CG-[C-GA-A]---AA-ACC-U-UA-[CC-CAC-CU
]--UU-GA-CA---[UG--U-AUGG]--------------A-A[U-{CC}UUU-A]--GAGA--[UGA-A{G-G}A]G--
-------------[U(G)CUC]-------------------------------------------------GAAA-----
----------------------------------------------[GAG(A)G]-----[C--CAUA{A}CA]C-----
A[GG{-U}GC{UG-}CA-UG-GCUG--(U)C-GUC]-A[GC-UC]---[G-UG-UC]--GUGA-[GAUGU]--U[GG-G]
-UUAAGU-[CCC]GC--------AAC[G-AG-C]GCA------AC[CCU]-UG--[CCA--UUAG{-U}UG-CU{-A--}
C]------------------------------------------------------------------------------
--------------------------------------------------------------------------------
--------------------------GAAA--------------------------------------------------
--------------------------------------------------------------------------------
--------------------------------------------------------------------------------
--------------------------------------------------------------------------------
-----------------------------------------------------------[GGG--CA{C----U}C-U-A
AUG-G]G--A-[CU-(G)CCG----------G-U]-------------------GACAA-----------[A-CCG-G-(
A)G--G]--A--AGGU--G--[GG-G]A-U[GAC-G(U)C{A--}AG-U{C---C--U}CA-UGG-CC-C]UUA----U[
A-GGU-GGG]-GCU-[AG{A-}AACGUC-AU]AC--AAU[G---GC-CGGU{A-CAAA---}GGG]--------------
--------------------------------------------------------------------------------
--------------UA-[GC{CA--A}GC-C]--GCGA-[G-GU{G-G----A}GC]----CAAU------[CCC{----
--AUAAA}GCCG-GU-C]G-U-AGU-CC--------GGA-U-[CGC-AGUC]----------------------------
-------------------UG--CAACU--C[G-ACUGC-G]U-----GAAG-UCGG-A[AUC-GC]UAG-UA[AU--CG
----UG-G]A-U---CAGCA----U-G[CC-ACGG-U]-GAAUAC-GUU-CC[C-GGGUCU-UGU{A-}CA]CACC-G--
CCCG-UCA---[CA--CC-(A)U--G-G{GA--}G---CGGGUCUC-GCC{--AGA------A}GU-AGG-U{A-G}CC-
-U{AA-}CC]------------------------------------------GCAA------------------------
----------------------------------------------------------[GG{A-}GGG{C---}G-CUU-
AC{C--AC}GG--------CGG-GGU-UCGU{G--A}CUG(G)GG-UG]-AA-o-oooo-ooo-oo-oo[ooo-oooo-o
oo]oooo-[ooo-ooo-oooo]oooooooo--------------------------------------------------
--------------------------------------------------------------------*
//

acc:M63249
src:endosymbiont of Myzus persicae
str:
ta1:Bacteria Proteobacteria {gamma subdivision} Buchnera
chg:
rem:
aut:Munson M.A., Baumann P., Clark M.A., Baumann L., Moran N.A., Voegtlin D.J., Campbell B.C.
ttl:Evidence for the establishment of aphid-eubacterium endosymbiosis in an ancestor of four aphid families
jou:J. Bacteriol.
dat:1991
vol:173
pgs:6321-6324
mty:SSU
seq:Buchnera aphidicola M63249
--------------------------------------------------------------------------------
--------------------------ooA[GA-GUU]U-----GA[U-CAU]-[G-GCUC]-A[GAU-U{G}AA--CGCU
]---G[GCG-GCA-A-G]C----C-UAA--[CA-C{A--}UGC]-A--A[GUC{-GA--}GC{G}G-C{AG}C-GAAAGA
-AAG]---------------------------------------------------------------------------
-----CUUG-----------------------------------------------------------------------
-------------------------------------------[CUUUCUU{G}UCGG-C{GA}GC-GGC]A-AA--CGG
-[G-UG]-GAGA---AUA-[U-CU--GGG{----GA}U-C{UA--C}CCA--A-AAG]----------------------
-----------------------------------A[G(G)-GG{G--AUAA}C-UA-CUA]-GAAA---[UG--G-UAG
{CUAAUA-}CC-(G)C]AUA-------------------AU[GU--U]--------------------------------
-------------------GAAA---------------------------------------------------------
--------------------------------------------------------------------------------
-----------------------------[A-AC]---------------------------------------------
--------------------------------------------------------------------------------
--------------------------------------------------------------------------------
------------------------------------------------------------------U-AAA-[G-UGGGG
{----G--A}CCU]------------------------------------------------------------------
------------------------------------------------UUU-----------------------------
--------------------------------------------------------------------------------
--[AG---GCCUC-AU]G---------------------------------------------[CUUU{U}UGG{AU---
}G-A{A-}CCC-AG-A]------C[GAG-A------U{U-----A-}GCU{U----G}UU-GG-UA-AG(G)U]----AA
U-[G(G)-CUUACCA-----AGGC{-U--ACG}A-UCUC]U-------------A[GCUG-GUCU]-GAGA--[GGAU{-
AAC}C-AG-C^CA-C]-A[CU-GGA]-AC-UGA-GAC-ACGG-[UC-CAG]A-[CUCC]U-AC------G[G-G-AG]GC
--A[GC-A-GUG]---GGGAAUA--[U{U}GCA{-C-AA}UGG-GC]G----AAA--[GCC-UG{A---}UGCA]G-[CU
{A-}UG-CCG-C]GU---------[GUA---U{--GAA-GAA-}G---GCC]----------------------------
------UUAG---------------------------------[GGU-U{-G-UA--AA}GUA-C]--------------
-----------------------------UU[U{CAG-}CA-GG{GAG--GAA-}A{G}AA---AUA-AAA]C-------
----------------------------------------UAAU------------------------------------
--------------------AA[UUUUAUU-U{UG}U{-GACGUU-A}C-CUG{AA-G-}A]A--GAAG[CAC-C]--[G
G-C]-UAA---[CU-CCG]U--G-CCAGC---A[GCC]GC-GG--UAAU--A[C----GGAG]-[GGU-G]CA[A-G-CG
U-UAA-UC]AGAA-UUA--[CUGGG--C]GUA----AAGA[GC-G-C{GU-A}G-G-U]G--------------[GUUUU
--UU{A}AGUC-AGAUG{UG-A-AAUC}CCUAGG]-------------------------------------------CU
UAA-------------------------------------------------------[C-CUAGG{AAC----------
-U-G}CAUU-UGA{A-A}C-UGAAA-A----AC]----------------------------------------------
--------------------------------------------------------------------------------
--------------------------------------------------------------------------------
--------------------------------------------------------------------------------
--------------------------------------------------------------------------------
--------------------------------------------------------------------------------
--------------------------------------------------------------------------------
--------------------------------------------------------------------------------
--------------------------------------------------------------------------------
--------------------------------------------------------------------------------
--------------------------------------------------------------------------------
--------------------------------------------------------------------------------
--------------------------------------------------------------------------------
--------------------------------------------------------------------------------
--------------------------------------------------------------------------------
--------------------------------------------------------------------------------
--------------------------------------------------------------------------------
------------------------------------UAG[AGUA-UCG--U{-AGA---}GGGAG-GU]-----------
---[A{G-A--A}UU-CUA-G-GU{--GU-A}GCG]-----GUGAAA-----[UGC{GUA-GAU}AUC--UGGA-G{G-A
A}U]ACCU-GU---G[GC]--GAAA---[GC]G------[GCC-UCCU{AA}A-CGA{A}U---A-CU]GA---------
------------------------------------------------------C[ACU{-GAG---}GU-GC]GA----
---AA[GC-GUGGG{-GAG-}C{A-AA}C-AGG]-----AU-UA--GAUAC-----[C-CUG{-G-UA}GUCC-AU-GC]
-CGU-AAAC-GAU[GUC-GAC]U-U[GGA--GGUUGUU-UC]--------------------------------------
---------------------------------------------------CAAG-------------------------
--------------------------------------------------------------------------------
-------------------------------------------A[G-A-AGU-GACU----UCC]-GAA---------[G
C]-UAAC--[G-C]-A-UU-AA[GUC------GAC]C-[GCCU--GG]G-G[AG-U{A---C}GG-CC]-GCA-A-[GGC
U--{AAA}AC-U]CAA[A------UGA]A-U[UG-AC{G}GGG--G-CC-G]----CA-CAA--[G---C-G-GU]--GG
[AG-CAU-GU-GGU]--UU-AA---[UUC-G]-AUGCAA-CG-[C-GA-A]---AA-ACC-U-UA-[CC-UGG-UC]--U
U-GA-CA---[UC--C-ACAA]--------------A-A[U-UUUUU-A]--GAAA--[UAA-AA-AA]G----------
-----[U(G)CC]--------------------------------------------------UUCG-------------
---------------------------------------[GG(A)A]-----[U--UGUG{A}GA]C-----A[GG{-U}
GC{UG-}CA-UG-GCUG--(U)C-GUC]-A[GC-UC]---[G-UG-UU]--GUGA-[AAUGU]--U[GG-G]-UUAAGU-
[CCC]GC--------AAC[G-AG-C]GCA------AC[CCU]-UA--[UCC--(C)CU{G-U}U(G)-CC{-AG-}C-G-
G]------------------------------------------------------------------------------
--------------------------------------------------------------------------------
----------------------UUCG------------------------------------------------------
--------------------------------------------------------------------------------
--------------------------------------------------------------------------------
--------------------------------------------------------------------------------
---------------------------------------------------G[CC-GGG--(A)A{C----UC-}A-G(A
)GG-A]G--A-[CU-(G)CCG----------G-U]-------------------UAUAA-----------[A-CCG-G-(
A)G--G]--A--AGGU--G--[GG-G]A-C[GAC-G(U)C{A--}AG-U{C---A--U}CA-UGG-CC-C]UUA----C[
G-ACC-AGG]-GCU-[AC{A-}CACGUG-CU]AC--AAU[G---GU-UUAU{A-CAAA---}GAG]--------------
--------------------------------------------------------------------------------
--------------AA-[GC{AA--A}UC-U]--GCAA-[A-GA{C-A----A}GC]----AAAC------[CUC{----
--AUAAA}GUAA-AU-C]G-U-AGU-CC--------GGA-C-[UGG-AGUC]----------------------------
-------------------UG--CAACU--C[G-ACUCC-A]C-----GAAG-UCGG-A[AUC-GC]UAG-UA[AU--CG
----UG-G]A-U---CAGAA----U-G[CC-ACGG-U]-GAAUAC-GUU-CC[C-GG{G}CCU-UGU{A-}CA]CACC-G
--CCCG-UCA---[CA--CC-(A)U--G-G{GA--}G---UGGGUUGC-AAA{--AGA------A}G(C)-AGG-U{A-U
}CC--U{AA-}CCC]U----------------------------------------CAAC--------------------
-------------------------------------------------------------[GGG{A-}AGG{C---}G-
CCU-(A)C{C--AC}UU--------UGU-GAU-UCAU{G--A}CUG(G)GG-UG]-AA-G-UCGU-AAC-AA-GG[UAo-
oooo-ooo]oooo-[ooo-ooo-oooo]oooooooo--------------------------------------------
--------------------------------------------------------------------------*
//

acc:AF203388
src:
str:PL.788; ATCC35871
ta1:Bacteria Proteobacteria {gamma subdivision} {Xanthomonas group} Xylella
chg:
rem:
aut:Mehta A., Rosato Y.B.
ttl:16S rDNA analysis
jou:Unpublished
dat:
vol:
pgs:
mty:
seq:Xylella fastidiosa AF203388
--------------------------------------------------------------------------------
--------------------------ooo[GA-GUU]U-----GA[U-CCU]-[G-GCUC]-A[GAG-U{G}AA--CGCU
]---G[GCG-GCA-G-G]C----C-UAA--[CA-C{A--}UGC]-A--A[GUC{-GA--}AC{G}G-C{AG}C-AC{AG}
UG-GUA]-------------------------------------------------------------------------
-------GCGA---------------------------------------------------------------------
---------------------------------------------[UAUCA{UGG}GUGG-C{GA}GU-GGC]G-GA--C
GG-[G-UG]-AGGA---AUA-[C-AU--CGG{----AA}U-C{UA--C}CU(U)--G-UCG]------------------
---------------------------------------U[G(G)-GG{G--AUAA}C-GU-AGG]-GAAA---[CU--U
-ACG{CUAAUA-}CC-(G)C]AUA-------------------CG[AC--C]----------------------------
-----------------------UACG-----------------------------------------------------
--------------------------------------------------------------------------------
---------------------------------[G-GU]-----------------------------------------
--------------------------------------------------------------------------------
--------------------------------------------------------------------------------
----------------------------------------------------------------------G-AAA-[G-C
AGGG{----G--A}CC]---------------------------------------------------------------
----------------------------------------------------UUUG------------------------
--------------------------------------------------------------------------------
-------[G---GCCUU-GU]G---------------------------------------------[CGAU-(U)GG{A
U---}G-A{G-}CCG-AU-G]------U[CCG-A------U{U-----A-}GCU{A----G}UU-GG-UG-GG(G)U]--
--AAA-[G(G)-CCCACCA-----AGGC{-G--ACG}A-UCGG]U-------------A[GCUG-GUCU]-GAGA--[GG
AU{-GAU}C-AG-C^CA-C]-A[CU-GGA]-AC-UGA-GAC-ACGG-[UC-CAG]A-[CUCC]U-AC------G[G-G-A
G]GC--A[GC-A-GUG]---GGGAAUA--[U{U}GGA{-C-AA}UGG-GC]G----CAA--[GCC-UG{A---}UCCA]G
-[CU{A-}UG-CCG-C]GU---------[GGG---U{--GAA-GAA-U---}GCC]------------------------
----------UUCG---------------------------------[GGU{-U-G-UA--AA}GCC-C]----------
---------------------------------UU[U{UG}U-UG-GG{GAA--GAA-}A{A}GC---AAU-UGG]U---
--------------------------------------------UAAU--------------------------------
------------------------AC[CCGGUUG-U{UC}U{-GACGGU-A}C-CCAA{A-G-}A]A--UAAG[CAC-C]
--[GG-C]-UAA---[CU-UCG]U--G-CCAGC---A[GCC]GC-GG--UAAU--A[C----GAAG]-[GGU-G]CA[A-
G-CGU-UAC-UC]GGAA-UUA--[CUGGG--C]GUA----AAGG[GU-G-C{GU-A}G-G-U]G--------------[G
UUGU--UU{A}AGUC-CGUUG{UG-A-AAGC}CCUGGG]-----------------------------------------
--CUUAA-------------------------------------------------------[C-CUGGG{AAU------
-----G-G}CAGU-GGA{U-A}C-UGGAU-A----GC]------------------------------------------
--------------------------------------------------------------------------------
--------------------------------------------------------------------------------
--------------------------------------------------------------------------------
--------------------------------------------------------------------------------
--------------------------------------------------------------------------------
--------------------------------------------------------------------------------
--------------------------------------------------------------------------------
--------------------------------------------------------------------------------
--------------------------------------------------------------------------------
--------------------------------------------------------------------------------
--------------------------------------------------------------------------------
--------------------------------------------------------------------------------
--------------------------------------------------------------------------------
--------------------------------------------------------------------------------
--------------------------------------------------------------------------------
--------------------------------------------------------------------------------
----------------------------------------UAG[AGUG-UGG--U{-AGA---}GGGUA-GC]-------
-------[G{G-A--A}UU-CCU-G-GU{--GU-A}GCA]-----GUGAAA-----[UGC{GUA-GAG}AUC--AGGA-G
{G-AA}C]AUCC-GU---G[GC]--GAAG---[GC]G------[GCU-ACCU{GG}G-CCA{A}C---A-CU]GA-----
----------------------------------------------------------C[ACU{-GAG---}GC-AC]GA
-------AA[GC-GUGGG{-GAG-}C{A-AA}C-AGG]-----AU-UA--GAUAC-----[C-CUG{-G-UA}GUCC-AC
-GC]-CCU-AAAC-GAU[GCG-AAC]U-G[GAU--GUUGAGU-GC]A---------------------------------
-------------------------------------------------------AAUU---------------------
--------------------------------------------------------------------------------
-----------------------------------------------G[G-C-ACU-CAGU----AUC]-GAA-------
--[GC]-UAAC--[G-C]-G-UU-AA[GUU------CGC]C-[GCCU--GG]G-G[AG-U{A---C}GG-UC]-GCA-A-
[GACU--{GAA}AC-U]CAA[A------GGA]A-U[UG-AC{G}GGG--GCCC-G]----CA-CAA--[G---C-G-GU]
--GG[AG-UAU-GU-GGU]--UU-AA---[UUC-G]-AUGCAA-CG-[C-GA-A]---GA-CCC-U-UA-[CC-UGG-UC
]--UU-GA-CA---[UC--C-GCGG]----------------A[C{-UU}UCC-A]--GAGA--[UGG-A{U-U}G]G--
-------------[U(G)CC]--------------------------------------------------UUCG-----
-----------------------------------------------[GG(A)G]-----[C--CGUG{A}GA]C-----
A[GG{-U}GC{UG-}CA-UG-GCUG--(U)C-GUC]-A[GC-UC]---[G-UG-UC]--GUGA-[GAUGU]--U[GG-G]
-UUAAGU-[CCC]GC--------AAC[G-AG-C]GCA------AC[CCU]-UG--[UCC--UUA{G-U}U(G)-CC{-AG
-}C-A-C]G-----------------------------------------------------------------------
--------------------------------------------------------------------------------
----------------------------UUAU------------------------------------------------
--------------------------------------------------------------------------------
--------------------------------------------------------------------------------
--------------------------------------------------------------------------------
---------------------------------------------------------G[GU-GGG--(A)A{C----UU-
}U-AAGG-A]G--A-[CU-(G)CCG----------G-U]-------------------GACAA-----------[A-UCG
-G-(A)G--G]--A--AGGU--G--[GG-G]A-U[GAC-G(U)C{A--}AG-U{C---A--U}CA-UGG-CC-C]AUA--
--C[G-ACC-AGG]-GCU-[AC{A-}CACGUA-CU]AC--AAU[G---GU-AGGG{A-CAGA---}GGG]----------
--------------------------------------------------------------------------------
------------------CU-[GC{AA--U}CU-C]--GCGA-[G-GG{U-G----A}GC]----CAAU------[CCC{
------AGAAA}CCCU-AU-C]U-C-AGU-CC--------GGA-U-[UGG-AGUC]------------------------
-----------------------UG--CAACU--C[G-ACUCC-A]U-----GAAG-UCGG-A[AUC-GC]UAG-UA[AU
--CG----CA-G]A-U---CAGCAU---U-G[CU-GCGG-U]-GAAUAC-GUU-CC[C-GGGCCU-UGU{A-}CA]CACC
-G--CCCG-UCA---[CA--CC-(A)U--G-G{GA--}G---UU(U)GUUGC-ACC{--AGA------A}GC-AGG-U{A
-G}CU{--UAA-}CC]------------------------------------------GCGA------------------
----------------------------------------------------------------[GG{A-G}GG{C---}
G-CUU-GC{C--AC}GG--------UGU-GGC-(C)GAU{G--A}CUG(G)GG-UG]-AA-G-UCGU-AAC-AA-GG[UA
G-CCGU-AUC]GGAA-[GGU-GCG-GCUG]GAUCACCUCC----------------------------------------
----------------------------------------------------------------------------*
//

acc:X97693
src:
str:IFAM ST1306
ta1:Bacteria Proteobacteria {alpha subdivision} {Rhizobiaceae group} {Hyphomicrobium group} Pedomicrobium
chg:
rem:
aut:Cox T.L., Sly L.I.
ttl:Phylogenetic relationships and uncertain taxonomy of  pedomicrobium species
jou:Int. J. Syst. Bacteriol.
dat:1997
vol:47
pgs:377-380
mty:SSU
seq:Pedomicrobium australicum X97693
--------------------------------------------------------------------------------
--------------------------ooo[oo-ooo]o-----GA[U-CCU]-[G-GCUC]-A[GAA-C{G}AA--CGCU
]---G[GCG-GCA-G-G]C----C-UAA--[CA-C{A--}UGC]-A--A[GUC{-GA--}AC(G)C-CGUA]--------
--------------------------------------------------------------------------------
---GCAA-------------------------------------------------------------------------
--------------------------------------------------[UAC-GG(A)GU-GGC]A-GA--CGG-[G-
UG]-AGUA---ACG-[C-GU--GGG{----AA}C-C{UA--C}CU(U)--A-CGG]------------------------
---------------------------------U[C(G)-GG{A--AUAG}C-UC-AGG]-GAAA---[CU--U-GGG{G
UAAUA-}CC-(G)G]AUA-------------------CG[CC--C]----------------------------------
-----------------UUAC-----------------------------------------------------------
--------------------------------------------------------------------------------
---------------------------[G-GG]-----------------------------------------------
--------------------------------------------------------------------------------
--------------------------------------------------------------------------------
----------------------------------------------------------------G-AAA-[G-A]-----
--------------------------------------------------------------------------------
--------------------------------------------UUUA--------------------------------
--------------------------------------------------------------------------------
---------[UC]G---------------------------------------------[CCGU-(U)AG{AU---}G-G
{G-}CCC-GC-G]------U[AGG-A------U{U-----A-}GCU{A----G}UU-GG-UG-AG(G)U]----AAU-[G
(G)-CUCACCA-----AGGC{-G--ACG}A-UCCU]U-------------A[GCUG-GUCU]-GAGA--[GGAU{-GAU}
C-AG-C^CA-C]-A[CU-GGG]-AC-UGA-GAC-ACGG-[CC-CAG]A-[CUCC]U-AC------G[G-G-AG]GC--A[
GC-A-GUG]---GGGAAUA--[U{U}GGA{-C-AA}UGG-GC]G----CAA--[GCC-UG{A---}UCCA]G-[CC{A-}
UG-CCG-C]GU---------[GAG---U{--GAC-GAA-}G---GCC]--------------------------------
--UUAG---------------------------------[GGU-U{-G-UA--AA}GCU-C]------------------
-------------------------UU[U{UG}G-CG-GG]GAA--GA--------------------------------
--------------------------------UAAU--------------------------------------------
---------------------------GACGGU-A[C-CCGC{A-G-}A]A--UAAG[CUC-C]--[GG-C]-UAA---[
CU-UCG]U--G-CCAGC---A[GCC]GC-GG--UAAU--A[C----GAAG]-[GGA-G]CU[A-G-CGU-UGU-UC]GGA
A-UCA--[CUGGG--C]GUA----AAGC[GC-A-C{GU-A}G-G-C]G--------------[GAUGU--GU{CA}GUC-
AGGGG{UG-A-AAUC}CCGGAG]-------------------------------------------CUCAA---------
----------------------------------------------[C-UUCGG{AAC-----------U-G}CCCU-UG
A{U-A}C{-A}ACAC-G----UC]--------------------------------------------------------
--------------------------------------------------------------------------------
--------------------------------------------------------------------------------
--------------------------------------------------------------------------------
--------------------------------------------------------------------------------
--------------------------------------------------------------------------------
--------------------------------------------------------------------------------
--------------------------------------------------------------------------------
--------------------------------------------------------------------------------
--------------------------------------------------------------------------------
--------------------------------------------------------------------------------
--------------------------------------------------------------------------------
--------------------------------------------------------------------------------
--------------------------------------------------------------------------------
--------------------------------------------------------------------------------
--------------------------------------------------------------------------------
--------------------------------------------------------------------------------
--------------------------UUG[AGUC-CGA--G{-AGA---}GGUGA-GU]--------------[G{G-A-
-A}UU-CCU-A-GU{--GU-A}GAG]-----GUGAAA-----[UUC{GUA-GAU}AUU--AGGA-A{G-AA}C]ACCG-G
U---G[GC]--GAAG---[GC]G------[GCU-CACU{GG}C-UCGG{U---}A-CU]GA-------------------
--------------------------------------------C[GCU{-GAG---}GU-GC]GA-------AA[GC-G
UGGG{-GAG-}C{A-AA}C-AGG]-----AU-UA--GAUAC-----[C-CUG{-G-UA}GUCC-AC-GC]-UGU-AAAC-
GAU[GGA-UGC]U-A[GCC--GUCAGCA-AG]------------------------------------------------
-----------------------------------------CAUG-----------------------------------
--------------------------------------------------------------------------------
----------------------------------[C-U-UGU-UGGU----GGC]-GCA---------[GC]-UAAC--[
G-C]-A-UU-AA[GCA------UCC]C-[GCCU--GG]G-G[AG-U{A---C}GG-CC]-GCA-A-[GGUU--{AAA}AC
-U]CAA[A------GGA]A-U[UG-AC{G}GGG--GCCC-G]----CA-CAA--[G---C-G-GU]--GG[AG-CAU-GU
-GGU]--UU-AA---[UUC-G]-ACGCAA-CG-[C-GA-A]---GA-ACC-U-UA-[CC-AGC-CC]--UU-GA-CA---
[UG--C-CCGG]A-------------C-[GG{-UU}UCC-A]--GAGA--[UGG-A{U-U}CC]U--------------[
CCUA]--------------------------------------------------GCAA---------------------
-------------------------------[UAGG]-----[U--CGGG{A}CA]C-----A[GG{-U}GC{UG-}CA-
UG-GCUG--(U)C-GUC]-A[GC-UC]---[G-UG-UC]--GUGA-[GAUGU]--U[GG-G]-UUAAGU-[CCC]GC---
-----AAC[G-AG-C]GCA------AC[CCU]-CG--[CCA--UUAG{-U}UG-CC{-CU-}U-A]-U------------
--------------------------------------------------------------------------------
--------------------------------------------------------------------------------
--------UAAG--------------------------------------------------------------------
--------------------------------------------------------------------------------
--------------------------------------------------------------------------------
--------------------------------------------------------------------------------
--------------------------------------U[U-AGG--CA{C----U}C-U-AGUG-G]G--A-[CU-(G)
CCG----------G-U]-------------------GAUAA-----------[G-CCG-G-(A)G--G]--A--AGGU--
G--[GG-G]A-U[GAC-G(U)C{A--}AG-U{C---A--U}CA-UGG-CC-C]UUA----C[G-GGC-UGG]-GCU-[AC
{A-}CACGUG-CU]AC--AAU[G---GC-GGU{GA-CAGU---}GGG]--------------------------------
----------------------------------------------------------------------------CA-[
GC{CA--C}CC-A]--GCGA-[U-GG{G-C----A}GC]----UAAU------[CCC{------AAAAA-}GCC-GU-C]
U-C-AGU-UC--------GGA-U-[UGG-AGUC]----------------------------------------------
-UG--CAACU--C[G-ACUCC-A]U-----GAAG-UCGG-A[AUC-GC]UAG-UA[AU--CG----CA-G]A-U---CAG
CA----C-G[CU-GCGG-U]-GAAUAC-GUU-CC[C-GGGCCU-UGU{A-}CA]CACC-G--CCCG-UCA---[CA--CC
-(A)U--G-G{GA--}G---UUGGUUUU-ACC{--CGA------A}G(A)-CGG-U{G-C}GC--U{AA-}CC]------
------------------------------------GCAA----------------------------------------
------------------------------------------[GG{A-}GGC{A---}G-CCG-(G)C{C--AC}GG---
-----UAA-GGU-CAGC{G--A}CUG(G)GG-UG]-AA-G-UCGU-AAC-AA-GG[UAG-CCGU-AGG]GGAA-[CCU-G
CG-Gooo]oooooooo----------------------------------------------------------------
------------------------------------------------------*
//

acc:L35523
src:
str:
ta1:Bacteria Proteobacteria {epsilon subdivision}
chg:
rem:
aut:Haddad M.A., Camacho F., Cary S.C.
ttl:Phylogenetic characterization of the epibiotic bacteria  associated with the hydrothermal vent polychaete, Alvinella  pompejana
jou:Unpublished
dat:
vol:
pgs:
mty:SSU
seq:Alvinella pompejana epibiont L35523
--------------------------------------------------------------------------------
--------------------------ooA[GA-GUU]U-----GA[U-CCU]-[G-GCUC]-A[GAG-U{G}AA--CGCU
]---G[GCG-GCG-U-G]C----U-UAA--[CA-C{A--}UGC]-A--A[GUC{-GA--}AC{G}G-U{AA}C-AG{A}U
C]------------------------------------------------------------------------------
-------UUCG---------------------------------------------------------------------
------------------------------------------------[GA{GUG}CUGA-C{GA}GU-GGC]G-AA--C
GG-[G-UG]-AGUA---AGG-[U-AU--AGCU{---AA}C-U{UG--C}CUC--U-UGG]--------------------
-------------------------------------A[GA-GG{G--AUAGC-}CA-CU]G-GAAA---G[G--G-UG{
AUUAAUA-}CC-UC]AUA-------------------CU[CC--UCUUAA--CU]-------------------------
-----------------AUAA-----------------------------------------------------------
--------------------------------------------------------------------------------
-------------[GG-UU------AAGA-GG]-----------------------------------------------
--------------------------------------------------------------------------------
--------------------------------------------------------------------------------
----------------------------------------------------------------G-AAAU[G-G]-----
--------------------------------------------------------------------------------
--------------------------------------------UUUA--------------------------------
--------------------------------------------------------------------------------
------UU-[CC]G---------------------------------------------[CCAA-GGG{AU---}A-GG-
GCU-AU-A]------U[GGU-(A)------U{C-----A-}GUU{A----G}UU-GG-UG-GG(G)U]----AAA-[G(G
)-CCUACCA-----AGAC{-A--AUG}A-(C)GCC]U-------------A[GCUG-GUCU]-GAGA--[GGAU{-GAU}
C-AG-C^CA-C]-A[CU-GGA]-AC-UGA-GAC-ACGG-[UC-CAG]A-[CUCC]U-AC------G[G-G-AG]GC--A[
GC-A-GUG]---GGGAAUA--[U{U}GCA{-C-AA}UGG-GG]G----AAA--[CCC-UG{A---}UGCA]G-[CG{A-}
CG-CCG-C]GU---------[GGA---G{--GAA-GAA-A---}CCC]--------------------------------
--UUAG---------------------------------[GGG{-C-G-UA--AA}CUC-C]------------------
-------------------------UU[UUAU-AG-UC]GAA--GA----------------------------------
------------------------------AGAU----------------------------------------------
-------------------------GACGGU-A[G-ACUAU-G-A]A--UAAG[CAC-C]--[GG-C]-UAA---[CU-C
CG]U--G-CCAGC---A[GCC]GC-GG--UAAU--A[C----GGAG]-[GGU-G]CA[A-G-CGU-UAC-UC]GGAA-UC
A--[CUGGG--C]GUA----AAGC[GC-A-U{GU-A}G-G-C]G--------------[GUUAA--UU{A}AGUU-(A)G
AAG{UG-A-AAGC}CCACAG]-------------------------------------------CUUAA-----------
--------------------------------------------[C-UGUGG{AAC-----------A-G}CUUC-(C)A
A{A-A}C-UGAUU-A----AC]----------------------------------------------------------
--------------------------------------------------------------------------------
--------------------------------------------------------------------------------
--------------------------------------------------------------------------------
--------------------------------------------------------------------------------
--------------------------------------------------------------------------------
--------------------------------------------------------------------------------
--------------------------------------------------------------------------------
--------------------------------------------------------------------------------
--------------------------------------------------------------------------------
--------------------------------------------------------------------------------
--------------------------------------------------------------------------------
--------------------------------------------------------------------------------
--------------------------------------------------------------------------------
--------------------------------------------------------------------------------
--------------------------------------------------------------------------------
--------------------------------------------------------------------------------
------------------------UAG[AGUC-UG{G--G-AGA---}GGAAG-AU]--------------[G{G-A--A
}UU-AGU-A-GU{--GU-A}GGG]-----GUAAAA-----[UCC{GUA-GAG}AUU--ACUA-G{G-AA}U]ACCG-AA-
--A[GC]--GAAG---[GC]G------[AUC-UUCU{GGA-A}CAG{G---}A-CU]GA---------------------
------------------------------------------C[GCU{-GAG---}AU-GC]GA-------AA[GC-GUG
GG{-GAG-}C{A-AA}C-AGG]-----AU-UA--GAUAC-----[C-CUG{-G-UA}GUCC-AC-GC]-CCU-AAAC-GA
U[GAA-UGU]U-A[GUC--GUUGGAG-UG]--------------------------------------------------
---------------------------------------CUAG-------------------------------------
--------------------------------------------------------------------------------
-------------------------------C[C-A-CUU-CAGU----GAU]-GCA---------[GC]-UAAC--[G-
C]-A-UU-AA[ACA------UUC]C-[GCCU--GG]G-G[AG-U{A---C}GG-CC]-GCA-A-[GGUU--{AAA}AC-U
]CAA[A------GGA]A-U[AG-AC{G}GGG--ACCC-G]----CA-CAA--[G---U-G-GU]--GG[AG-CAU-GU-G
GU]--UU-AA---[UUC-G]-AAGAUA-CG-[C-GA-A]---GA-ACC-U-UA-[CC-UGG-CC]--UU-GA-CA---[U
AU-A-CCAG]--------------A-A[C-CCACC-A]--GAGA--[UGG-UG-GG]G---------------[U(G)CC
]--------------------------------------------------UUCG-------------------------
---------------------------[GG(A)G]-----[C--UGGUAUA]C-----A[GG{-U}GC{UG-}CA-(C)G
-GCUG--(U)C-GUC]-A[GC-UC]---[G-UG-UC]--GUGA-[GAUGU]--U[GG-G]-UUAAGU-[CCC]AC-----
---AAC[G-AG-C]GCA------AC[CCU]-CG--[UGA--CUAG{-U}U(A)-CU{-AA-}C-A-GC]-----------
--------------------------------------------------------------------------------
--------------------------------------------------------------------------------
--------AUAG--------------------------------------------------------------------
--------------------------------------------------------------------------------
--------------------------------------------------------------------------------
--------------------------------------------------------------------------------
-------------------------------------[GCU-GAG--(G)A{C----U}C-U-AGUC-A]G--A-[CU-(
G)CCU----------U-C]-------------------G-UAA-----------[G-GAG-G-(A)G--G]--A--AGGU
--G--[GG-G]A-C[GAC-G(U)C{A--}AG-U{C---A--U}C(A)-UGG-CC-C]UUA----C[G-GCC-AGG]-GCG
-[AC{A-}CACGUG-CU]AC--AAU[G---GG-GAGG{A-CAAU---G}AG]----------------------------
--------------------------------------------------------------------------------
AA-[GC{GA--A}AU-C]--GCGG-[G-AU{G-G----A}GC]----AAAU------[CU{-------AUAAA}CCUU-C
U-C]U-C-AGU-UC--------GGA-U-[UGC-AGUC]------------------------------------------
-----UG--CAACU--C[G-ACUGC-A]U-----GAAG-CUGG-A[AUC-AC]UAG-UA[AU--CG----UG-A]A-U--
-CAGCCA---U-G[UC-ACGG-U]-GAAUAC-GUU-CC[C-GGGUCU-UGU{A-}CU]CAC--G--CCCG-UCA---[CA
--CC-(A)U--G-G{GA--G}---UU{GAUU}UC-ACC{--CGA------A}GC-GGG{-GA-U}GC--U]A--------
--------------------------------------AAUA--------------------------------------
------------------------------------------------[GGC{U---A-}CCC-GC{C--AC}GG-----
---UGG------AA{-G--A}CUG(G)GG-UG]-AA-G-UCGU-AAC-AA-GG[UAA-CCGU-AGG]AGNA-[CCU-GUG
-GNUG]GAUCACCNCCUUA-------------------------------------------------------------
----------------------------------------------------*
//

acc:AF100323
src:
str:SBK26; CFBP 11261T
ta1:Bacteria Proteobacteria {gamma subdivision} Pseudomonadaceae Pseudomonas
chg:
rem:
aut:Achouak W., Sutra L., Heulin T., Meyer J.M., Fromin N., Degraeve S.., Christen R., Gardan L.
ttl:Description of Pseudomonas brassicacearum sp. nov. and Pseudomonas thivervalensis sp. nov. for Arabidopsis thaliana and Brassica napus root-associated bacteria
jou:Unpublished
dat:
vol:
pgs:
mty:
seq:Pseudomonas thivervalensis AF100323
--------------------------------------------------------------------------------
--------------------------ooo[oo-GUU]U-----GA[U-C(C)U]-[G-GCUC]-A[GAU-U{G}AA--CG
CU]---G[GCG-GCA-G-G]C----C-UAA--[CA-C{A--}UGC]-A--A[GUC{-GA--}GC{GG}-U{A}GA-GAGG
UG]-----------------------------------------------------------------------------
-------CUUG---------------------------------------------------------------------
------------------------------------------------[CACCUCUUG-{AGA}GC-GGC]G-GA--CGG
-[G-UG]-AGUA---AUG-[C-CU--AGG{----AA}U-C{UG--C}CUG--G-UAG]----------------------
-----------------------------------U[G(G)-GG{G--AUAA}C-G(C)-UCG]-GAAA---[CG--G-(
A)CG{CUAAUA-}CC-(G)C]AUA-------------------CG[UC--C]----------------------------
-----------------------UACG-----------------------------------------------------
--------------------------------------------------------------------------------
---------------------------------[G-GA]-----------------------------------------
--------------------------------------------------------------------------------
--------------------------------------------------------------------------------
----------------------------------------------------------------------G-AAA-[G-C
AGGG{----G--A}CC]---------------------------------------------------------------
----------------------------------------------------UUCG------------------------
--------------------------------------------------------------------------------
-------[G---GCCUU-GC]G---------------------------------------------[CUAU-CAG{AU-
--}G-A{G-}CCU-AG-G]------U[CGG-A------U{U-----A-}GCU{A----G}UU-GG-UG-GG(G)U]----
AAU-[G(G)-CUCACCA-----AGGC{-G--ACG}A-UCCG]U-------------A[ACUG-GUCU]-GAGA--[GGAU
{-GAU}C-AG-U^CA-C]-A[CU-GGA]-AC-UGA-GAC-ACGG-[UC-CAG]A-[CUCC]U-AC------G[G-G-AG]
GC--A[GC-A-GUG]---GGGAAUA--[U{U}GGA{-C-AA}UGG-GC]G----AAA--[GCC-UG{A---}UCCA]G-[
CC{A-}UG-CCG-C]GU---------[GUG---U{--GAA-GAA-}G---GUC]--------------------------
--------UUCG---------------------------------[GAU-U{-G-UA--AA}GCA-C]------------
-------------------------------UU[U{AA}G-UU-GG{-AG--GAA-}GGGC---AUU-AAC]C-------
----------------------------------------UAAU------------------------------------
--------------------AC[GUUGGUG-U{C}UU{-GACGUU-A}C-CGAC{A-G-}A]A--UAAG[CAC-C]--[G
G-C]-UAA---[CU-CUG]U--G-CCAGC---A[GCC]GC-GG--UAAU--A[C----AGAG]-[GGU-G]CA[A-G-CG
U-UAA-UC]GGAA-UUA--[CUGGG--C]GUA----AAGC[GC-G-C{GU-A}G-G-U]G--------------[GUUCG
--(U)U{A}AGUU-GGAUG{UG-A-AAGC}CCCGGG]-------------------------------------------
CUCAA-------------------------------------------------------[C-CUGGG{AAC--------
---U-G}CAUU-CAA{A-A}C-UG(U)CG-A----GC]------------------------------------------
--------------------------------------------------------------------------------
--------------------------------------------------------------------------------
--------------------------------------------------------------------------------
--------------------------------------------------------------------------------
--------------------------------------------------------------------------------
--------------------------------------------------------------------------------
--------------------------------------------------------------------------------
--------------------------------------------------------------------------------
--------------------------------------------------------------------------------
--------------------------------------------------------------------------------
--------------------------------------------------------------------------------
--------------------------------------------------------------------------------
--------------------------------------------------------------------------------
--------------------------------------------------------------------------------
--------------------------------------------------------------------------------
--------------------------------------------------------------------------------
----------------------------------------UAG[AGUA-UGG--U{-AGA---}GGGUG-GU]-------
-------[G{G-A--A}UU-UCC-U-GU{--GU-A}GCG]-----GUGAAA-----[UGC{GUA-GAU}AUA--GGAA-G
{G-AA}C]ACCA-GU---G[GC]--GAAG---[GC]G------[ACC-ACCU{GG}A-CUG{A}U---A-CU]GA-----
----------------------------------------------------------C[ACU{-GAG---}GU-GC]GA
-------AA[GC-GUGGG{-GAG-}C{A-AA}C-AGG]-----AU-UA--GAUAC-----[C-CUG{-G-UA}GUCC-AC
-GC]-CGU-AAAC-GAU[GUC-AAC]U-A[GCC--GUUGGGA-GC]----------------------------------
-------------------------------------------------------CUUG---------------------
--------------------------------------------------------------------------------
-----------------------------------------------A[G-C-UCU-UAGU----GGC]-GCA-------
--[GC]-UAAC--[G-C]-A-UU-AA[GUU------GAC]C-[GCCU--GG]G-G[AG-U{A---C}GG-CC]-GCA-A-
[GGUU--{AAA}AC-U]CAA[A------(U)GA]A-U[UG-AC{G}GGG--GCCC-G]----CA-CAA--[G---C-G-G
U]--GG[AG-CAU-GU-GGU]--UU-AA---[UUC-G]-AAGCAA-CG-[C-GA-A]---GA-ACC-U-UA-[CC-AGG-
CC]--UU-GA-CA---[UC--C-AAUG]--------------A-A[C{-UU}UCC-A]--GAGA--[UGG-A{U-U}G]G
---------------[U(G)CC]--------------------------------------------------UUCG---
-------------------------------------------------[GG(A)A]-----[C--AUUG{A}GA]C---
--A[GG{-U}GC{UG-}CA-UG-GCUG--(U)C-GUC]-A[GC-UC]---[G-UG-UC]--GUGA-[GAUGU]--U[GG-
G]-UUAAGU-[CCC]GU--------AAC[G-AG-C]GCA------AC[CCU]-UG--[UCC--UUA{G-U}U(A)-CC{-
AG-}C-A-C]G---------------------------------------------------------------------
--------------------------------------------------------------------------------
------------------------------UAAU----------------------------------------------
--------------------------------------------------------------------------------
--------------------------------------------------------------------------------
--------------------------------------------------------------------------------
-----------------------------------------------------------G[GU-GGG--(C)A{C----U
C-}U-AAGG-A]G--A-[CU-(G)CCG----------G-U]-------------------GACAA-----------[A-C
CG-G-(A)G--G]--A--AGGU--G--[GG-G]A-U[GAC-G(U)C{A--}AG-U{C---A--U}CA-UGG-CC-C]UUA
----C[G-GCC-UGG]-GCU-[AC{A-}CACGUG-CU]AC--AAU[G---GU-CGGU{A-CAGA---}GGG]--------
--------------------------------------------------------------------------------
--------------------UU-[GC{CA--A}GC-C]--GCGA-[G-GU{G-G----A}GC]----UAAU------[CC
C{------ACAAA}ACCG-AU-C]G-U-AGU-CC--------GGA-U-[CGC-AGUC]----------------------
-------------------------UG--CAACU--C[G-ACUGC-G]U-----GAAG-UCGG-A[AUC-GC]UAG-UA[
AU--CG----CG-A]A-U---CAGAA----U-G[UC-GCGG-U]-GAAUAC-GUU-CC[C-GGGCCU-UGU{A-}CA]CA
CC-G--CCCG-UCA---[CA--CC-(A)U--G-G{GA--}G---UGGGUUGC-ACC{--AGA------A}GU-AGC-U{A
-G}UC--U{Ao-}oo]-------------------------------------------ooo------------------
----------------------------------------------------------------[oo{o-}ooo{o---}
o-ooo-oo{o--oo}oo--------ooo-ooo-oooo{o--o}ooo(o)oo-oo]-oo-o-oooo-ooo-oo-oo[ooo-
oooo-ooo]oooo-[ooo-ooo-oooo]oooooooo--------------------------------------------
--------------------------------------------------------------------------*
//

acc:AB002653
src:
str:
ta1:Bacteria Proteobacteria {alpha subdivision} {environmental samples}
chg:
rem:
aut:Takmai H., Inoue A., Fuji F., Horikoshi K.
ttl:Microbial flora in the deepest sea mud of Mariana Trench
jou:FEMS Microbiol. Lett.
dat:1997
vol:152
pgs:279-285
mty:SSU
seq:uniden. alpha proteobacterium A AB002653
--------------------------------------------------------------------------------
--------------------------ooo[oo-ooo]o-----oo[o-ooo]-[o-oooo]-o[ooo-o{o}oo--oooo
]---o[ooo-ooo-o-o]o----o-ooo--[oo-o{o--}ooo]-o--o[ooo{-oo--}oo(o)o-oooo]--------
--------------------------------------------------------------------------------
---oUC--------------------------------------------------------------------------
--------------------------------------------------[GGC-UU(A)GU-GGC]G-CA--CGG-[G-
UG]-CGUA---ACG-[C-GU--GGG{----AA}U-C{UG--C}CCU--U-GGG]--------------------------
-------------------------------U[UC-GG{A--AUAAC-}AG-UGA]-GAAA---[UU--A-CU{GCUAAU
A-}CC-GG]AUG-------------------AU[GA--C]----------------------------------------
-----------UUCG-----------------------------------------------------------------
--------------------------------------------------------------------------------
---------------------[G-UC]-----------------------------------------------------
--------------------------------------------------------------------------------
--------------------------------------------------------------------------------
----------------------------------------------------------C-AAA-[G-A]-----------
--------------------------------------------------------------------------------
--------------------------------------UUUA--------------------------------------
--------------------------------------------------------------------------------
---[UC]G---------------------------------------------[CCCA-AGG{AU---}G-A{G-}CCC-
GC-G]------U[AAG-A------U{U-----A-}GCU{A----G}UU-GG-UG-AG(G)U]----AAA-[G(G)-CUCA
CCA-----AGGC{-G--ACG}A-UCUU]U-------------A[GCUG-GUCU]-GAGA--[GGAU{-GAU}C-AG-C^C
A-C]-A[CU-GGG]-AC-UGA-GAC-ACGG-[CC-CAG]A-[CUCC]G-AC------G[G-G-AG]GC--A[GC-A-GUG
]---GGGAAUA--[U{U}GGA{-C-AA}UGG-GC]G----AAA--[GCC-UG{A---}UCCA]G-[CA{A-}UG-CCG-C
]GU---------[GAG---U{--GAU-GAA-}G---GCC]----------------------------------UUAG--
-------------------------------[GGU-U{-G-UA--AA}GCU-C]--------------------------
-----------------UU[U{UA}C-CA-GG]GAU--GA----------------------------------------
------------------------UAAU----------------------------------------------------
-------------------GACAGU-A[C-CUGG{A-G-}A]A--UAAG[CUC-C]--[GG-C]-UAA---[CU-CCG]U
--G-CCAGC---A[GCC]GC-GG--UAAU--A[C----GGAG]-[GGA-G]CU[A-G-CGU-UGU-UC]GGNA-UUA--[
CUGGG--C]GUA----AAGC[GC-A-C{GU-A}G-G-C]G--------------[GCCAU--U{CA}AGUC-AGAGG{UG
-A-AAGC}CCGGGG]-------------------------------------------CUCAA-----------------
--------------------------------------[C-CCCGG{AAC-----------U-G}CCUU-UGA{A-A}C-
U{A}GAU-G----GC]----------------------------------------------------------------
--------------------------------------------------------------------------------
--------------------------------------------------------------------------------
--------------------------------------------------------------------------------
--------------------------------------------------------------------------------
--------------------------------------------------------------------------------
--------------------------------------------------------------------------------
--------------------------------------------------------------------------------
--------------------------------------------------------------------------------
--------------------------------------------------------------------------------
--------------------------------------------------------------------------------
--------------------------------------------------------------------------------
--------------------------------------------------------------------------------
--------------------------------------------------------------------------------
--------------------------------------------------------------------------------
--------------------------------------------------------------------------------
--------------------------------------------------------------------------------
------------------UUG[AAUC-UUG--{G-AGA---}GGCGA-GU]--------------[G{G-A--A}UU-CC
G-A-GU{--GU-A}GAG]-----GUGAAA-----[UUC{GUA-GAU}AUU--CGGA-A{G-AA}C]ACCA-GU---G[GC
]--GAAG---[GC]G------[ACU-CGCU{GGA-}CAAG{U---}A-UU]GA---------------------------
------------------------------------C[GCU{-GAG---}GU-GC]GA-------AA[GC-GUGGG{-GA
G-}C{A-AA}C-AGG]-----AU-UA--GAUAC-----[C-CUG{-G-UA}GUCC-AC-GC]-CGU-AAAC-GAU[GAU-
AAC]U-A[GCU--GUCCGGG-UUC]-------------------------------------------------------
----------------------------------AUG-------------------------------------------
--------------------------------------------------------------------------------
-------------------------[GA-A-CUU-GGGU----GGC]-GCA---------[CG]-UAA[C--G]-C-A-U
U-AA[GUU------AUC]C-[GCCU--GG]G-G[AG-U{A---C}GG-UC]-GCA-A-[GAUU--{AAA}AC-U]CAA[A
------GGA]A-U[UG-AC{G}GGG--GCCU-G]----CA-CAA--[G---C-G-GU]--GG[AG-CAU-GU-GGU]--U
U-AA---[U(U)C-G]-AAGCAA-CG-[C-G(C)-A]---GA-ACC-U-UA-[CC-AGC-GU]--UU-GA-CA---UU--
A-------------------U-[GA{-UU}UCC-A]--GAGA--[UGG-A{U-U}UC]U--------------[UCAG]-
-------------------------------------------------UUCG---------------------------
------------------------G[CUGG]-----C--UAGCACAC-----A[GG{-U}GC{UG-}CA-UG-GCUG--(
U)C-GUC]-A[GC-UC]---[G-UG-UC]--GUGA-[GAUGU]--U[GG-G]-UUAAGU-[CCC]GC--------AAC[G
-AG-C]GCA------AC[CCU]-CG--[UCU--UUAG{-U}UG-CC{-AU-}C-A]-U----------------------
--------------------------------------------------------------------------------
------------------------------------------------------------------------------UC
AG------------------------------------------------------------------------------
--------------------------------------------------------------------------------
--------------------------------------------------------------------------------
--------------------------------------------------------------------------------
----------------------------U[U-GGG--CA{C----U}C-U-AAAG-A]A--A-[CC-(G)CCG-------
---G-U]-------------------GAUAA-----------[G-CCG-G-(A)G--G]--A--AGGU--G--[GG-G]A
-U[GAC-G(U)C{A--}AG-U{C---C--U}CA-UGG-CC-C]UUA----C[A-CGC-UGG]GGCU-[AC{A-}CACGUG
-CU]AC--AAU[G---GC-GGU{GA-CAGU---}GAG]------------------------------------------
------------------------------------------------------------------CA-[GC{UA--G}A
U-C]--GCGA-[G-AU{C-A----U}GC]----UAAU------[CUC{------AAAAA-}GCC-GU-C]U-C-AGU-UC
--------GGA-U-[UGU-UCUC]-----------------------------------------------UG--CAACU
--C[G-AGAGC-A]U-----GAAG-GCGG-A[AUC-GC]UAG-UA[AU--CG----CG-G]A-U---CAGCA----U-G[
CC-GCGG-U]-GAAUAC-GUU-CC[C-AGGCCU-UGU{A-}CA]CACC-G--CCCG-UCA---[CA--CC-(A)U--G-G
{GA--}G---UUGGAUUC-ACC{--CGA------A}G(G)-CGC-U{G-C}GC--U{AA-}CC]C---------------
--------------------------GCAA--------------------------------------------------
--------------------------------[GG{A-}GGC{A---}G-GCG-(A)C{C--AC}GG--------UGG-G
UU-CAGC{G--A}CUG(G)GG-UG]-AA-G-UCGU-AAC-AA-GG[Uoo-oooo-ooo]oooo-[ooo-ooo-oooo]oo
oooooo--------------------------------------------------------------------------
--------------------------------------------*
//

acc:U28237
src:
str:R001
ta1:Bacteria Proteobacteria {beta subdivision} {Ralstonia group} Ralstonia
chg:
rem:
aut:Taghavi M., Hayward C., Sly L.I., Fegan M.
ttl:Analysis of the phylogenetic relationships of strains of  Burkholderia solanacearum,  syzygii and the blood  disease bacterium based on 16S rRNA gene sequences
jou:Unpublished
dat:
vol:
pgs:
mty:SSU
seq:Pseudomonas syzygii U28237
--------------------------------------------------------------------------------
--------------------------ooo[oo-ooo]o-----oo[o-ooo]-[o-oooo]-o[ooo-o{o}AA--CGCU
]---G[GCG-GCA-U-G]C----C-UUA--[CA-C{A--}UGC]-A--A[GUC{-GA--}AC{G}G-C{AG}C-GGGGGU
-AG]----------------------------------------------------------------------------
-----CUUG-----------------------------------------------------------------------
---------------------------------------------[CUACCUCCGG-C{GA}GU-GGC]G-AA--CGG-[
G-UG]-AGUA---AUA-[C-AU--CGG{----AA}C-G{UG--C}CCU--G-UAG]------------------------
---------------------------------U[G(G)-GG{G--AUAA}C-UA--UC]-GAAA---[GA{--C-}UGG
{CUAAUA-}CC-(G)C]AUA-------------------CG[AC--C]--------------------------------
-------------------UGAG---------------------------------------------------------
--------------------------------------------------------------------------------
-----------------------------[G-GU]---------------------------------------------
--------------------------------------------------------------------------------
--------------------------------------------------------------------------------
------------------------------------------------------------------G-AAA-[G-UGGGG
{----C---}CC]-------------------------------------------------------------------
------------------------------------------------GCAA----------------------------
--------------------------------------------------------------------------------
---[G---GCCUC-AU]G---------------------------------------------[CUAU-AGG{AG---}C
-G{G-}CCG-AU-G]------U[CUG-A------U{U-----A-}GCU{A----G}UU-GG-UG-GG(G)U]----AAA-
[G(G)-CCCACCA-----AGGC{-G--ACG}A-UCAG]U-------------A[GCUG-GUCU]-GAGA--[GGAC{-GA
U}C-AG-C^CA-C]-A[CU-GGG]-AC-UGA-GAG-ACGG-[CC-CAG]A-[CUCC]U-AC------G[G-G-AG]GC--
A[GC-A-GUG]---GGGAAUU--[U{U}GGA{-C-AA}UGG-GG]G----CAA--[CCC-UG{A---}UCCA]G-[CA{A
-}UG-CCG-C]GU---------[GUG---U{--GAA-GAA-}G---GCC]------------------------------
----UUCG---------------------------------[GGU-U{-G-UA--AA}GCA-C]----------------
---------------------------UU[U{UG}U-CC-GG{AAA--GAA-}AUCG---CUU-CGG]U-----------
------------------------------------UAAU----------------------------------------
----------------AC[CUGGAGU-G{G}AU{-GACGGU-A}C-CGGA{A-G-}A]A--UAAG[GAC-C]--[GG-C]
-UAA---[CU-ACG]U--G-CCAGC---A[GCC]GC-GG--UAAU--A[C----GUAG]-[GGU-C]CA[A-G-CGU-UA
A-UC]GGAA-UUA--[CUGGG--C]GUA----AAGC[GU-G-C{GC-A}G-G-C]G--------------[GUUGU--GC
{A}AGAC-CGAUG{UG-A-AAUC}CCCGGG]-------------------------------------------CUUAA-
------------------------------------------------------[C-CUGGG{AAU-----------U-G
}CAUU-GGU{G-A}C-UGCAC-G----GC]--------------------------------------------------
--------------------------------------------------------------------------------
--------------------------------------------------------------------------------
--------------------------------------------------------------------------------
--------------------------------------------------------------------------------
--------------------------------------------------------------------------------
--------------------------------------------------------------------------------
--------------------------------------------------------------------------------
--------------------------------------------------------------------------------
--------------------------------------------------------------------------------
--------------------------------------------------------------------------------
--------------------------------------------------------------------------------
--------------------------------------------------------------------------------
--------------------------------------------------------------------------------
--------------------------------------------------------------------------------
--------------------------------------------------------------------------------
--------------------------------------------------------------------------------
--------------------------------UAG[AGU{G-}UGU--C{-AGA---}GGGGG-GU]-------------
-[A{G-A--A}UU-CCA-C-GU{--GU-A}GCA]-----GUGAAA-----[UGC{GUA-GAG}AUG--UGGA-G{G-AA}
U]ACCG-AU---G[GC]--GAAG---[GC]A------[GCC-CCCU{GG}G-AUA{AC---}A-CU]GA-----------
----------------------------------------------------C[GCU{-CAU---}GC-AC]GA------
-AA[GC-GUGGG{-GAG-}C{A-AA}C-AGG]-----AU-UA--GAUAC-----[C-CUG{-G-UA}GUCC-AC-GC]-C
CU-AAAC-GAU[GUC-AAC]U-A[GUU--GUUGGGG-A]-----------------------------------------
-------------------------------------------------UUCA---------------------------
--------------------------------------------------------------------------------
-----------------------------------------UU-[U-CCU-UAGU----AAC]-GUA---------[GC]
-UAAC--[G-C]-G-UG-AA[GUU------GAC]C-[GCCU--GG]G-G[AG-U{A---C}GG-UC]-GCA-A-[GAUU-
-{AAA}AC-U]CAA[A------GGA]A-U[UG-AC{G}GGG--ACCC-G]----CA-CAA--[G---C-G-GU]--GG[A
U-GAU-GU-GGA]--UU-AA---[UUC-G]-AUGCAA-CG-[C-GA-A]---AA-ACC-U-UA-[CC-UAC-CC]--UU-
GA-CA---[UG--C-CACU]--------------A-A[C-(G)AAGC-A]--GAGA--[UGC{-A}U-U(A)G]G-----
---------[U{G-}UC]-------------------------------------------------GAAA---------
------------------------------------------[GA{GA}A]-----[A--GUGG{A}CA]C-----A[GG
{-U}GC{UG-}CA-UG-GCUG--(U)C-GUC]-A[GC-UC]---[G-UG-UC]--GUGA-[GAUGU]--U[GG-G]-UUA
AGU-[CCC]GC--------AAC[G-AG-C]GCA------AC[CCU]-UG--[UCU--CUAG{-U}UG-CU{-A--}C]--
--------------------------------------------------------------------------------
--------------------------------------------------------------------------------
----------------------GAAA------------------------------------------------------
--------------------------------------------------------------------------------
--------------------------------------------------------------------------------
--------------------------------------------------------------------------------
-------------------------------------------------------[GGG--CA{C----U}C-U-AGAG-
A]G--A-[CU-(G)CCG----------G-U]-------------------GACAA-----------[A-CCG-G-(A)G-
-G]--A--AGGU--G--[GG-G]A-U[GAC-G(U)C{A--}AG-U{C---C--U}CA-UGG-CC-C]UUA----U[G-GG
U-AGG]-GCU-[UC{A-}CACGUC-AU]AC--AAU[G---GU-GCAU{A-CAGA---}GGG]------------------
--------------------------------------------------------------------------------
----------UU-[GC{CA--A}GC-C]--GCGA-[G-GU{G-G----A}GC]----UAAU------[CCC{------AG
AAA}AUGC-AU-C]G-U-AGU-CC--------GGA-U-[CGU-AGUC]--------------------------------
---------------UG--CAACU--C[G-ACUAC-G]U-----GAAG-CUGG-A[AUC-GC]UAG-UA[AU--CG----
CG-G]A-U---CAGCA----U-G[CC-GCGG-U]-GAAUAC-GUU-CC[C-GGGUCU-UGU{A-}CA]CACC-G--CCCG
-UCA---[CA--CC-(A)U--G-G{GA--}G---UGGGCUUU-AC{C--AGA------A}GU-AGU-U{A-G}CC--U{A
A-}CC]------------------------------------------GCAA----------------------------
------------------------------------------------------[GG{A-}GGG{C---}G-AUU-AC{C
--AC-}G--------UAG-GGU-UCAU{G--A}CUG(G)oo-oo]-oo-o-oooo-ooo-oo-oo[ooo-oooo-ooo]o
ooo-[ooo-ooo-oooo]oooooooo------------------------------------------------------
----------------------------------------------------------------*
//

acc:X75274
src:
str:
ta1:Bacteria Proteobacteria {gamma subdivision} Enterobacteriaceae Yersinia
chg:
rem:
aut:Ibrahim A., Goebel B., Liesack W., Griffiths M., Stackebrandt E.
ttl:The phylogeny of the genus yersinia based on 16S rDNA sequences
jou:FEMS Microbiol. Lett.
dat:1993
vol:114
pgs:173-178
mty:SSU
seq:Yersinia pestis X75274
--------------------------------------------------------------------------------
--------------------------ooo[oo-ooo]o-----oo[o-ooo]-[o-oooo]-o[ooo-o{o}oo--oooo
]---o[ooo-ooo-o-o]o----o-ooo--[oo-o{o--}ooo]-o--o[GUC{-GA--}GC{GA-}N{AG}N-GGGAAG
-(A)AG]-------------------------------------------------------------------------
-------UUUN---------------------------------------------------------------------
---------------------------------------------[CU(A)CUUU{G}CCGN{-CGA}GC-GGC]G-GA-
-CGG-[G-UG]-AGUA---AUG-[U-C(A)--GGG{----GA}U-C{UG--C}CUG--A-UGG]----------------
-----------------------------------------A[G(G)-GG{G--AUAA}C-UA-CUG]-GAAA---[CG-
-G-UAG{CUAAUA-}CC-(G)C]AUG-------------------AC[CU--C]--------------------------
-------------------------GCAA---------------------------------------------------
--------------------------------------------------------------------------------
-----------------------------------[G-AG]---------------------------------------
--------------------------------------------------------------------------------
--------------------------------------------------------------------------------
------------------------------------------------------------------------C-AAA-[G
-UGGGG{----G--A}CC]-------------------------------------------------------------
------------------------------------------------------UUAG----------------------
--------------------------------------------------------------------------------
---------[G---GCCUC-AC]G---------------------------------------------[CCAU-CGG{A
U---}G-A{G-}CCC-(A)G-A]------U[GGG-A------U{U-----A-}GCU{A----G}UA-GG-UG-GG(G)U]
----AAU-[G(G)-CUCACCU-----AGGC{-G--ACG}A-UCCC]U-------------A[GCUG-GUCU]-GAGA--[
GGAU{-GAC}C-AG-C^CA-C]-A[CU-GGA]-AC-UGA-GAC-ACGG-[UC-CAG]A-[CUCC]U-AC------G[G-G
-AG]GC--A[GC-A-GUG]---GGGAAUA--[U{U}GCA{-C-AA}UGG-GC]G----CAA--[GCC-UG{A---}UGCA
]G-[CC{A-}UC-CCG-C]GU---------[GUG---U{--GAA-GAA-}G---GCC]----------------------
------------UUCG---------------------------------[GGU-U{-G-UA--AA}GCA-C]--------
-----------------------------------UU[U{CA}G-CG-AG{GAG--GAA-}GGGG---UUG-AGU]U---
--------------------------------------------UAAU--------------------------------
------------------------AC[GCUCAAU-C{A}UU{-GACGUU-A}C-UCGC{A-G-}A]A--GAAG[CAC-C]
--[GG-C]-UAA---[CU-CCG]U--G-CCAGC---A[GCC]GC-GG--UAAU--A[C----GGAG]-[GGU-G]CA[A-
G-CGU-UAA-UC]GGAA-UUA--[CUGGG--C]GUA----AAGC[GC-A-C{GC-A}G-G-C]G--------------[G
UUUG--UU{A}AGUC-AGAUG{UG-A-AAUC}CCCGCG]-----------------------------------------
--CUUAA-------------------------------------------------------[C-GUGGG{AAC------
-----U-G}CAUU-UGA{A-A}C-UGGCA-A----GC]------------------------------------------
--------------------------------------------------------------------------------
--------------------------------------------------------------------------------
--------------------------------------------------------------------------------
--------------------------------------------------------------------------------
--------------------------------------------------------------------------------
--------------------------------------------------------------------------------
--------------------------------------------------------------------------------
--------------------------------------------------------------------------------
--------------------------------------------------------------------------------
--------------------------------------------------------------------------------
--------------------------------------------------------------------------------
--------------------------------------------------------------------------------
--------------------------------------------------------------------------------
--------------------------------------------------------------------------------
--------------------------------------------------------------------------------
--------------------------------------------------------------------------------
----------------------------------------UAG[AGUC-UUG--U{-AGA---}GGGGG-G]U-------
-------[A{G-A--A}UU-CCA-G-GU{--GU-A}GCG]-----GUGAAA-----[UGC{GUA-GAG}AUC--UGGA-G
{G-AA}U]ACCG-GU---GCC--GAAG---CCG------C[CC-CCCU{GG}A-CAA{A}G---A-CU]GA---------
------------------------------------------------------C[GCU{-CAG---}GU-GC]GA----
---AA[GC-GUGGG{-GAG-}C{A-AA}C-AGG]-----AU-UA--GAUAC-----[C-CUG{-G-UA}GUCC-AC-GC]
-UGU-AAAC-GAU[GUC-GAC]U-U[GGA--GGUUGUG-CC]--------------------------------------
---------------------------------------------------CUUG-------------------------
--------------------------------------------------------------------------------
-------------------------------------------A[G-G-CGU-GGCU----UCC]-GGA---------[G
C]-UAAC--[G-C]-G-UU-AA[GUC------GAC]C-[GCCU--GG]G-G[AG-U{A---C}GG-CC]-GCA-A-[GGU
U--{AAA}AC-U]CAA[A------UGA]A-U[UG-AC{G}GGG--GCCC-G]----CA-CAA--[G---C-G-GU]--GG
[AG-CAU-GU-GGU]--UU-AA---[UUC-G]-AUGCAA-CG-[C-GA-A]---GA-ACC-U-UA-[CC-UAC-UC]--U
U-GA-CA---[UC--C-ACAG]--------------A-A[U-UUGGC-A]--GAGA--[UGC-UA-AA]G----------
-----[U(G)CC]--------------------------------------------------UUCG-------------
---------------------------------------[GG(A)A]-----[C--UGUG{A}GA]C-----A[GG{-U}
GC{UG-}CA-UG-GCUG--(U)C-GUC]-A[GC-UC]---[G-UG-UU]--GUGA-[AAUGU]--U[GG-G]-UUAAGU-
[CCC]GC--------AAC[G-AG-C]GCA------AC[CCU]-UA--[UCC--UUU{G-U}U(G)-CC{-AG-}C-A-C]
G-------------------------------------------------------------------------------
--------------------------------------------------------------------------------
--------------------UAAU--------------------------------------------------------
--------------------------------------------------------------------------------
--------------------------------------------------------------------------------
--------------------------------------------------------------------------------
-------------------------------------------------G[GU-GGG--(A)A{C----UC-}A-AGGG-
A]G--A-[CU-(G)CCG----------G-U]-------------------GACAA-----------[A-CCG-G-(A)G-
-G]--A--AGGU--G--[GG-G]A-U[GAC-G(U)C{A--}AG-U{C---A--U}CA-UGG-CC-C]UUA----C[G-AG
U-AGG]-GCU-[AC{A-}CACGUG-CU]AC--AAU[G---GC-AGAU{A-CAAA---}GUG]------------------
--------------------------------------------------------------------------------
----------AA-[GC{GA--A}CU-C]--GCGA-[G-AG{C-N----A}GC]----GGAC------[CAC{------AU
AAA}GUCU-GU-C]G-U-AGU-CC--------GGA-U-[UGG-AGUC]--------------------------------
---------------UG--CAACU--C[G-ACUCC-A]U-----GAAG-UCGG-A[AUC-GC]UAG-UA[AU--CG----
UA-G]A-U---CAGAA----U-G[CU-ACGG-U]-GAAUAC-GUU-CC[C-GGGCCU-UGU{A-}CA]CACC-G--CCCG
-UCA---[CA--CC-(A)U--G-G{GA--}G---UGGGUUGC-AAA{--AGA------A}GU-AGG-U{A-G}CU--U{A
A-}CC]------------------------------------------UUCG----------------------------
------------------------------------------------------[GG{A-}GGG{C---}G-CUU-AC{C
--AC}UU--------UGU-GAU-UCAU{G--A}CUG(G)GG-UG]-AA-G-UCGU-AAC-AA-oo[ooo-oooo-ooo]o
ooo-[ooo-ooo-oooo]oooooooo------------------------------------------------------
----------------------------------------------------------------*
//

acc:AB024595
src:
str:MBIC1474
ta1:Bacteria Proteobacteria {alpha subdivision}
chg:
rem:
aut:Hamada T.
ttl:Identification and Classification of Alpha Proteobacteria
jou:Unpublished
dat:
vol:
pgs:
mty:
seq:alpha proteobacterium MBIC1474 AB024595
--------------------------------------------------------------------------------
--------------------------ooo[oo-ooo]o-----oo[o-ooo]-[o-oooo]-o[ooo-o{o}oo--oooo
]---G[GCG-GCA-G-G]C----C-UAA--[CA-C{A--}UGC]-A--A[GUC{-GG--}AC{GA-GAA}GGUUCC]---
--------------------------------------------------------------------------------
---UUCG-------------------------------------------------------------------------
---------------------------------------------[GGAACU{GG-AGA}GU-GGC]G-CA--CGG-[G-
UG]-AGUA---ACG-[C-GU--GGG{----GA}C-C{UA--C}CUU--U-UAG]--------------------------
-------------------------------U[G(G)-GG{G--AUAAC-}GG-UUG]-GAAA---[CG--A-CC{GCUA
AUA-}CC-(G)C]AUA-------------------CG[CC--C]------------------------------------
---------------UUUU-------------------------------------------------------------
--------------------------------------------------------------------------------
-------------------------[G-GG]-------------------------------------------------
--------------------------------------------------------------------------------
--------------------------------------------------------------------------------
--------------------------------------------------------------G-AAA-[G-A]-------
--------------------------------------------------------------------------------
------------------------------------------UUUA----------------------------------
--------------------------------------------------------------------------------
-------[UC]G---------------------------------------------[CUAA-AAG{AU---}G-G{A-}
CCC-GC-G]------U[UGG-A------U{U-----A-}GAU{A----G}UU-GG-UG-AG(G)U]----AAC-[G(G)-
CUCACCA-----AGUC{-U--UCG}A-UCCA]U-------------A[GCUG-GUUU]-GAGA--[GGAU{-GAU}C-AG
-C^CA-C]-A[CU-GGG]-AC-UGA-GAC-ACGG-[CC-CAG]A-[CUCC]U-AC------G[G-G-AG]GC--A[GC-A
-GUG]---GGGAAUA--[U{U}GGA{-C-AA}UGG-GC]G----GAA--[GCC-UG{A---}UCCA]G-[CC{A-}UG-C
CG-C]GU---------[GAG---U{--GAA-GAA-}G---GCC]----------------------------------UU
CG---------------------------------[GGU-U{-G-UA--AA}GCU-C]----------------------
---------------------UU[U{CA}G-AU-G]CGAA--GA------------------------------------
----------------------------UGAU------------------------------------------------
-----------------------GACGGU-AA-[CAUC{A-G-}A]A--GAAG[CCC-C]--[GG-C]-UAA---[UU-U
CG]U--G-CCAGC---A[GCC]GC-GG--UAAU--A[C----GAAA]-[GGG-G]CA[A-G-CGU-UGU-UC]GGAU-UU
A--[CUGGG--C]GUA----AAGG[GC-A-C{GC-A}G-G-C]G--------------[GUCUU--GC{C}AGUC-AGGG
G{UG-A-AAGC}CCGGGG]-------------------------------------------CUCAA-------------
------------------------------------------[C-CCCGG{AAC-----------U-G}CCUC-UGA{U-
A}C-UGCAG-G----AC]--------------------------------------------------------------
--------------------------------------------------------------------------------
--------------------------------------------------------------------------------
--------------------------------------------------------------------------------
--------------------------------------------------------------------------------
--------------------------------------------------------------------------------
--------------------------------------------------------------------------------
--------------------------------------------------------------------------------
--------------------------------------------------------------------------------
--------------------------------------------------------------------------------
--------------------------------------------------------------------------------
--------------------------------------------------------------------------------
--------------------------------------------------------------------------------
--------------------------------------------------------------------------------
--------------------------------------------------------------------------------
--------------------------------------------------------------------------------
--------------------------------------------------------------------------------
--------------------UAG[AGAC-UAG--{G-AGA---}GGGUG-GU]--------------[G{G-A--A}UU-
CCC-A-GU{--GU-A}GAG]-----GUGAAA-----[UUC{GUA-GAU}AUU--GGGA-G{G-AA}C]ACCA-GA---G[
GC]--GAAG---[GC]G------[GCC-ACCU{GGA}-CUAG{A---}U-CU]GA-------------------------
--------------------------------------C[GCU{-CAG---}GU-GC]GA-------AA[GC-GUGGG{-
GAG-}C{A-AA}C-AGG]-----AU-UA--GAUAC-----[C-CUG{-G-UA}GUCC-AC-GC]-CGU-AAAC-GAU[GA
G-UGC]U-A[GUU--GUCGGG--AC]------------------------------------------------------
-----------------------------------UUCG-----------------------------------------
--------------------------------------------------------------------------------
----------------------------[G-U--UU-CGGU----GAC]-GCA---------[GC]-UAAC--[G-C]-A
-UU-AA[GCA------CUC]C-[GCCU--GG]G-G[AG-U{A---C}GG-UC]-GCA-A-[GAUU--{AAA}AC-U]CAA
[A------GGA]A-U[UG-AC{G}GGG--GCCC-G]----CA-CAA--[G---C-G-GU]--GG[AG-CAU-GU-GGU]-
-UU-AA---[U(U)C-G]-AAGCAA-CG-[C-G(C)-A]---GA-ACC-U-UA-[CC-AAC-CC]--UU-GA-CA---[U
C--C-CUAU]CG------------C-[GA-A(U)ACC-A]--GAGA--[UGG-U(U)-UUC]A--------------[UC
AG]--------------------------------------------------UUCG-----------------------
----------------------------G[CUGG]-----[A--UAGG{U}GA]C-----A[GG{-U}GC{UG-}CA-UG
-GCUG--(U)C-GUC]-A[GC-UC]---[G-UG-UC]--GUGA-[GAUGU]--U[GG-G]-UUAAGU-[CCC]GC-----
---AAC[G-AG-C]GCA------AC[CCC]-UA--[UUC--UCAG{-U}UG-CC{-AG-}C-A]-U--------------
--------------------------------------------------------------------------------
--------------------------------------------------------------------------------
------UAGG----------------------------------------------------------------------
--------------------------------------------------------------------------------
--------------------------------------------------------------------------------
--------------------------------------------------------------------------------
------------------------------------U[U-GGG--CA{C----U}C-U-GGGG-A]G--A-[CU-(G)CC
G----------G-U]-------------------GACAA-----------[G-CCG-G-(A)G--G]--A--AGGC--G-
-[GG-G]A-U[GAC-G(U)C{A--}AG-U{C---C--U}CA-UGG-CC-C]UUA----C[G-GGU-UGG]-GCU-[AC{A
-}CACGUG-CU]AC--AAU[G---GU-AAC{UA-CAGA---}GGG]----------------------------------
--------------------------------------------------------------------------CU-[GC
{UU--C}CU-G]--GCGA-[C-AG{G-U----G}GC]----GAAU------[CCC{------AAAAA-}GUU-AU-C]U-
C-AGU-UC--------GGA-U-[UGC-ACUC]-----------------------------------------------U
G--CAACU--C[G-AGUGC-A]U-----GAAG-UUGG-A[AUC-GC]UAG-UA[AU--CG----UG-G]A-U---CAGCA
----U-G[CC-ACGG-U]-GAAUAC-GUU-CC[C-GGGCCU-UGU{A-}CA]CACC-G--CCCG-UCA---[CA--CC-(
A)U--G-G{GA--}G---UUGGUUUU-ACC{--CGA------A}GA-CGG-U{G-G}GC--U{AA-}CCAGA]-------
--------------------------------UUUA--------------------------------------------
-----------------------------------[UCUGG{A-}GGC{A---}G-CCGU{G}C{C--AC}GG-------
-UAA-GGU-CAGC{G--A}CUG(G)GG-UG]-AA-G-UCGU-AAC-AA-oo[ooo-oooo-ooo]oooo-[ooo-ooo-o
ooo]oooooooo--------------------------------------------------------------------
--------------------------------------------------*
//

acc:AF140016
src:
str:ML-S2
ta1:Bacteria Proteobacteria {gamma subdivision} Alteromonadaceae Shewanella
chg:
rem:
aut:Venkateswaran K., Nealson K.H.
ttl:Microbial Characteristics of Mono Lake Sediment and Descriptions of Novel Alkalo-Halophiles
jou:Unpublished
dat:
vol:
pgs:
mty:
seq:Shewanella sp. ML-S2 AF140016
--------------------------------------------------------------------------------
--------------------------ooGUU-[GUU]U-----GA[U-C(C)U]-[G-GC]UUCA[GAU-U{G}AA--CG
CU]---G[GCG-GCA-G-G]C----C-UAA--[CA-C{A--}UGC]-A--A[GUC{-GA--}GC{G}G-C{AG}C-AC{A
A}GG-GAG]-----------------------------------------------------------------------
---------UUUA-------------------------------------------------------------------
----------------------------------------------[CU{U}CCU{GAG}GUGG-C{GA}GC-GGC]G-G
A--CGG-[G-UG]-AGUA---AUG-[C-CU--AGG{----GA}U-C{UG--C}CCA--G-UCG]----------------
-----------------------------------------A[G(G)-GG{G--AUAA}C-AG-UUG]-GAAA---[CG-
-A-CUG{CUAAUA-}CC-(G)C]AUA-------------------CG[CC--C]--------------------------
-------------------------UACG---------------------------------------------------
--------------------------------------------------------------------------------
-----------------------------------[G-GG]---------------------------------------
--------------------------------------------------------------------------------
--------------------------------------------------------------------------------
------------------------------------------------------------------------G-AAA-[G
-GAGGG{----G--A}CC]-------------------------------------------------------------
------------------------------------------------------UUCG----------------------
--------------------------------------------------------------------------------
---------[G---GCCUU-CC]G---------------------------------------------[CGAU-UGG{A
U---}G-A{A-}CCU-AG-G]------U[GGG-A------U{U-----A-}GCU{A----G}UU-GG-UG-AG(G)U]--
--AAU-[G(G)-CUCACCA-----AGGC{-G--ACG}A-UCCC]U-------------A[GCUG{-U}UCU]-GAGA--[
GGA{U-GAU}C-AG-C^CA-C]-A[CU-GGG]-AC-UGA-GAC-ACGG-[CC-CAG]A-[CUCC]U-AC------G[G-G
-AG]GC--A[GC-A-GUG]---GGGAAUA--[U{U}GCA{-C-AA}UGG-GG]G----AAA--[CCC-UG{A---}UGCA
]G-[CC{A-}UG-CCG-C]GU---------[GUG---U{--GAA-GAA-}G---GCU]----------------------
------------UUCG---------------------------------[GGU-U{-G-UA--AA}GCA-C]--------
-----------------------------------UU[U{CA}G-UA-GG{GAG--GAA-}A{G}GG---UGU-AAC]U-
----------------------------------------------UAAU------------------------------
--------------------------AC[GUUAUAU-C{UG}U{-GACGUU-A}C-CUAC{A-G-}A]A-GAAAG[GAC-
C]--[GG-C]-UAA---[CU-CCG]U--G-CCAGC---A[GCC]GC-GG--UAAU--A[C----GGAG]-[GGU-C]CG[
A-G-CGU-UAA-UC]GGAA-UUA--[CUGGG--C]GUA----AAGC[GU-G-C{GC-A}G-G-C]G--------------
[GUUUG--UU{A}AGCG-AGAUG{UG-A-AAGC}CCUGGG]---------------------------------------
----CUCAA-------------------------------------------------------[C-CUAGG{AAU----
-------A-G}CAUU-UCG{A-A}C-UGGCG-A----AC]----------------------------------------
--------------------------------------------------------------------------------
--------------------------------------------------------------------------------
--------------------------------------------------------------------------------
--------------------------------------------------------------------------------
--------------------------------------------------------------------------------
--------------------------------------------------------------------------------
--------------------------------------------------------------------------------
--------------------------------------------------------------------------------
--------------------------------------------------------------------------------
--------------------------------------------------------------------------------
--------------------------------------------------------------------------------
--------------------------------------------------------------------------------
--------------------------------------------------------------------------------
--------------------------------------------------------------------------------
--------------------------------------------------------------------------------
--------------------------------------------------------------------------------
------------------------------------------UAG[AGUC-UUG--U{-AGA---}GGGGG-GU]-----
---------[A{G-A--A}UU-CCA-G-GU{--GU-A}GCG]-----GUGAAA-----[UGC{GUA-GAG}AUC--UGGA
-G{G-AA}U]ACCG-GU---G[GC]--GAAG---[GC]G------[GCC-CCCU{GG}A-CAA{A}G---A-CU]GA---
------------------------------------------------------------C[GCU{-CAU---}GC-AC]
GA-------AA[GC-GUGGG{-GAG-}C{A-AA}C-AGG]-----AU-UA--GAUAC-----[C-CUG{-G-UA}GUCC-
AC-GC]-CGU-AAAC-GAU[GUC-UAC]U-C[GGA--GUUUGGU-GU]--------------------------------
---------------------------------------------------------CUUG-------------------
--------------------------------------------------------------------------------
-------------------------------------------------A[A-C-ACU-GGGC----UCU]-CAA-----
----[GC]-UAAC--[G-C]-A-UU-AA[GUA------GAC]C-[GCCU--GG]G-G[AG-U{A---C}GG-CC]-GCA-
A-[GGUU--{AAA}AC-U]CAA[A------(U)GA]A-U[UG-AC{G}GGG--GCCC-G]----CA-CAA--[G---C-G
-GU]--GG[AG-CAU-GU-GGU]--UU-AA---[UUC-G]-AUGCAA-CG-[C-GA-A]---GA-ACC-U-UA-[CC-UA
C-UC]--UU-GA-CA---[UC--C-ACGG]--------------A-A[U{UCC}G(G)U-A]--GAGA--[UA(G)-C{U
-U}A]G---------------[U(G)CC]--------------------------------------------------U
UCG----------------------------------------------------[GG(A)A]-----[C--CGUG{A}G
A]C-----A[GG{-U}GC{UG-}CA-UG-GCUG--(U)C-GUC]-A[GC-UC]---[G-UG-UU]--GUGA-[AAUGU]-
-U[GG-G]-UUAAGU-[CCC]GC--------AAC[G-AG-C]GCA------AC[CCC]-UA--[UCC--UUA{U-U}U(G
)-CC{-AG-}C-A-C]G---------------------------------------------------------------
--------------------------------------------------------------------------------
------------------------------------UAAU----------------------------------------
--------------------------------------------------------------------------------
--------------------------------------------------------------------------------
--------------------------------------------------------------------------------
-----------------------------------------------------------------G[GU-GGG--(A)A{
C----UC-}U-AGGG-A]G--A-[CU-(G)CCG----------G-U]-------------------GAUAA---------
--[A-CCG-G-(A)G--G]--A--AGGU--G--[GG-G]A-C[GAC-G(U)C{A--}AG-U{C---A--U}CA-UGG-CC
-C]UUA----C[G-AGU-AGG]-GCU-[AC{A-}CACGUG-CU]AC--AAU[G---GC-GAGU{A-CAGA---}GGG]--
--------------------------------------------------------------------------------
--------------------------UU-[GC{AA--A}GC-C]--GCGA-[G-GU{G-G----A}GC]----UAAU---
---[CUC{------ACAAA}GCUC-GU-C]G-U-AGU-CC--------GGA-U-[UGG-AGUC]----------------
-------------------------------UG--CAACU--C[G-ACUCC-A]U-----GAAG-UCGG-A[AUC-GC]U
AG-UA[AU--CG----UG-G]A-U---CAGAA----U-G[CC-ACGG-U]GGAAUAC-GUU-CC[C-GGGCCU-UGU{A-
}CA]CACC-G--CCCG-UCA---[CA--CC-(A)U--G-G{GA--}G---UGGGCUGC-AAA{--AGA------A}GU-G
GG-U{A-G}CU--U{AA-}CC]------------------------------------------UUCG------------
----------------------------------------------------------------------[GG{G-}GGG
{C---}G-CUC-AC{C--AC}UU--------UGU-GGU-UCAU{G--A}CUG(G)GG-UG]-AA-G-UCGU-AAC-AA-G
G[UAA-CCoo-ooo]oooo-[ooo-ooo-oooo]oooooooo--------------------------------------
--------------------------------------------------------------------------------
*
//

acc:Y13836
src:
str:
ta1:Bacteria Proteobacteria {gamma subdivision} {Xanthomonas group} Stenotrophomonas
chg:
rem:
aut:Wang R.
ttl:
jou:
dat:
vol:
pgs:
mty:SSU
seq:Xanthomonas sp. Y13836
--------------------------------------------------------------------------------
--------------------------ooo[oo-ooo]o-----oo[o-ooo]-[o-oCUC]-A[GAG-U{G}AA--CGCU
]---G[GCG-GUA-G-G]C----C-UAA--[CA-C{A--}UGC]-A--A[GUC{-GA--}AC{G}G-C{AG}C-AC{A}G
UA-AGAG]------------------------------------------------------------------------
-------CUUG---------------------------------------------------------------------
--------------------------------------------[CUCUUAU{GG}GUGG-C{GA}GU-GGC]G-GA--C
GG-[G-UG]-AGGA---AUG-[C-AU--CGG{----AA}U-C{UA--C}UC(U)--U-UCG]------------------
---------------------------------------U[G(G)-GG{G--AUAA}C-GU-AGG]-GAAA---[CU--U
-ACG{CUAAUA-}CC-(G)C]AUA-------------------CG[AC--C]----------------------------
-----------------------UACG-----------------------------------------------------
--------------------------------------------------------------------------------
---------------------------------[G-GU]-----------------------------------------
--------------------------------------------------------------------------------
--------------------------------------------------------------------------------
----------------------------------------------------------------------G-AAA-[G-C
CGGG{----G--A}CC]---------------------------------------------------------------
----------------------------------------------------UUCG------------------------
--------------------------------------------------------------------------------
-------[G---GCCUG-GC]G---------------------------------------------[CGAA-(U)GA{A
U---}G-A{G-}CCG-AU-G]------C[CCG-A------U{U-----A-}GCU{A----G}UU-GG-(C)G-GG(G)U]
----AAG-[A(G)-CCC(A)CCA-----AGGC{-G--ACG}A-UCGG]U-------------A[GCUG-GUCU]-GAGA-
-[GGAU{-GAU}C-AG-C^CA-C]-A[CU-GGA]-AC-UGA-GAC-ACGG-[UC-CAG]A-[CUCC]U-AC------G[G
-G-AG]GC--A[GC-A-GUG]---GGGAAUA--[U{U}GGA{-C-AA}UGG-GC]G----CAA--[GCC-UG{A---}UC
CA]G-[CC{A-}UA-CCG-C]GU---------[GGG---U{--GAA-GAA-}G---GCC]--------------------
--------------UUCG---------------------------------[GGU-U{-G-UA--AA}GCC-C]------
-------------------------------------UU[U{UG}U-UG-GG{AAA--GAA-}A{A}GC---AGC-CGG]
U-----------------------------------------------UAAU----------------------------
----------------------------AC[CUGGUUG-U{UC}U{-GACGGU-A}C-CCAA{A-G-}A]A--UAAG[CA
C-C]--[GG-C]-UAA---[CU-UCG]U--G-CCAGC---A[GCC]GC-GG--UAAU--A[C----GAAG]-[GGU-G]C
A[A-G-CGU-UAC-UC]GGAA-UUA--[CUGGG--C]GUA----AAGC[GU-G-C{GU-A}G-G-U]G------------
--[GUUGU--UU{A}AGUC-UGUCG{UG-A-AAGC}CCUGGG]-------------------------------------
------CUCAA-------------------------------------------------------[C-CUGGG{AAU--
---------U-G}CGAU-GGA{A-A}C-UGGGC-G----AC]--------------------------------------
--------------------------------------------------------------------------------
--------------------------------------------------------------------------------
--------------------------------------------------------------------------------
--------------------------------------------------------------------------------
--------------------------------------------------------------------------------
--------------------------------------------------------------------------------
--------------------------------------------------------------------------------
--------------------------------------------------------------------------------
--------------------------------------------------------------------------------
--------------------------------------------------------------------------------
--------------------------------------------------------------------------------
--------------------------------------------------------------------------------
--------------------------------------------------------------------------------
--------------------------------------------------------------------------------
--------------------------------------------------------------------------------
--------------------------------------------------------------------------------
--------------------------------------------UAG[AGUG-UGG--C{-AGA---}GGAUA-GU]---
-----------[G{G-A--A}UU-CCU-G-GU{--GU-A}GCA]-----GUGAAA-----[UGC{GUA-GAG}AUC--AG
GA-G{G-AA}C]AUCC-AU---G[GC]--GAAG---[GC]G------[ACU-GUCU{GG}G-CCA{A}C---A-CU]GA-
--------------------------------------------------------------C[ACU{-GAG---}GC-A
C]GA-------AA[GC-GUGGG{-GAG-}C{A-AA}C-AGG]-----AU-UA--GAUAC-----[C-CUG{-G-UA}GUC
C-AC-GC]-CCU-AAAC-GAU[GCG-AAC]U-G[GAU--GUUG(G)GU-GC]AA--------------------------
-------------------------------------------------------------UUUG---------------
--------------------------------------------------------------------------------
------------------------------------------------------[G-C-AC(G)-CAGU----AUC]-GA
A---------[GC]-UAAC--[G-C]-G-UU-AA[GUU------CGC]C-[GCCU--GG]G-G[AG-U{A---C}GG-UC
]-GCA-A-[GACU--{GAA}AC-U]CAA[A------GGA]A-U[UG-AC{G}GGG--GCCC-G]----CA-CAA--[G--
-C-G-GU]--GG[AG-UAU-GU-GGU]--UU-AA---[UUC-G]-AUGCAA-CG-[C-GA-A]---GA-ACC-U-UA-[C
C-UGG-CC]--UU-GA-CA---[UG--U-CGCG]--------------A-A[C{-UU}UCC-A]--GAGA--[UGG-A{U
-U}G]G---------------[U(G)CC]--------------------------------------------------U
UCG----------------------------------------------------[GG(A)A]-----[C--GCGA{A}C
A]C-----A[GG{-U}GC{UG-}CA-UG-GCUG--(U)C-GUC]-A[GC-UC]---[G-UG-UC]--GUGA-[GAUGU]-
-U[GG-G]-UUAAGU-[CCC]GC--------AAC[G-AG-C]GCA------AC[CCU]-UG--[UCC--UUA{G-U}U(G
)-CC{-AG-}C-A-C]G---------------------------------------------------------------
--------------------------------------------------------------------------------
------------------------------------UAAU----------------------------------------
--------------------------------------------------------------------------------
--------------------------------------------------------------------------------
--------------------------------------------------------------------------------
-----------------------------------------------------------------G[GU-GGG--(A)A{
C----UC-}U-AAGG-A]G--A-[CC-(G)CCG----------G-U]-------------------GACAA---------
--[A-CCG-G-(A)G--G]--A--AGGU--G--[GG-G]A-U[GAC-G(U)C{A--}AG-U{C---A--U}CA-UGG-CC
-C]UUA----C[G-GCC-AGG]-GCU-[AC{A-}CACGUA-CU]AC--AAU[G---GU-GGGG{A-CAGA---}GGG]--
--------------------------------------------------------------------------------
--------------------------CU-[GC{AA--G-}C-G]--GCGA-[C-G{GU-A----A}GC]----CAAU---
---[CCC{------AGAAA}CCCU-AU-C]U-C-AGU-CC--------GGA-U-[UGG-AGUC]----------------
-------------------------------UG--CAACU--C[G-ACUCC-A]U-----GAAG-UCGG-A[AUC-GC]U
AG-UA[AU--CG----CA-G]A-U---CAGCAU---U-G[CU-GCGG-U]-GAAUAC-GUU-CC[C-GGGCCU-UGU{A-
}CA]CACC-G--CCCG-UCA---[CA--CC-(A)U--G-G{GA--}G---UU(U)GUUGC-ACC{--AGA------A}GC
-AGG-U{A-G}CU--U{AA-}CC]------------------------------------------UUCG----------
------------------------------------------------------------------------[GG{A-}G
GG{C---}G-CUU-GC{C--AC}GG--------UGU-GGC-(C)GAU{G--A}CUG(G)GG-UG]-AA-G-UCGU-AAC-
AA-GG[UAG-CCGU-AUC]GGAA-[GGU-GCG-Gooo]oooooooo----------------------------------
--------------------------------------------------------------------------------
----*
//

acc:AF084500
src:
str:G6
ta1:Bacteria Proteobacteria {alpha subdivision} {Rhizobiaceae group} {Hyphomicrobium group} Blastochloris
chg:
rem:
aut:Hoogewerf G.J., Madigan M.T.
ttl:Isolation and Characterization of New Purple Bacteria Containing Bacteriochlorophyll b
jou:Unpublished
dat:
vol:
pgs:
mty:SSU
seq:Blastochloris viridis AF084500
--------------------------------------------------------------------------------
--------------------------ooo[oo-ooo]o-----oo[o-ooo]-[o-GCUC]-A[GAG-C{G}AA--CGCU
]---G[GCG-GCA-G-G]C----U-UAA--[CA-C{A--}UGC]-A--A[GUC{-GA--}GC(G)C--CGU-A]------
--------------------------------------------------------------------------------
---GCAA-------------------------------------------------------------------------
-------------------------------------------------[UAC--GG(A)GC-GGC]A-GA--CGG-[G-
UG]-AGUA---ACG-[C-GU--GGG{----AA}U-G{UG--C}CCA--A-AGG]--------------------------
-------------------------------U[AC-GG{A--ACAA}C-CA-AGG]-GAAA---[CU--U-UGG{CUAAU
A-}CC-GU]AUG-------------------UG[CC--C]----------------------------------------
-----------GAGA-----------------------------------------------------------------
--------------------------------------------------------------------------------
---------------------[G-GG]-----------------------------------------------------
--------------------------------------------------------------------------------
--------------------------------------------------------------------------------
----------------------------------------------------------G-AAA-[G-A]-----------
--------------------------------------------------------------------------------
--------------------------------------UUUA--------------------------------------
--------------------------------------------------------------------------------
---[UU]G---------------------------------------------[CCUU-UGG{AG---}C-A{G-}CCC-
GC-G]------U[CUG-A------U{U-----A-}GCU{A----G}UU-GG-UG-GG(G)U]----AAC-[G(G)-CCCA
CCA-----AGGC{-G--ACG}A-UCAG]U-------------A[GCUG-GUCU]-GAGA--[GGAU{-GAU}C-AG-C^C
A-C]-A[CU-GGG]-AC-UGA-GAC-ACGG-[CC-CAG]A-[CUCC]U-AC------G[G-G-AG]GC--A[GC-A-GUG
]---GGGAAUA--[U{U}GGA{-C-AA}UGG-GC]G----CAA--[GCC-UG{A---}UCCA]G-[CC{A-}UG-CCG-C
]GU---------[GAG---U{--GAU-GAA-}G---GCC]----------------------------------UUAG--
-------------------------------[GGU-U{-G-UA---A}GCU-C]--------------------------
-----------------UU[U{CG}A-CG-GG]GAA--GA----------------------------------------
------------------------UAAU----------------------------------------------------
-------------------GACGGU-A[C-CCGU{A-G-}A]A--GAAG[CCC-C]--[GG-C]-UAA---[oo-ooo]o
--o-ooooo---o[ooo]oo-oo--oooo--o[o----oooo]-[ooo-o]oo[o-G-CGU-UGC-UC]GGAU-UUA--[
CUGGG--C]GUA----AAGC[GC-A-C{GU-A}G-G-C]G--------------[GGUCG--UU{A}AGUC-GGGGG{UG
-A-AAUC}CCGGAG]-------------------------------------------CUCAA-----------------
--------------------------------------[C-UCCGG{AAC-----------U-G}CCUU-CGA{U-A}C-
UGGCG-A----CC]------------------------------------------------------------------
--------------------------------------------------------------------------------
--------------------------------------------------------------------------------
--------------------------------------------------------------------------------
--------------------------------------------------------------------------------
--------------------------------------------------------------------------------
--------------------------------------------------------------------------------
--------------------------------------------------------------------------------
--------------------------------------------------------------------------------
--------------------------------------------------------------------------------
--------------------------------------------------------------------------------
--------------------------------------------------------------------------------
--------------------------------------------------------------------------------
--------------------------------------------------------------------------------
--------------------------------------------------------------------------------
--------------------------------------------------------------------------------
--------------------------------------------------------------------------------
----------------UCG[AGUC-CGG--G{-AGA---}GGUGA-GU]--------------[G{G-A--AC}U-CCG-
A-GU{--GU-A}GAG]-----GUGAAA-----[UUC{GUA-GAU}AUU--CGGA{-AG-AA}C]ACCA-GU---G[GC]-
-GAAG---[GC]G------[GCU-CACU{GG}C-CCGG{U---}A-CU]GA-----------------------------
----------------------------------C[GCU{-GAG---}GU-GC]GA-------AA[GC-GUGGG{-GAG-
}C{A-AA}C-AGG]-----AU-UA--GAUAC-----[C-CUG{-G-UA}GUCC-AC-GC]-CGU-AAAC-GAU[GGA-GG
C]U-A[GCC--GUUGGUG-AG]----------------------------------------------------------
-------------------------------CAUG---------------------------------------------
--------------------------------------------------------------------------------
------------------------[C-U-CAU-CAGU----GGC]-GCA---------[CG]-UAA[C--G]-C-U-UU-
AA[GCC------UCC]C-[GCCU--GG]G-G[AG-U{A---C}GG-UC]-GCA-A-[GAUU--{AAA}AC-U]CAA[A--
----GGA]A-U[UG-AC{G}GGG--GCCC-G]----CA-CAA--[G---C-G-GU]--GG[AG-CAU-GU-GGU]--UU-
AA---[U(U)C-G]-AAGCAA-CG-[C-G(C)-A]---GA-ACC-U-UA-[CC-AGC-UC]--UU-GA-CA---[UG--C
-CACG]A-------------C-[GG-{UU}CCC-A]--GAGA--[UGG-G{U-U}CU]U--------------[UCCC]-
-------------------------------------------------GCAA---------------------------
-------------------------[GGGA]-----[C--GUGG{A}CA]C-----A[GG{-U}GC{UG-}CA-UG-GCU
G--(U)C-GUC]-A[CU-C]C---[G-UG-UC]--GUGA-[GAUGU]--U[GG-G]-UUAAGU-[CCC]GC--------A
AC[G-AG]-CGCA------AC[CCU]-CG--[CCC--UUAG{-U}UG-CC{-AU-}C-A]-U------------------
--------------------------------------------------------------------------------
--------------------------------------------------------------------------------
--UUAG--------------------------------------------------------------------------
--------------------------------------------------------------------------------
--------------------------------------------------------------------------------
--------------------------------------------------------------------------------
--------------------------------U[U-GGG--CA{C----U}C-U-AAGG-G]G--A-[CU-(G)CCG---
-------G-U]-------------------GAUAA-----------[G-CCG{A}G-(A)G--G]--A--AGGU--G--[
GG-G]A-U[GAC-G(U)C{A--}AG-U{C---C--U}CA-UGG-CC-C]UUA----C[G-GGC-UGG]-GCU-[AC{A-}
CACGUG-CU]AC--AAU[G---GC-GGU{GA-CAGU---}GGG]------------------------------------
------------------------------------------------------------------------CA-[GC{G
A--A}GG-G]--GCGA-[C-CC{U-G----A}GC]----UAAU------[CUC{------CAAAA-}GCC-GU-C]U-C-
AGU-UC--------GGA-U-[UGC-ACUC]-----------------------------------------------UG-
-CAACU--C[G-AGUGC-A]U-----GAAG-UCGG-A[AUC-GC]UAG-UA[AU--CG----CA-G]A-U---CAGCA--
--U-G[CU-GCGG-U]-GAAUAC-GUU-CC[C-GGGCCU-UGU{A-}CA]CACC-G--CCCG-UCA---[CA--CC-(A)
U--G-G{GA--}G---UUGGCUUU-ACC{--CGA------A}G(G)-CGC-U{G-C}GC--C{AA-}CCC]---------
--------------------------------GCAA--------------------------------------------
-------------------------------------[GGG--GGC{A---}G-GCG-(A)C{C--AC}GG--------U
AG-GGU-CAGC{G--A}CUG(G)GG-UG]-AA-G-UCGU-AAC-AA-GG[UAG-CCGU-AGG]GAA--[CCU-GCG-GCU
G]GAUCACCU----------------------------------------------------------------------
------------------------------------------------*
//

acc:AB015244
src:
str:JTB133
ta1:Bacteria Proteobacteria {delta subdivision} {environmental samples}
chg:
rem:
aut:Li L., Kato C., Horikoshi K.
ttl:Microbial diversity in the sediments collected from the deepest cold-seep area, Japan Trench at a depth of 6,400 m.
jou:Unpublished
dat:
vol:
pgs:
mty:SSU
seq:unidentified delta proteobacter AB015244
--------------------------------------------------------------------------------
--------------------------ooA[GA-GUU]U-----GA[U-(C)CU]-[G-GCUC]-A[GAA-U{G}AA--CG
CU]---G[GCG-GCG-U-G]C----U-UAA--[CA-C{A--}UGC]-A--A[GUC{-GA--}AC{GA-}G{AAA-}GGGA
CU-G]---------------------------------------------------------------------------
-------CUUG---------------------------------------------------------------------
----------------------------------------------[CAGUCCU{GAG}U{-AGA}GU-GGC]G-CA--C
GG-[G-UG]-AGUA---ACA-[C-GU--GGAU{---AA}U-C{UA--C}CUU--U-GAA]--------------------
-------------------------------------UC[C-GG{G--AUAAC-}UA-UUC]-GAAA---[GG--A-UA{
GCUAAUA-}CC-G]AAUA-------------------AG[GU--CAAUAA--UUC]------------------------
-----------------UCUG-----------------------------------------------------------
--------------------------------------------------------------------------------
------------[GAG-UU------AUUG-AU]-----------------------------------------------
--------------------------------------------------------------------------------
--------------------------------------------------------------------------------
----------------------------------------------------------------G-AAA-[G-ACAGC{-
---C--UC}UG]--------------------------------------------------------------------
----------------------------------------------CUUG------------------------------
--------------------------------------------------------------------------------
[CA{---A}GCUG-UU]G---------------------------------------------[UUUG-AAG{AU---}G
-AG-UCC-GC-G]------U[ACC-A------U{U-----A-}GUU{U----G}UU-GG-UG-GG(G)U]----AAC-[G
(G)-CCUACCA-----AGAC{-U--GUG}A-UGGU]U-------------A[GCUG-GUCU]-GAGA--[GGAU{-GAU}
C-AG-C^CA-C]-A[CU-GGA]-AC-UGA-CAC-ACGG-[UC-CAG]A-[CUCC]U-AC------G[G-G-AG]GC--A[
GC-A-GUG]---AGGAAUU--[U{U}GCG{-C-AA}UGG-GG]G----AAA--[CCC-UG{A---}CGCA]G-[CA{A-}
CG-CCG-C]GU---------[GAG---U{--GAA-GAA-}G---GCC]--------------------------------
--CUUG---------------------------------[GGU-C{-G-UA--AA}GCU-C]------------------
-------------------------UG[U{CA}A-CA-GG{GAA--GAA-}G(U)UA---UCA-UGUAU]----------
------------------------------------UAAU----------------------------------------
----------------A[GUGCAUGG-UA(U)U{-GACGGU-A}C-CUGU{U-A-}A]G--AAAG[CAC-C]--[GG-C]
-UAA---[CU-CCG]U--G-CCAGC---A[GCC]GC-GG--UAAU--A[C----GGGG]-[GGU-G]CA[A-G-CGU-UA
U-UC]GGAA-UUA--[UUGGG--C]GUA----AAGG[GC-A-C{GC-A}G-G-C]G--------------[GUCCU--G{
CC}AGUC-AGAUG{UG-A-AAGC}CCGGGG]-------------------------------------------CUCAA-
------------------------------------------------------[C-CCCGG{AAG-----------U-G
}CAUU-UGA{A-A}C-U{A}CAG-G----AC]------------------------------------------------
--------------------------------------------------------------------------------
--------------------------------------------------------------------------------
--------------------------------------------------------------------------------
--------------------------------------------------------------------------------
--------------------------------------------------------------------------------
--------------------------------------------------------------------------------
--------------------------------------------------------------------------------
--------------------------------------------------------------------------------
--------------------------------------------------------------------------------
--------------------------------------------------------------------------------
--------------------------------------------------------------------------------
--------------------------------------------------------------------------------
--------------------------------------------------------------------------------
--------------------------------------------------------------------------------
--------------------------------------------------------------------------------
--------------------------------------------------------------------------------
----------------------------------UUG[AGU{A-}CGG--U{-AGA---}GGAAA-GG]-----------
---[G{G-A--A}UU-CCU-G-GU{--GU-A}GAG]-----GUGAAA-----[UUC{GUA-GAU}AUC--AGGA-G{G-A
A}C]ACCG-GU---G[GC]--GAAG---[GC]G------[CCU-UUCU{GG}A-CCG{AA---}A-CU]GA---------
------------------------------------------------------C[GCU{-GAG---}GU-GC]GA----
---AG[GC-GUGGG{-UAG-}C{G-AA}C-AGG]-----AU-UA--GAUAC-----[C-CUG{-G-UA}GUCC-AC-GC]
-AGU-AAAC-GUU[GUA-UAC]U-A[GGU--GUAGCGG-G]U--------------------------------------
---------------------------------------------------AUUG-------------------------
--------------------------------------------------------------------------------
------------------------------------------ACC-[C-CUG-CUGU----GCC]-GGA---------[G
C]-UAAC--[G-C]-A-UU-AA[GUA------UAC]C-[GCCU--GG]G-A[AG-U{A---C}GG-UC]-GCA-A-[GAC
U--{AAA}AC-U]CAA[A------G(A)A]A-U[UG-AC{G}GGG--GCCC-G]----CA-CAA--[G---C-G-GU]--
GG[AG-CAU-GU-GGU]--UU-AA---[UUC-G]-ACGCAA-CG-[C-GA-A]---GA-ACC-U-UA-[CC-CAG-AC]-
-UU-GA-CA---[UC--C-UGAG]--------------A-A[U-CUGU(C)-A]--GAGA--[U(A)A-CA-GA]G----
-----------[U(G)CC]--------------------------------------------------UUCG-------
---------------------------------------------[GG(A)A]-----[C--UCAG{A}GA]C-----A[
GG{-C}GC{UG-}CA-UG-GCUG--(U)C-GUC]-A[GC-UC]---[G-UG-UC]--GUGA-[GAUGU]--U[CG-G]-U
UAAGU-[CCG]GC--------AAC[G-AG-C]GCA------AC[CCC]-UA--[UCU--UCA{U-U}U(G)-CC{-AG-}
C-A-C]G-------------------------------------------------------------------------
--------------------------------------------------------------------------------
--------------------------UAAU--------------------------------------------------
--------------------------------------------------------------------------------
--------------------------------------------------------------------------------
--------------------------------------------------------------------------------
-------------------------------------------------------G[GU-GGG--(A)A{C----UC-}U
-GGAG-A]G--A-[CU-(G)CCC----------C-G]-------------------GUUAA-----------[C-GGG-G
-(A)G--G]--A--AGGU--G--[GG-G]A-U[GAC-G(U)C{A--}AG-U{C---C--U}CA-UGG-CC-C]UUA----
U[G-UCU-GGG]-GCU-[AC{A-}CACGUG-CU]AC--AAU[G---GU-AUGU{A-CAAA---}GGG]------------
--------------------------------------------------------------------------------
----------------CA-[GC{GA--G}CC-A]--GCGA-[U-GG{U-A----A}GC]----CAAC------[CCC{--
----AUAAA}GCAU-AU-C]C-C-AGU-CC--------GGA-U-[UGG-AGUC]--------------------------
---------------------UG--CAACU--C[G-ACUCC-A]U-----GAAG-UUGG-A[AUC-GC]UAG-UA[AU--
CG----UG-G]A-U---CAGCA----U-G[CC-ACGG-U]-GAAUAC-GUU-CC[C-GGGCCU-UGU{A-}CA]CACC-G
--CCCG-UCA---[CA--CC-(A)U--G-A{GA--}G---UUGAUUGU-ACC{--CGA------C}G(U)-CAU-U{G-G
}GC--C{AA-}CCC]-----------------------------------------UUCG--------------------
-------------------------------------------------------------[GGG{A-}GGC{A---}G-
AUG-(C)C{U--AA}GG--------UAU-GGU-UGAU{A--A}UUA(G)GG-UG]-AA-G-UCGU-AAC-AA-GG[UAA-
CCoo-ooo]oooo-[ooo-ooo-oooo]oooooooo--------------------------------------------
--------------------------------------------------------------------------*
//

acc:AF038653
src:
str:WM88
ta1:Bacteria Proteobacteria {gamma subdivision} Pseudomonadaceae Pseudomonas
chg:
rem:
aut:Metcalf W.W., Wolfe R.S.
ttl:Isolation and molecular genetic characterization of Pseudomonas stutzeri strain WM88, an organism that oxidizes the reduced phosphorus compounds phosphite and hypophosphite
jou:Unpublished
dat:
vol:
pgs:
mty:SSU
seq:Pseudomonas stutzeri AF038653
--------------------------------------------------------------------------------
--------------------------ooo[oo-ooo]o-----oo[o-ooo]-[o-oooo]-o[oAU-U{G}AA--CGCU
]---G[GCG-GCA-G-G]C----C-UAA--[CA-C{A--}UGC]-A--A[GUC{-GA--}GC{G}G-A{UGA-}AGAGAG
]-------------------------------------------------------------------------------
-----CUUG-----------------------------------------------------------------------
----------------------------------------------[CUCUCU{GAU-}UC{A}GC-GGC]G-GA--CGG
-[G-UG]-AGUA---AUG-[C-CU--AGG{----AA}U-C{UG--C}CUG--A-UAG]----------------------
-----------------------------------U[G(G)-GG{G--ACAA}C-GU-UUC]-GAAA---[GG--A-ACG
{CUAAUA-}CC-(G)C]AUA-------------------CG[UC--C]--------------------------------
-------------------UACG---------------------------------------------------------
--------------------------------------------------------------------------------
-----------------------------[G-GA]---------------------------------------------
--------------------------------------------------------------------------------
--------------------------------------------------------------------------------
------------------------------------------------------------------G-AAA-[G-CAGGG
{----G--A}CC]-------------------------------------------------------------------
------------------------------------------------UUCG----------------------------
--------------------------------------------------------------------------------
---[G---GCCUU-GC]G---------------------------------------------[CUAU-CAG{AU---}G
-A{G-}CCU-AG-G]------U[CGG-A------U{U-----A-}GCU{A----G}UU-GG-UG-AG(G)U]----AAC-
[G(G)-CUCACCA-----AGGC{-G--ACG}A-UCCG]U-------------A[ACUG-GUCU]-GAGA--[GGAU{-GA
U}C-AG-U^CA-C]-A[CU-GGA]-AC-UGA-GAC-ACGG-[UC-CAG]A-[CUCC]U-AC------G[G-G-AG]GC--
A[GC-A-GUG]---GGGAAUA--[U{U}GGA{-C-AA}UGG-GC]G----AAA--[GCC-UG{A---}UCCA]G-[CC{A
-}UG-CCG-C]GU---------[GUG---U{--GAA-GAA-}G---GUC]------------------------------
----UUCG---------------------------------[GAU-U{-G-UA--AA}GCA-C]----------------
---------------------------UU[U{AA}G-UU-GG{GAG--GAA-}GGGC---AUU-AAC]C-----------
------------------------------------UAAU----------------------------------------
----------------AC[GUUAGUG-U{U}UU{-GACGUU-A}C-CGAC{A-G-}A]A--UAAG[CAC-C]--[GG-C]
-UAA---[CU-UCG]U--G-CCAGC---A[GCC]GC-GG--UAAU--A[C----GAAG]-[GGU-G]CA[A-G-CGU-UA
A-UC]GGAA-UUA--[CUGGG--C]GUA----AAGC[GC-G-C{GU-A}G-G-U]G--------------[GUUUG--UU
{A}AGUU-G(A)AUG{UG-A-AAGC}CCCGGG]-------------------------------------------CUCA
A-------------------------------------------------------[C-CUGGG{AAC-----------U
-G}CAU(C)-CAA{A-A}C-UGGCA-A----GC]----------------------------------------------
--------------------------------------------------------------------------------
--------------------------------------------------------------------------------
--------------------------------------------------------------------------------
--------------------------------------------------------------------------------
--------------------------------------------------------------------------------
--------------------------------------------------------------------------------
--------------------------------------------------------------------------------
--------------------------------------------------------------------------------
--------------------------------------------------------------------------------
--------------------------------------------------------------------------------
--------------------------------------------------------------------------------
--------------------------------------------------------------------------------
--------------------------------------------------------------------------------
--------------------------------------------------------------------------------
--------------------------------------------------------------------------------
--------------------------------------------------------------------------------
------------------------------------UAG[AGUA-UGG--C{-AGA---}GGGUG-GU]-----------
---[G{G-A--A}UU-UCC-U-GU{--GU-A}GCG]-----GUGAAA-----[UGC{GUA-GAU}AUA--GGAA-G{G-A
A}C]ACCA-GU---G[GC]--GAAG---[GC]G------[ACC-ACCU{GG}G-CUA{A}U---A-CU]GA---------
------------------------------------------------------C[ACU{-GAG---}GU-GC]GA----
---AA[GC-GUGGG{-GAG-}C{A-AA}C-AGG]-----AU-UA--GAUAC-----[C-CUG{-G-UA}GUCC-AC-GC]
-CGU-AAAC-GAU[GUC-GAC]U-A[GCC--GUUGGGA-UC]--------------------------------------
---------------------------------------------------CUUG-------------------------
--------------------------------------------------------------------------------
-------------------------------------------A[G-A-UCU-UAGU----GGC]-GCA---------[G
C]-UAAC--[G-C]-A-UU-AA[GUC------GAC]C-[GCCU--GG]G-G[AG-U{A---C}GG-CC]-GCA-A-[GGU
U--{AAA}AC-U]CAA[A------UGA]A-U[UG-AC{G}GGG--GCCC-G]----CA-CAA--[G---C-G-GU]--GG
[AG-CAU-GU-GGU]--UU-AA---[UUC-G]-AAGCAA-CG-[C-GA-A]---GA-ACC-U-UA-[CC-AGG-CC]--U
U-GA-CA---[UG--C-AGAG]--------------A-A[C{-UU}UCC-A]--GAGA--[UGG-A{U-U}G]G------
---------[U(G)CC]--------------------------------------------------UUCG---------
-------------------------------------------[GG(A)A]-----[C--UCUG{A}CA]C-----A[GG
{-U}GC{UG-}CA-UG-GCUG--(U)C-GUC]-A[GC-UC]---[G-UG-UC]--GUGA-[GAUGU]--U[GG-G]-UUA
AGU-[CCC]GU--------AAC[G-AG-C]GCA------AC[CCU]-UG--[UCC--UUA{G-U}U(A)-CC{-AG-}C-
A-C]G---------------------------------------------------------------------------
--------------------------------------------------------------------------------
------------------------UUAA----------------------------------------------------
--------------------------------------------------------------------------------
--------------------------------------------------------------------------------
--------------------------------------------------------------------------------
-----------------------------------------------------G[GU-GGG--(C)A{C----UC-}U-A
AGG-A]G--A-[CU-(G)CCG----------G-U]-------------------GACAA-----------[A-CCG-G-(
A)G--G]--A--AGGU--G--[GG-G]A-U[GAC-G(U)C{A--}AG-U{C---A--U}CA-UGG-CC-C]UUA----C[
G-GCC-UGG]-GCU-[AC{A-}CACGUG-CU]AC--AAU[G---GU-CGGU{A-CAAA---}GGG]--------------
--------------------------------------------------------------------------------
--------------UU-[GC{CA--A}GC-C]--GCGA-[G-GU{G-G----A}GC]----UAAU------[CCC{----
--AUAAA}ACCG-AU-C]G-U-AGU-CC--------GGA-U-[CGC-AGUC]----------------------------
-------------------UG--CAACU--C[G-ACUGC-G]U-----GAAG-UCGG-A[AUC-GC]UAG-UA[AU--CG
----UG-A]A-U---CAGAA----U-G[UC-ACGG-U]-GAAUAC-GUU-CC[C-GGGCCU-UGU{A-}CA]CACC-G--
CCCG-UCA---[CA--CC-(A)U--G-G{GA--}G---UGGGUUGC-UCC{--AGA------A}GU-AGC-U{A-G}UC-
-U{AA-}CC]------------------------------------------UUCG------------------------
----------------------------------------------------------[GG{G-}GGA{C---}G-GUU-
AC{C--AC}GG--------AGU-GAU-UCAU{G--A}CUG(G)GG-UG]-Ao-o-oooo-ooo-oo-oo[ooo-oooo-o
oo]oooo-[ooo-ooo-oooo]oooooooo--------------------------------------------------
--------------------------------------------------------------------*
//

acc:U49756
src:
str:OXK
ta1:Bacteria Proteobacteria {beta subdivision} {Oxalobacter group} Oxalobacter
chg:
rem:
aut:Sharp R., Allison M.J., Stahl D.A.
ttl:
jou:
dat:
vol:
pgs:
mty:SSU
seq:Oxalobacter formigenes U49756
--------------------------------------------------------------------------------
--------------------------ooo[oo-ooo]U-----GA[U-CCU]-[G-GCUC]-A[GAU-U{G}AA--CGCU
]---G[GCG-GCA-U-G]C----U-UUA--[CA-C{A--}UGC]-A--A[GUC{-GA--}AC{G}G-C{AG}C-AUGGG]
G-------------------------------------------------------------------------------
-----GCAA-----------------------------------------------------------------------
-----------------------------------------------[CCU{G}AUGG-C{GA}GU-GGC]G-AA--CGG
-[G-UG]-AGUA---AUA-[U-AU--CGG{----AA}C-G{UA--C}CCG--(A)-GAG]--------------------
-------------------------------------U[G(G)-GG{G--ACAAC-}CA-GUC]-GAAA---[GA--U-U
G{GCUAAUA-}CC-(G)C]AUA-------------------CG[AU--C]------------------------------
---------------------UACG-------------------------------------------------------
--------------------------------------------------------------------------------
-------------------------------[G-AU]-------------------------------------------
--------------------------------------------------------------------------------
--------------------------------------------------------------------------------
--------------------------------------------------------------------G-AAA-[G-UGG
GG{----G--A}CC]-----------------------------------------------------------------
--------------------------------------------------UUCG--------------------------
--------------------------------------------------------------------------------
-----[G---GCCUC-AC]G---------------------------------------------[CUC(C)-UGG{AG-
--}C-G{G-}CCG-AU-A]------G[CUG-A------U{U-----A-}GCU{A----G}UU-GG-UG-GG(G)U]----
AAA-[G(G)-CCUACCA-----AGGC{-G--AUG}A-UCAG]U-------------A[GCUG-GUCU]-GAGA--[GGAC
{-GAU}C-AG-C^CA-C]-A[CU-GGG]-AC-UGA-GAC-ACGG-[CC-CAG]A-[CUCC]U-AC------G[G-G-AG]
GC--A[GC-A-GUG]---GGGAAUU--[U{U}GGA{-C-AA}UGG-GG]G----CAA--[CCC-UG{A---}UCCA]G-[
CA{A-}UG-CCG-C]GU---------[GAG---U{--GAA-GAA-}G---GCC]--------------------------
--------UUCG---------------------------------[GGU-U{-G-UA--AA}GCU-C]------------
-------------------------------UU[U{UG}U-CA-GG{GAA--GAA-}A{A}GG---ACU-GGG]U-----
------------------------------------------UAAU----------------------------------
----------------------AC[CCUGGUU-U{CA}U{-GACGGU-A}C-CUGA{A-G-}A]A--UAAG[CAC-C]--
[GG-C]-UAA---[CU-A(G)G]U--G-CCAGC---A[GCC]GC-GG--UAAU--A[C----(G)UAG]-[GGU-G]CG[
A-G-CGU-UAA-UC]GGAA-UUA--[CUGGG--C]GUA----AAGC[GU-G-C{GC-A}G-(G)-C]G------------
--[GUUGU--(G)U{A}AGAC-AGAUG{UG-A-AAUG}CCCGGG]-----------------------------------
--------CUUAA-------------------------------------------------------[C-CUGGG{AAU
-----------U-G}CAUU-UGU{G-A}C-UG(A)AC-G----GC]----------------------------------
--------------------------------------------------------------------------------
--------------------------------------------------------------------------------
--------------------------------------------------------------------------------
--------------------------------------------------------------------------------
--------------------------------------------------------------------------------
--------------------------------------------------------------------------------
--------------------------------------------------------------------------------
--------------------------------------------------------------------------------
--------------------------------------------------------------------------------
--------------------------------------------------------------------------------
--------------------------------------------------------------------------------
--------------------------------------------------------------------------------
--------------------------------------------------------------------------------
--------------------------------------------------------------------------------
--------------------------------------------------------------------------------
--------------------------------------------------------------------------------
------------------------------------------------UAG[AGU{G-}UGU--C{-AGA---}GGGGG-
GU]--------------[A{G-A--A}UU-CCA-C-GU{--GU-A}GCA]-----GUGAAA-----[UGC{GUA-GAU}A
UG--UGGA-G{G-AA}U]ACCG-AU---G[GC]--GAAG---[GC]A------[GUU-CCCU{GG}G-AUA{AC---}A-
CU]GA---------------------------------------------------------------C[G(A)U{-CAU
---}GC-AC]GA-------AA[GC-GUGGG{-GAG-}C{A-AA}C-AGG]-----AU-UA--GAUAC-----[C-CUG{-
G-UA}GUCC-AC-GC]-CCU-AAAC-GAU[GUC-GAC]U-A[GUU--GUUGGGU-C]-----------------------
-------------------------------------------------------------------UUAA---------
--------------------------------------------------------------------------------
-----------------------------------------------------------UU-[G-ACU-UAGU----AAC
]-GAA---------A[C]-UAAC--[G]-C-G-UG-AA[GUC------GAC]C-[GCCU--GG]G-G[AG-U{A---C}G
G-UC]-GCA-A-[GAUU--{AAA}AC-U]CAA[A------GGA]A-U[UG-AC{G}GGG--AUUU]-A----C--CAA--
[G---C-G-GU]--GG[AU-GAU-GU-GGA]--UU-AA---[UUC-G]-AUGCAA-CG-[C-GA-A]---AA-ACC-U-U
A-[CC-UAC-CC]--UU-GA-CA---[UG--U-CAGG]--------------A-A[C-CCUGA-A]--GAGA--[UUC-G
G-GG]G---------------[U(G)CUC]-------------------------------------------------G
AAA---------------------------------------------------[GAG(A)A]-----[C--CUGA{A}C
A]C-----A[GG{-U}GC{UG-}CA-UG-GCUG--(U)U-GUC]-A[GC-UC]---[G-UG-UC]--GUGA-[GAUGU]-
-U[GG-G]-UUAAGU-[CCC]GC--------AAC[G-AG-C]GCA------AC[CCU]-UG--[UCA--UUAG{-U}UG-
CU{-A--}C]----------------------------------------------------------------------
--------------------------------------------------------------------------------
----------------------------------GAAA------------------------------------------
--------------------------------------------------------------------------------
--------------------------------------------------------------------------------
--------------------------------------------------------------------------------
-------------------------------------------------------------------[GGG--CA{C---
-U}C-U-AAUG-A]A--A-[CU-(G)CCG----------G-U]-------------------GACAA-----------[A
-CCG-G-(A)G--G]--A--AGGU--G--[GG-G]A-U[GAC-G(U)C{A--}AG-U{C---C--U}CA-UGG-CC-C]U
UA----U[G-GGU-AGG]-GCU-[UC{A-}CACGUC-AU]AC--AAU[G---GU-GCAU{A-CAGA---}GGG]------
--------------------------------------------------------------------------------
----------------------UU-[GC{CA--A}CC-C]--GCGA-[G-GG{G-G----A}GC]----UAAU------[
CCC{------AGAAA}GUGC-AU-C]G-U-AGU-CC--------GGA-U-[UGG-AGUC]--------------------
---------------------------UG--CAACU--C[G-ACUCC-A]U-----GAAG-UUGG-A[AUC-GC]UAG-U
A[AU--CG----CG-G]A-U---CAGCA----U-G[UC-GCGG-U]-GAAUAC-GUU-CCC-[GGGUCU-UGU{A-}CA]
CACC-G--CCCG-UCA---[CA--CC-(A)U--G-G{GA--}G---CGGGUUUU-ACC{--AGA------A}GU-AGG-U
{A-G}CU--U{AA-}CC]------------------------------------------GCAA----------------
------------------------------------------------------------------[GG{A-}GGG{C--
-}G-CUU-AC{C--AC}GG--------UAG-GAU-UCGU{G--A}CUG(G)GG-UG]-AA-G-UCGU-AAC-AA-GG[UA
A-AGCC-GAA]UUoo-[ooo-ooo-oooo]oooooooo------------------------------------------
----------------------------------------------------------------------------*
//

acc:X82253
src:
str:DSM 4768
ta1:Bacteria Proteobacteria {gamma subdivision} Enterobacteriaceae Xenorhabdus
chg:
rem:
aut:Rainey F.A., Ehlers R.U., Stackebrandt E.
ttl:Inability of the polyphasic approach to systematics to determine  the relatedness of the genera xenorhabdus and photorhabdus
jou:Int. J. Syst. Bacteriol.
dat:1995
vol:45
pgs:379-381
mty:SSU
seq:Xenorhabdus poinarii X82253
--------------------------------------------------------------------------------
--------------------------ooo[oo-ooo]o-----oo[o-C(C)U]-[G-GCUC]-A[GAU-U{G}AA--CG
CU]---G[GCG-GCA-G-G]C----C-UAA--[CA-C{A--}UGC]-A--A[GUC{-GA--}GC{G}G-C{AG}C{G}GG
AGGA-AAG]-----------------------------------------------------------------------
---------CGUG-------------------------------------------------------------------
-----------------------------------------------[CUUUCUU{G}CCGG-C{GA}GC-GGC]G-GA-
-CGG-[G-UG]-AGUA---AUG-[U-CU--GGG{----GA}U-C{UG--C}CCG--A-UGG]------------------
---------------------------------------C[G(G)-GG{G--AUAA}C-CA-CUG]-GAAA---[CG--G
-UGG{CUAAUA-}CC-(G)C]AUA-------------------AU[CU--C]----------------------------
-----------------------UGUG-----------------------------------------------------
--------------------------------------------------------------------------------
---------------------------------[G-AG]-----------------------------------------
--------------------------------------------------------------------------------
--------------------------------------------------------------------------------
----------------------------------------------------------------------C-AAA-[G-U
GGGG{----G--A}CC]---------------------------------------------------------------
----------------------------------------------------UUCG------------------------
--------------------------------------------------------------------------------
-------[G---GCCUC-AC]G---------------------------------------------[CCAU-CGG{AU-
--}G-A{A-}CCC-AG-A]------U[GGG-A------U{U-----A-}GCU{A----G}UA-GG-UG-GG(G)U]----
AAA-[G(G)-CUCACCU-----AGGC{-G--ACG}A-UCCC]U-------------A[GCUG-GUCU]-GAGA--[GGAU
{-GAC}C-AG-C^CA-C]-A[CU-GGG]-AC-UGA-GAC-ACGG-[CC-CAG]A-[CUCC]U-AC------G[G-G-AG]
GC--A[GC-A-GUG]---GGGAAUA--[U{U}GCA{-C-AA}UGG-GC]G----CAA--[GCC-UG{A---}UGCA]G-[
CC{A-}UG-CCG-C]GU---------[GUA---U{--GAA-GAA-}G---GCC]--------------------------
--------UUCG---------------------------------[GGU-U{-G-UA--AA}GUA-C]------------
-------------------------------UU[U{CA}G-CG-GG{GAG--GAA-}GGCG---UNA-NCC]U-------
----------------------------------------GAAU------------------------------------
--------------------AA[GGUUGGC-G{U}UU{-GACGUU-A}C-CCGC{A-G-}A]A--GAAG[CAC-C]--[G
G-C]-UAA---[CU-CCG]U--G-CCAGC---A[GCC]GC-GG--UAAU--A[C----GGAG]-[GGU-G]CA[A-G-CG
U-UAA-UC]GGAA-UUA--[CUGGG--C]GUA----AAGC[GC-A-C{GC-A}G-G-C]G--------------[GUCAA
--UU{A}AGUU-AGAUG{UG-A-AAUC}CCCGGG]-------------------------------------------CU
UAA-------------------------------------------------------[C-CUGGG{AAC----------
-G-G}CAUC-UAA{G-A}C-UGGUU-G----GC]----------------------------------------------
--------------------------------------------------------------------------------
--------------------------------------------------------------------------------
--------------------------------------------------------------------------------
--------------------------------------------------------------------------------
--------------------------------------------------------------------------------
--------------------------------------------------------------------------------
--------------------------------------------------------------------------------
--------------------------------------------------------------------------------
--------------------------------------------------------------------------------
--------------------------------------------------------------------------------
--------------------------------------------------------------------------------
--------------------------------------------------------------------------------
--------------------------------------------------------------------------------
--------------------------------------------------------------------------------
--------------------------------------------------------------------------------
--------------------------------------------------------------------------------
------------------------------------UAG[AGUC-UCG--U{-AGA---}GGGGG-GU]-----------
---[A{G-A--A}UU-CCA-C-GU{--GU-A}GCG]-----GUGAAA-----[UGC{GUA-GAG}AUG--UGGA-G{G-A
A}U]ACCG-GU---G[GC]--GAAG---[GC]G------[GCC-CCCU{GG}A-CGA{A}G---A-CU]GA---------
------------------------------------------------------C[GCU{-CAG---}GU-GC]GA----
---AA[GC-GUGGG{-GAG-}C{A-AA}C-AGG]-----AU-UA--GAUAC-----[C-CUG{-G-UA}GUCC-AC-GC]
-UGU-AAAC-GAU[GUC-GAU]U-U[GGA--GGUUGUG-GC]--------------------------------------
---------------------------------------------------CUAG-------------------------
--------------------------------------------------------------------------------
-------------------------------------------A[G-C-UGU-GGCU----UCC]-GGA---------[G
C]-UAAC--[G-C]-G-UU-AA[AUC------GAC]C-[GCCU--GG]G-G[AG-U{A---C}GG-CC]-GCA-A-[GGU
U--{AAA}AC-U]CAA[A------(U)GA]A-U[UG-AC{G}GGG--GCCC-G]----CA-CAA--[G---C-G-GU]--
GG[AG-CAU-GU-GGU]--UU-AN---[UUC-G]-AUGCAA-CG-[C-GA-A]---GA-ACC-U-UA-[CC-UAC-UC]-
-UU-GA-CA---[UC--C-ACGG]--------------A-A[U-UUUGC-A]--GAGA--[UGC-GA-AA]G--------
-------[U(G)CC]--------------------------------------------------UUCG-----------
-----------------------------------------[GG(A)A]-----[C--CGUG{A}GA]C-----A[GG{-
U}GC{UG-}CA-UG-GCUG--(U)C-GUC]-A[GC-UC]---[G-UG-UU]--GUGA-[AAUGU]--U[GG-G]-UUAAG
U-[CCC]GC--------AAC[G-AG-C]GCA------AC[CCU]-UA--[UCC--UUU{G-U}U(G)-CC{-AG-}C-A-
C]G-----------------------------------------------------------------------------
--------------------------------------------------------------------------------
----------------------UNAU------------------------------------------------------
--------------------------------------------------------------------------------
--------------------------------------------------------------------------------
--------------------------------------------------------------------------------
---------------------------------------------------G[GU-GGG--(A)A{C----UC-}A-AGG
G-A]G--A-[CU-(G)CCG----------G-U]-------------------GAUAA-----------[A-CCG-G-(A)
G--G]--A--AGGU--G--[GG-G]A-U[GAC-G(U)C{A--}AG-U{C---A--U}CA-UGG-CC-C]UUA----C[G-
AGU-AGG]-GCU-[AC{A-}CACGUG-CU]AC--AAU[G---GC-AGAU{A-CAAA---}GAG]----------------
--------------------------------------------------------------------------------
------------AA-[GC{GA--C}CU-C]--GCGA-[G-AG{C-A----A}GC]----GGAC------[CUC{------
AUAAA}GUCU-GU-C]G-U-AGU-CC--------GGA-U-[UGG-AGUC]------------------------------
-----------------UG--CAACU--C[G-ACUCC-A]U-----GAAG-UCGG-A[AUC-GC]UAG-UA[AU--CG--
--UA-G]A-U---CAGAA----U-G[CU-ACGG-U]-GAAUAC-GUU-CC[C-GGGCCU-UGU{A-}CA]CACC-G--CC
CG-UCA---[CA--CC-(A)U--G-G{GA--}G---UGGGUUGC-AAA{--AGA------A}GU-AGG-U{A-G}CU--U
{AA-}CC]------------------------------------------UUCG--------------------------
--------------------------------------------------------[GG{N-}GGG{C---}G-CUU-AC
{C--AC}UU--------UGU-GAU-UCAU{G--A}CUG(G)GG-UG]-AA-G-UCGU-AAC-AA-GG[UAA-CCGU-Aoo
]oooo-[ooo-ooo-oooo]oooooooo----------------------------------------------------
------------------------------------------------------------------*
//

acc:X61607
src:
str:CS308
ta1:Bacteria Proteobacteria {alpha subdivision}
chg:
rem:
aut:Spring S., Amann R., Ludwig W., Schleifer K.H., Petersen N.
ttl:Phylogenetic diversity and identification of nonculturable  magnetotactic bacteria
jou:Syst. Appl. Microbiol.
dat:1992
vol:15
pgs:116-122
mty:SSU
seq:Magnetic coccus MP17 X61607
--------------------------------------------------------------------------------
--------------------------ooA[GA-GUU]U-----GA[U-NNU]-[G-GCUC]-A[GAA-C{G}AA--CGCU
]---G[GCG-GCG-C-G]C----U-UAA--[CA-C{A--}UGC]-A--A[GUC{-GA--}AC{G}G-U{AA}C-GGGUCU
]-------------------------------------------------------------------------------
-----UUCG-----------------------------------------------------------------------
----------------------------------------------[GGAC{G}CCGA-C{GA}GU-GGC]G-AA--CGG
-[G-UG]-AGUA---ACG-[C-GU--GGA{----UA}C-C{UG--U}CCU--A-UAG]----------------------
-----------------------------------U[G(G)-GG{A--AUAA}C-GU-UUA]-GAAA---[UG--A-ACG
{CUAAUA-}CC-(G)C]AUA-------------------AG[CC--C]--------------------------------
-------------------UACG---------------------------------------------------------
--------------------------------------------------------------------------------
-----------------------------[G-GG]---------------------------------------------
--------------------------------------------------------------------------------
--------------------------------------------------------------------------------
------------------------------------------------------------------G-AAA-[G-A]---
--------------------------------------------------------------------------------
----------------------------------------------UUUA------------------------------
--------------------------------------------------------------------------------
-----------[UC]G---------------------------------------------[CUAU-AGG{AG---}G-G
{G-}UCU-GC-G]------U[CGG-A------U{U-----A-}GCU{A----G}UU-GG-UG-GG(G)U]----AAA-[G
(G)-CCUACCA-----AGGC{-G--ACG}A-UCCG]U-------------A[GCUG-GUCU]-GAGA--[GGAU{-GAU}
C-AG-C^CA-C]-A[CU-GGG]-AC-UGA-GAC-ACGG-[CC-CAG]A-[CUCC]U-AC------G[G-G-AG]GC--A[
GC-A-GUG]---GGGAAUA--[U{U}GCG{-C-AA}UGG-GG]G----AAA--[CCC-UG{A---}CGCA]G-[CG{A-}
CG-CCG-C]GU---------[GGG---U{--GAA-GAA-}G---GCC]--------------------------------
--UUAG---------------------------------[GGU-U{-G-UA--AA}GCC-C]------------------
-------------------------UU[U{CA}G-UG-GG]AAA--GA--------------------------------
--------------------------------UAAU--------------------------------------------
---------------------------GACGGU-A[C-CCAC{A-G-}A]A--GAAG[CUC-C]--[GG-C]-UAA---[
CU-CCG]U--G-CCAGC---A[GCC]GC-GG--UAAU--A[C----GGAG]-[GGG-G]CU[A-G-CGU-UGU-UC]GGA
A-UUA--[CUGGG--C]GUA----AAGG[GC-G-C{GU-A}G-G-C]G--------------[GUUAU--AU{A}AGUC-
AGGAG{UG-A-AAUC}CUCAGG]-------------------------------------------CUCAA---------
----------------------------------------------[C-CUGGG{AAC-----------U-G}CUUC-UG
A{A-A}C-UGUAU-G----AC]----------------------------------------------------------
--------------------------------------------------------------------------------
--------------------------------------------------------------------------------
--------------------------------------------------------------------------------
--------------------------------------------------------------------------------
--------------------------------------------------------------------------------
--------------------------------------------------------------------------------
--------------------------------------------------------------------------------
--------------------------------------------------------------------------------
--------------------------------------------------------------------------------
--------------------------------------------------------------------------------
--------------------------------------------------------------------------------
--------------------------------------------------------------------------------
--------------------------------------------------------------------------------
--------------------------------------------------------------------------------
--------------------------------------------------------------------------------
--------------------------------------------------------------------------------
------------------------UAG[AGUU-CGG--U{-AGA---}GGAUG-GU]--------------GG-A--A[U
U-CCC-C-GU{--GU-A}GAG]-----GUGAAA-----[UUC{GUA-GAU}AUG--GGGA-G]G-AAGACCG-GA---G[
GC]--GAAG---[GC]G------[GCC-AUCU{GG}A-CCGA{A---}A-CU]GA-------------------------
--------------------------------------C[GCU{-AAG---}GC-GC]GA-------AA[GC-GUGGG{-
GAG-}C{A-AA}C-AGG]-----AU-UA--GAUAC-----[C-CUG{-G-UA}GUCC-AC-GC]-UGU-AAAC-GAU[GA
G-UGC]U-A[GUC--GUCGCGG-G]U------------------------------------------------------
-----------------------------------AUCG-----------------------------------------
--------------------------------------------------------------------------------
--------------------------ACC-[C-CUG-CGGC----GAC]-GAA---------[GU]-UAAC--[A-C]-G
-UU-AA[GCA------CUC]C-[GCCU--GG]G-G[AG-U{A---C}GG-CC]-GCA-A-[GGCU--{AAA}AC-U]CAA
[A------GGA]A-U[UG-{A}C{G}GGG--GCCC-G]----CA-CAA--[G---C-G-GU]--GG[AG-CAU-GU-GGU
]--UU-AA---[UUC-G]-AUGCAA-CG-[C-GA-A]---GA-ACC-U-UA-[CC-UGC-UU]--UU-GA-CA---[UC-
-C-CGCG]--------------A-A[C-CCUUC-A]--GAGA--[UGA-GG-GG]G---------------[U(G)CC]-
-------------------------------------------------UUCG---------------------------
------------------------G[GG(A)G]-----[C--GCGG{U}GA]C-----A[GG{-U}GC{UG-}CA-UG-G
CUG--(U)C-GUC]-A[GC-UC]---[G-UG-UC]--GUGA-[GAUGU]--U[GG-G]-UUAAGU-[CCC]GC-------
-AAC[G-AG-C]GCA------AC[CCU]-UG--[CCU--UCAG{-U}UG-CC{-AU-}C-A]-U----------------
--------------------------------------------------------------------------------
--------------------------------------------------------------------------------
----UAAG------------------------------------------------------------------------
--------------------------------------------------------------------------------
--------------------------------------------------------------------------------
--------------------------------------------------------------------------------
----------------------------------U[U-GGG--CA{C----U}U-U-GGAG-G]A--A-[CC-(G)CCG-
---------G-U]-------------------GUCAA-----------[A-CCG-G-(A)G--G]--A--AGGU--G--[
GG-G]A-U[GAC-G(U)C{A--}AG-U{C---A--U}CA-UGG-CC-C]UUA----U[G-GGC-AGG]-GCU-[AC{A-}
CACGUG-CU]AC--AAU[G---GC-GAG{UA-CAGA---}GGG]------------------------------------
------------------------------------------------------------------------GU-[GC{G
A--U}AG-G]--GUGA-[C-CU{G-G----A}GC]----AAAU------[CUC{------ACAAAG}CUC-GU-C]U-C-
AGU-UC--------GGA-U-[UGA-AGUC]-----------------------------------------------UG-
-CAACU--C[G-ACUUC-A]U-----GAAG-UCGG-A[ACC-GC]UAG-UA[AU--CG----CG-G]A-U---CAGCA--
--C-G[CC-GCGG-U]-GAAUAC-GUU-CC[C-GGGCCU-UG{CA-}CA]CACC-G--CCCG-UCA---[CA--CC-(A)
U--G-G{GA--}G---UUGGUUUG-ACC{--CGA------A}G(C)-CGG-C{G-GC}C--U{AA-}CCU]---------
---------------------------------UUU--------------------------------------------
-------------------------------------[AGG{A-}GG{AA---}G-CCG-(U)C{U--AC}GG-------
-UCG-GAU-UAGC{G--A}CUG(G)GG-UG]-AA-G-UCGU-AAC-AA-GG[UAG-CCGU-AGG]GGAA-[CCU-GUG-G
CUG]GAUCACCUCCUUUNN-------------------------------------------------------------
--------------------------------------------------*
//

acc:AJ002815
src:
str:
ta1:Bacteria Proteobacteria {beta subdivision} Alcaligenaceae Alcaligenes
chg:
rem:
aut:Moore E.R.B.
ttl:
jou:
dat:
vol:
pgs:
mty:SSU
seq:Alcaligenes sp. AJ002815
--------------------------------------------------------------------------------
--------------------------ooo[oo-ooo]o-----oo[o-ooo]-[o-oooo]-o[oAU-U{G}AA--CGCU
]---A[GCG-GGA{-U-}G]C----U-UUA--[CA-C{A--}UGC]-A--A[GUC{-GA--}AC{G}G-C{AG}C-GCGA
GA-GAG]-------------------------------------------------------------------------
-------CUUG---------------------------------------------------------------------
---------------------------------------------[CUCUCUU{G}GCGG-C{GA}GU-GGC]G-GA--C
GG-[G-UG]-AGUA---AUA-[U-AU--CGG{----AA}C-G{UG--C}CCA--G-UAG]--------------------
-------------------------------------C[G(G)-GG{G--AUAAC-}UA-CUC]-GAAA---[GA--G-U
G{GCUAAUA-}CC-(G)C]AUA-------------------CG[CC--C]------------------------------
---------------------UACG-------------------------------------------------------
--------------------------------------------------------------------------------
-------------------------------[G-GG]-------------------------------------------
--------------------------------------------------------------------------------
--------------------------------------------------------------------------------
--------------------------------------------------------------------G-AAA-[G-GGG
GG{----G--A}UC]-----------------------------------------------------------------
--------------------------------------------------GCAA--------------------------
--------------------------------------------------------------------------------
-----[G---ACCUC-UC]A---------------------------------------------[CUAU-UGG{AG---
}C-G{G-}CCG-AU-A]------U[CGG-A------U{U-----A-}GCU{A----G}UU-GG-UG-GG(G)U]----AA
A-[G(G)-CUCACCA-----AGGC{-A--ACG}A-UCCG]U-------------A[GCUG-GUUU]-GAGA--[GGAC{-
GAC}C-AG-C^CA-C]-A[CU-GGG]-AC-UGA-GAC-ACGG-[CC-CAG]A-[CUCC]U-AC------G[G-G-AG]GC
--A[GC-A-GUG]---GGGAAUU--[U{U}GGA{-C-AA}UGG-GG]G----AAA--[CCC-UG{A---}UCCA]G-[C{
CA-}NC-CCG-C]GU---------[GUA---U{--GAU-GAA-}G---GCC]----------------------------
------UUCG---------------------------------[GGU-U{-G-UA--AA}GUA-C]--------------
-----------------------------UU[U{UG}G-CA-GA{GAA--GAA-}A{A}GG---UAC-CNC]C-------
----------------------------------------UAAU------------------------------------
--------------------AC[GAGGUAC-U{GC}U{-GACGGU-A}U-CUGC{A-R-}A]A--UAAG[CAC-C]--[G
G-C]-UAA---[CU-ACG]U--G-CCAGC---A[GCC]GC-GG--UAAU--A[C----GUAG]-[GGU-G]CA[A-G-CG
U-UAA-UC]GGAA-UUA--[CUGGG--C]GUA----AAGC[GU-G-U{GU-A}G-G-C]G--------------[GUUCG
--G{AA}AGAA-AGAUG{UG-A-AAUC}CCAGGG]-------------------------------------------CU
CAA-------------------------------------------------------[C-CUUGG{AAC----------
-U-G}CAUU-UUU{A-A}C-U{G}CCG-A----GC]--------------------------------------------
--------------------------------------------------------------------------------
--------------------------------------------------------------------------------
--------------------------------------------------------------------------------
--------------------------------------------------------------------------------
--------------------------------------------------------------------------------
--------------------------------------------------------------------------------
--------------------------------------------------------------------------------
--------------------------------------------------------------------------------
--------------------------------------------------------------------------------
--------------------------------------------------------------------------------
--------------------------------------------------------------------------------
--------------------------------------------------------------------------------
--------------------------------------------------------------------------------
--------------------------------------------------------------------------------
--------------------------------------------------------------------------------
--------------------------------------------------------------------------------
--------------------------------------UAG[AGU{A-}UGU--C{-AGA---}GGGGG-GU]-------
-------[A{G-A--A}UU-CCA-C-GU{--GU-A}GCA]-----GUGAAA-----[UGC{GUA-GAU}AUG--UGGA-G
{G-AA}U]ACCG-AU---G[GC]--GAAG---[GC]A------[GCC-CCCU{GG}G-AUA{AU---}A-CU]GA-----
----------------------------------------------------------C[GCU{-CAG---}AC-AC]GA
-------AA[GC-GUGGG{-GAG-}C{A-AA}C-AGG]-----AU-UA--GAUAC-----[C-CUG{-G-UA}GUCC-AC
-GC]-CCU-AAAC-GAU[GUC-AAC]U-A[NCU--GUUGGGG-CC]----------------------------------
-------------------------------------------------------GUUA---------------------
--------------------------------------------------------------------------------
------------------------------------------------[G-G-CCU-UAGU----AGC]-GCA-------
--[GC]-UAAC--[G-C]-G-UG-AA[GUU------GAC]C-[GCCU--GG]G-G[AG-U{A---C}GG-UC]-GCA-A-
[GAUU--{AAA}AC-U]CAA[A------GGA]A-U[UG-AC{G}GGG--ACCC-G]----CA-CAA--[G---C-G-GU]
--GG[AU-GAU-GU-GGA]--UU-AA---[UUC-G]-AUGCAA-CG-[C-GA-A]---AA-ACC-U-UA-[CC-UAC-CC
]--UU-GA-CA---[UG--U-CUGG]--------------A-AA-[GCCGA-A]--GAGA--[UUU-GG-C]CG------
---------[U(G)CUC]-------------------------------------------------GCAA---------
------------------------------------------[GAG(A)A]-----[C--CGGA{A}CA]C-----A[GG
{-U}GC{UG-}CA-UG-GCUG--(U)C-GUC]-A[GC-UC]---[G-UG-UC]--GUGA-[GAUGU]--U[GG-G]-UUA
AGU-[CCC]GC--------AAC[G-AG-C]GCA------AC[CCU]-UG--[UCA--UUAG{-U}UG-CU{-A--}C]--
--------------------------------------------------------------------------------
--------------------------------------------------------------------------------
----------------------GCAA------------------------------------------------------
--------------------------------------------------------------------------------
--------------------------------------------------------------------------------
--------------------------------------------------------------------------------
-------------------------------------------------------[GAG--CA{C----U}C-U-AAUG-
A]G--A-[CU-(G)CCG----------G-U]-------------------GACAA-----------[A-CCG-G-(A)G-
-G]--A--AGGU--G--[GG-G]A-U[GAC-G(U)C{A--}AG-U{C---C--U}CA-UGG-CC-C]UUA----U[G-GG
U-AGG]-GCU-[UC{A-}CACGUC-AU]AC--AAU[G---GU-CGGG{A-CAGA---}GGG]------------------
--------------------------------------------------------------------------------
----------UC-[GC{CA--A}CC-C]--GCGA-[G-GG{G-G----A}GC]----CAAU------[CUC{------AG
AAA}CCCG-AU-C]G-U-AGU-CC--------GGA-U-[CGC-AGUC]--------------------------------
---------------UG--CAACU--C[G-ACUGC-G]U-----GAAG-UCGG-A[AUC-GC]UAG-UA[AU--CG----
CG-G]A-U---CARAA----U-G[UC-GCGG-U]-GAAUAC-GUU-CC[C-GGGUCU-UGU{A-}CA]CACC-G--CCCG
-UCA---[CA--CC-(A)U--G-G{GA--}G---UGGGUUUC-ACC{--AGA------A}GU-AGG-U{A-G}CC--U{A
A-}CC]------------------------------------------GUAA----------------------------
------------------------------------------------------[GG{A-}GGG{C---}G-CUU-AC{C
--AC}GG--------UGG-GAU-UCAU{G--A}CUG(G)GG-UG]-AA-G-UCGU-AAC-AA-GG[UAN-CCGU-AUC]G
GAA-[GGU-GCo-oooo]oooooooo------------------------------------------------------
----------------------------------------------------------------*
//

acc:AF006672
src:
str:ACAM 577
ta1:Bacteria Proteobacteria {gamma subdivision} Alteromonadaceae Shewanella
chg:
rem:
aut:Bowman J.P., McCammon S.A., Nichols D.S., Skerratt J.H., Rea S.M., Nichols P.D., McMeekin T.A.
ttl:Shewanella gelidimarina sp. nov. and Shewanella frigidimarina sp. nov., novel antarctic species with the ability to produce eicosapentaenoic acid (20:5 omega 3) and grow anaerobically by dissimilatory Fe(III) reduction
jou:Int. J. Syst. Bacteriol. 47(4):1040-1047(1997).
dat:
vol:
pgs:
mty:SSU
seq:Shewanella putrefaciens AF006672
--------------------------------------------------------------------------------
--------------------------ooo[oo-ooo]o-----oo[o-ooo]-[o-oooo]-o[ooo-o{o}oo--oooo
]---o[ooo-ooo-o-o]o----o-ooo--[oo-o{o--}ooo]-o--o[ooC{-GA--}GC{G}G-C{AG}C-AC{AA}
G--NN]CC------------------------------------------------------------------------
-------CUUU--A------------------------------------------------------------------
-------------------------------------------CUU[UAU{AGAG}GUGG-C{GA}GC-GGC]G-GA--C
GG-[G-UG]-AGUA---AUG-[C-CU--AGG{----GA}U-C{UG--C}CCA--G-UCG]--------------------
-------------------------------------A[N(G)-GG{G--AUAA}C-AG-UUG]-GAAA---[CG--A-C
UG{CUAAUA-}CC-(G)C]AUA-------------------CG[CC--C]------------------------------
---------------------UACG-------------------------------------------------------
--------------------------------------------------------------------------------
-------------------------------[G-GG]-------------------------------------------
--------------------------------------------------------------------------------
--------------------------------------------------------------------------------
--------------------------------------------------------------------G-AAA-[G-GAG
GG{----G--A}CC]-----------------------------------------------------------------
--------------------------------------------------UUCG--------------------------
--------------------------------------------------------------------------------
-----[G---GCCUU-UC]G---------------------------------------------[CGAU-UGG{AU---
}G-A{A-}CCU-AG-G]------U[GGG-A------U{U-----A-}GCU{A----G}UU-GG-UG-AG(G)U]----AA
U-[G(G)-CUCACCA-----AGGC{-G--ACG}A-UCCC]U-------------A[GCUG{-U}UCU]-GAGA--[GGA{
U-GAU}C-AG-C^CA-C]-A[CU-GGG]-AC-UGA-GAC-ACGG-[CC-CAG]A-[CUCC]U-AC------G[G-G-AG]
GC--A[GC-A-GUG]---GGGAAUA--[U{U}GCA{-C-AA}UGG-GG]G----AAA--[CCC-UG{A---}UGCA]G-[
CC{A-}UG-CCG-C]GU---------[GUG---U{--GAA-GAA-}A---GCC]--------------------------
--------UUCG---------------------------------[GGU-U{-G-UA--AA}GCA-C]------------
-------------------------------UU[U{CA}G-UA-GG{GAG--GAA-}A{G}GGU---GA-GUC]U-----
------------------------------------------UAAU----------------------------------
----------------------AC[GGCUCAU-C{UG}U{-GACGUU-A}C-CUAC{A-G-}A]A--GAAG[GAC-C]--
[GG-C]-UAA---[CU-CCG]U--G-CCAGC---A[GCC]GC-GG--UAAU--A[C----GGAG]-[GGU-C]CG[A-G-
CGU-UAA-UC]GGAA-UUA--[CUGGG--C]GUA----AAGC[GU-G-C{GC-A}G-G-C]G--------------[GUU
UG--UU{A}AGCG-AGAUG{UG-A-AAGC}CCUGGG]-------------------------------------------
CUCAA-------------------------------------------------------[C-CUAGG{AAU--------
---A-G}CAUU-UCG{A-A}C-UGGCG-A----AC]--------------------------------------------
--------------------------------------------------------------------------------
--------------------------------------------------------------------------------
--------------------------------------------------------------------------------
--------------------------------------------------------------------------------
--------------------------------------------------------------------------------
--------------------------------------------------------------------------------
--------------------------------------------------------------------------------
--------------------------------------------------------------------------------
--------------------------------------------------------------------------------
--------------------------------------------------------------------------------
--------------------------------------------------------------------------------
--------------------------------------------------------------------------------
--------------------------------------------------------------------------------
--------------------------------------------------------------------------------
--------------------------------------------------------------------------------
--------------------------------------------------------------------------------
--------------------------------------UAG[AGUC-UUG--U{-AGA---}GGGGG-GU]---------
-----[A{G-A--A}UU-CCA-G-GU{--GU-A}GCG]-----GUGAAA-----[UGC{GUA-GAG}AUC--UGGA-G{G
-AA}U]ACCG-GU---G[GC]--GAAG---[GC]G------[GCC-CCCU{GG}A-CAA{A}G---A-CU]GA-------
--------------------------------------------------------C[GCU{-CAU---}GC-AC]GA--
-----AA[GC-GUGGG{-GAG-}C{A-AA}C-AGG]-----AU-UA--GAUAC-----[C-CUG{-G-UA}GUCC-AC-G
C]-CGU-AAAC-GAU[GUC-UAC]U-C[GGA--GUUUGGU-GU]------------------------------------
-----------------------------------------------------CUUG-----------------------
--------------------------------------------------------------------------------
---------------------------------------------A[A-C-ACU-GGGC----UCU]-CAA---------
[GC]-UAAC--[G-C]-A-UU-AA[GUA------GAC]C-[GCCU--GG]G-G[AG-U{A---C}GG-CC]-GCA-A-[G
GUU--{AAA}AC-U]CAA[A------UGA]A-U[UG-AC{G}GGG--GCCC-G]----CA-CAA--[G---C-G-GU]--
GG[AG-CAU-GU-GGU]--UU-AA---[UUC-G]-AUGCAA-CG-[C-GA-A]G---A-ACC-U-UA-[CC-UAC-UC]-
-UU-GA-CA---[UC--C-ACGG]--------------A-A[G-AC(A)CC-A]--GAGA--[UGG-(A)G-UU]G----
-----------[U(G)CC]--------------------------------------------------UUCG-------
---------------------------------------------[GG(A)A]-----[C--NGUG{A}GA]C-----A[
GG{-U}GC{UG-}CA-UG-GCUG--(U)C-GUC]-A[GC-UC]---[G-UG-UU]--GUGA-[AAUGU]--G[GG-G]-U
UAAGU-[CCC]GC--------AAC[G-AG-C]GCA------AC[CCC]-UA--[UCC--UUA{U-U}U(G)-CC{-AG-}
C-A-C]G-------------------------------------------------------------------------
--------------------------------------------------------------------------------
--------------------------UAAU--------------------------------------------------
--------------------------------------------------------------------------------
--------------------------------------------------------------------------------
--------------------------------------------------------------------------------
-------------------------------------------------------G[GU-GGG--(A)A{C----UC-}U
-AGGG-A]G--A-[CU-(G)CCG----------G-U]-------------------GAUAA-----------[A-CCG-G
-(A)G--G]--A--AGGU--G--[GG-G]A-C[GAC-G(U)C{A--}AG-U{C---A--U}CA-UGG-CC-C]UUA----
C[G-AGU-AGG]-GCU-[AC{A-}CACGUG-CU]AC--AAU[G---GC-GAGU{A-CAGA---}GGG]------------
--------------------------------------------------------------------------------
----------------UU-[GC{AA--A}GC-C]--GCGA-[G-GU{G-G----A}GC]----UAAU------[CUC{--
----ACAAA}GNUN-NU-N]G-U-AGU-CC--------GGA-U-[UGG-AGUN]--------------------------
---------------------UG--CAANU--N[G-ANUCC-A]U-----GAAG-UCGG-A[AUC-GC]UAG-UA[AU--
CG----UG-G]A-U---CAGAA----U-G[CC-ACGG-U]-GAANAC-GUU-CC[C-GGGCCU-UGN{A-}NA]CACC-G
--CCCG-UCA---[CA--CC{-A}U--G-G{GA--}G---UGGGCUGC-AAA{--AGA------A}GU-GGG-U{A-G}C
U--U{AA-}CC]------------------------------------------UUCG----------------------
------------------------------------------------------------[GG{G-}GGN{C---}G-CU
C-AC{C--AN}NN--------UGU-GNU-UCAU{G--A}CUG-NG-UG]-oo-o-oooo-ooo-oo-oo[ooo-oooo-o
oo]oooo-[ooo-ooo-oooo]oooooooo--------------------------------------------------
--------------------------------------------------------------------*
//

acc:AF068009
src:
str:VUN 10,012
ta1:Bacteria Proteobacteria {gamma subdivision} {Xanthomonas group} Stenotrophomonas
chg:
rem:
aut:Boonchan S., Britz M.L., Stanley G.A.
ttl:Surfactant-enhanced biodegradation of high molecular weight polycyclic aromatic hydrocarbons by Stenotrophomonas maltophilia
jou:Biotechnol. Bioeng.
dat:1998
vol:0
pgs:0-0
mty:SSU
seq:Stenotrophomonas maltophilia AF068009
--------------------------------------------------------------------------------
--------------------------ooo[oo-ooo]o-----oo[o-ooo]-[o-oooo]-o[ooo-o{o}oo--oooo
]---o[ooo-ooo-o-o]-----o-ooo--[oo-o{o--}ooo]-o--o[ooo{-oA--}AC{G}G-C{AG}C-AC{A}G
GA-GAG]-------------------------------------------------------------------------
-------CUUG---------------------------------------------------------------------
---------------------------------------------[CUCUCU{GG}GUGG-C{GA}GU-GGC]G-GA--C
GG-[G-UG]-AGGA---AUA-[C-AU--CGG{----AA}U-C{UA--C}UU{U--U-}UCG]------------------
---------------------------------------U[G(G)-GG{G--AUAA}C-GU-AGG]-GAAA---[CU--U
-ACG{CUAAUA-}CC-(G)C]AUA-------------------CG[AC--C]----------------------------
-----------------------UACG-----------------------------------------------------
--------------------------------------------------------------------------------
---------------------------------[G-GU]-----------------------------------------
--------------------------------------------------------------------------------
--------------------------------------------------------------------------------
----------------------------------------------------------------------G-AAA-[G-C
AGGG{----G--A}UC]---------------------------------------------------------------
----------------------------------------------------UUCG------------------------
--------------------------------------------------------------------------------
-------[G---ACCUU-GC]G---------------------------------------------[CGA{U-U}GA{A
U---}G-A{G-}CCG-AU-G]------U[CGG-A------U{U-----A-}GCU{A----G}UU-GG-(C)G-GG(G)U]
----AAA-[G(G)-CCC(A)CCA-----AGGC{-G--ACG}A-UCCG]U-------------A[GCUG-GUCU]-GAGA-
-[GGAU{-GAU}C-AG-C^CA-C]-A[CU-GGA]-AC-UGA-GAC-ACGG-[UC-CAG]A-[CUCC]U-AC------G[G
-G-AG]GC--A[GC-A-GUG]---GGGAAUA--[U{U}GGA{-C-AA}UGG-GC]G----CAA--[GCC-UG{A---}UC
CA]G-[CC{A-}UA-CCG-C]GU---------[GGG---U{--GAA-GAA-}G---GCC]--------------------
--------------UUCG---------------------------------[GGU-U{-G-UA--AA}GCC-C]------
-------------------------------------UU[U{UG}U-UG-GG{AAA--GAA-}AUCC---AGC-UGG]C-
----------------------------------------------UAAU------------------------------
--------------------------AC[CCGGUUG-G{G}AU{-GACGGU-A}C-CCAA{A-G-}A]A--UAAG[CAC-
C]--[GG-C]-UAA---[CU-UCG]U--G-CCAGC---A[GCC]GC-GG--UAAU--A[C----GAAG]-[GGU-G]CA[
A-G-CGU-UAC-UC]GGAA-UUA--[CUGGG--C]GUA----AAGC[GU-G-C{GU-A}G-G-U]G--------------
[GUCGU--UU{A}AGUC-CGUUG{UG-A-AAGC}CCUGGG]---------------------------------------
----CUCAA-------------------------------------------------------[C-CUGGG{AAC----
-------U-G}CAGU-GGA{U-A}C-UGGGC-G----AC]----------------------------------------
--------------------------------------------------------------------------------
--------------------------------------------------------------------------------
--------------------------------------------------------------------------------
--------------------------------------------------------------------------------
--------------------------------------------------------------------------------
--------------------------------------------------------------------------------
--------------------------------------------------------------------------------
--------------------------------------------------------------------------------
--------------------------------------------------------------------------------
--------------------------------------------------------------------------------
--------------------------------------------------------------------------------
--------------------------------------------------------------------------------
--------------------------------------------------------------------------------
--------------------------------------------------------------------------------
--------------------------------------------------------------------------------
--------------------------------------------------------------------------------
------------------------------------------UAG[AGUG-UGG--U{-AGA---}GGGUA-GC]-----
---------[G{G-A--A}UU-CCU-G-GU{--GU-A}GCA]-----GUGAAA-----[UGC{GUA-GAG}AUC--AGGA
-G{G-AA}C]AUCC-AU---G[GC]--GAAG---[GC]A------[GCU-ACCU{GG}A-CCA{A}C---A-CU]GA---
------------------------------------------------------------C[ACU{-GAG---}GC-AC]
GA-------AA[GC-GUGGG{-GAG-}C{A-AA}C-AGG]-----AU-UA--GAUAC-----[C-CUG{-G-UA}GUCC-
AC-GC]-CCU-AAAC-GAU[GCG-AAC]U-G[GAU--GUUG(G)GU-GC]A-----------------------------
-----------------------------------------------------------AUUU-----------------
--------------------------------------------------------------------------------
---------------------------------------------------G[G-C-AC(G)-CAGU----AUC]-GAA-
--------[GC]-UAAC--[G-C]-G-UU-AA[GUU------CGC]C-[GCCU--GG]G-G[AG-U{A---C}GG-UC]-
GCA-A-[GACU--{GAA}AC-U]CAA[A------GGA]A-U[UG-AC{G}GGG--GCCC-G]----CA-CAA--[G---C
-G-GU]--GG[AG-UAU-GU-GGU]--UU-AA---[UUC-G]-AUGCAA-CG-[C-GA-A]---GA-ACC-U-UA-[CC-
UGG-CC]--UU-GA-CA---[UG--U-CGAG]--------------A-A[C{-UU}UCC-A]--GAGA--[UGG-A{U-U
}G]G---------------[U(G)CC]--------------------------------------------------UUC
G----------------------------------------------------[GG(A)A]-----[C--UCGA{A}CA]
C-----A[GG{-U}GC{UG-}CA-UG-GCUG--(U)C-GUC]-A[GC-UC]---[G-UG-UC]--GUGA-[GAUGU]--U
[GG-G]-UUAAGU-[CCC]GC--------AAC[G-AG-C]GCA------AC[CCU]-UG--[UCC--UUA{G-U}U(G)-
CC{-AG-}C-A-C]G-----------------------------------------------------------------
--------------------------------------------------------------------------------
----------------------------------UAAU------------------------------------------
--------------------------------------------------------------------------------
--------------------------------------------------------------------------------
--------------------------------------------------------------------------------
---------------------------------------------------------------G[GU-GGG--(A)A{C-
---UC-}U-AAGG-A]G--A-[CC-(G)CCG----------G-U]-------------------GACAA-----------
[A-CCG-G-(A)G--G]--A--AGGU--G--[GG-G]A-U[GAC-G(U)C{A--}AG-U{C---A--U}CA-UGG-CC-C
]UUA----C[G-GCC-AGG]-GCU-[AC{A-}CACGUA-CU]AC--AAU[G---GU-AGGG{A-CAGA---}GGG]----
--------------------------------------------------------------------------------
------------------------CU-[GC{AA--G}CC-G]--GCGA-[C-GG{U-A----A}GC]----CAAU-----
-[CCC{------AGAAA}CCCU-AU-C]U-C-AGU-CC--------GGA-U-[UGG-AGUC]------------------
-----------------------------UG--CAACU--C[G-ACUCC-A]U-----GAAG-UCGG-A[AUC-GC]UAG
-UA[AU--CG----CA-G]A-U---CAGCAU---U-G[CU-GCGG{G}U]-GAAUAC-GUU-CC[C-GGGCCU-UGU{A-
}CA]CACC-G--CCCG-UCA---[CA--CC-(A)U--G-G{GA--}G---UU(U)GUUGC-ACC{--AGA------A}GC
-AGG-U{A-G}oo--o{oo-}oo]------------------------------------------oooo----------
------------------------------------------------------------------------[oo{o-}o
oo{o---}o-ooo-oo{o--oo}oo--------ooo-ooo-(o)ooo{o--o}ooo(o)oo-oo]-oo-o-oooo-ooo-
oo-oo[ooo-oooo-ooo]oooo-[ooo-ooo-oooo]oooooooo----------------------------------
--------------------------------------------------------------------------------
----*
//

acc:AJ240990
src:
str:
ta1:Bacteria Proteobacteria {delta subdivision} {environmental samples}
chg:
rem:
aut:Ravenschlag K., Sahm K., Pernthaler J., Amann R.
ttl:High bacterial diversity in permanently cold marine sediments
jou:Unpublished
dat:
vol:
pgs:
mty:
seq:uncultured delta proteobacteriu AJ240990
--------------------------------------------------------------------------------
--------------------------ooA[GA-GUU]U-----GA[U-CCU]-[G-GCUC]-A[GAA-C{G}AA--CGCU
]---G[GCG-GCG-U-G]C----U-UAA--[CA-C{A--}UGC]-A--A[GUC{-GA--}AC{GC-}G{AAA-}GUUUUC
U]------------------------------------------------------------------------------
-----UUCG-----------------------------------------------------------------------
--------------------------------------------[AGAAAGC{GAG}U{-AGA}GU-GGC]G-CA--CGG
-[G-UG]-AGUA---ACG-[C-GU--AAAU{---AA}U-C{UA--C}CCC--U-GCA]----------------------
-----------------------------------U[CU-GG{G--AUAA}C-(C)C-ACC]-GAAA---[GG--U-G(A
)G{CUAAUA-}CC-GG]AUA-------------------CG[UU--CUUUAG--AUU]----------------------
-------------------GCGA---------------------------------------------------------
--------------------------------------------------------------------------------
---------------[GAUUU------AGAG-AA]---------------------------------------------
--------------------------------------------------------------------------------
--------------------------------------------------------------------------------
------------------------------------------------------------------G-AAA-[G-GUGGC
{----C--UC}UG]------------------------------------------------------------------
-------------------------------------------------AUA----------------------------
--------------------------------------------------------------------------------
--[UA{---A}GCUA-CU]G---------------------------------------------[UGCG-GGG{AG---
}G-AG-UUU-GC-G]------U[ACC-A------U{U-----A-}GCU{A----G}UU-GG-UA-GG(G)U]----AAU-
[G(G)-CCUACCA-----AGGC{-A--ACG}A-UGGU]U-------------A[GCGG-GUCU]-GAGA--[GGAU{-GA
U}C-CG-C^CA-C]-A[CU-GG]A-AC-UGG-AAC-ACGG-A[C-CAG]A-[CUCC]U-AC------G[G-G-AG]GC--
A[GC-A-GUG]---AGGAAUA--[U{U}GCG{-C-AA}UGG-GG]G----CAA--[CCC-UG{A---}CGCA]G-[CG{A
-}CG-CCG-C]GU---------[GGA---U{--GAU-GAA-}G---GCC]------------------------------
----UUCG---------------------------------[GGU-C{-G-UA--AA}AUC-C]----------------
---------------------------UG[U{CA}G-AU-GG{AAA--GAA-}A(U)GC---UAU-AUGA]A--------
--------------------------------------UAAU--------------------------------------
------------------AC[UUGUAUA-GU(U)U{-GACGGU-A}C-CAUC{A-A-}A]G--GAAG[CAC-C]--[GG-
C]-UAA---[CU-CCG]U--G-CCAGC---A[GCC]GC-GG--UAAU--A[C----GGAG]-[GGU-G]CA[A-G-CGU-
UGU-UC]GGAA-UUA--[CUGGG--C]GUA----AAGC[GC-G-C{GU-A}G-G-U]G--------------[GUUUG--
UUA{U}GUC-AGAUG{UG-A-AAGU}CCACGG]-------------------------------------------CUCA
A-------------------------------------------------------[C-CGUGG{AAG-----------U
-G}CAUU-UGA{A-A}C-UGGCA-A----AC]------------------------------------------------
--------------------------------------------------------------------------------
--------------------------------------------------------------------------------
--------------------------------------------------------------------------------
--------------------------------------------------------------------------------
--------------------------------------------------------------------------------
--------------------------------------------------------------------------------
--------------------------------------------------------------------------------
--------------------------------------------------------------------------------
--------------------------------------------------------------------------------
--------------------------------------------------------------------------------
--------------------------------------------------------------------------------
--------------------------------------------------------------------------------
--------------------------------------------------------------------------------
--------------------------------------------------------------------------------
--------------------------------------------------------------------------------
--------------------------------------------------------------------------------
----------------------------------UUG[AGU{A}-CUG{--G-AGG---}GGGUA-GU]-----------
---[G{G-A--A}UU-CCC-G-GU{--GU-A}GAG]-----GUGAAA-----[UUC{GUA-GAU}AUC--GGGA-G{G-A
A}U]ACCG-GU---G[GC]--GAAG---[GC]G------[ACU-ACCU{GGC-}CAG{AU---}A-CU]GA---------
------------------------------------------------------C[ACU{-GAG---}GU-GC]GA----
---AA[GC-GUGGG{-GAG-}C{A-AA}C-AGG]-----AU-UA--GAUAC-----[C-CUG{-G-UA}GUCC-AC-GC]
-CGU-AAAC-GAU[GUC-AAC]U-A[GGU--G(U)UGGGA-UGG]-----------------------------------
-----------------------------------------------------UUAA-----------------------
--------------------------------------------------------------------------------
---------------------------------------------[UC-G-UCU-CA(U)U----GCC]-GCA-------
--[GC]-UAAC--[G-C]-A-UU-AA[GUU------GAC]C-[GCCU--GG]G-G[AG-U{A---C}GG-UC]-GCA-A-
[GAUU--{AAA}AC-U]CAA[A------GGA]A-U[UG-AC{G}GGG--GCCC-G]----CA-CAA--[G---C-G-GU]
--GG[AG-UAU-GU-GGU]--UU-AA---[U(U)C-G]-ACGCAA-CG-[C-G(C)-A]---GA-ACC-U-UA-[CC-UG
G-UC]--UU-GA-CA---[UC--C-CGAG]--------------A-A[U-CUCAA-G]--GAAA--[CUU-GA-GA]G--
-------------[U(G)CCUC]------------------------------------------------UUU------
---------------------------------------------[GAGG(A)A]-----[U--UCGG{U}GA]C-----
A[GG{-U}GC{UG-}CA-UG-GCUG--(U)C-GUC]-A[GC-UC]---[G-UG-UC]--GUGA-[GAUGU]--U[GG-G]
-UUAAGU-[CCC]GC--------AAC[G-AG-C]GCA------AC[CCU]-UG--[UCU--UUAG{-U}UG-CC{-AU-}
C-A]-U--------------------------------------------------------------------------
--------------------------------------------------------------------------------
--------------------------UAAG--------------------------------------------------
--------------------------------------------------------------------------------
--------------------------------------------------------------------------------
--------------------------------------------------------------------------------
--------------------------------------------------------U[U-GGG--CA{C----U}C-U-A
AAG-A]G--A-[CU-(G)CCG----------G-U]-------------------GUCAA-----------[A-CCG-G-(
A)G--G]--A--AGGU--G--[GG-G]A-U[GAC-G(U)C{A--}AG-U{C---C--U}CA-UGG-CC-U]UUA----U[
G-ACC-AGG]-GCU-[AC{A-}CACGUA-CU]AC--AAU[G---GC-AUAG{A-CAAA---}GGG]--------------
--------------------------------------------------------------------------------
--------------CA-[GC{GA--C}AU-C]--GCGA-[G-GU{G-A----A}GC]----GAAU------[CCC{----
--GUAAA}CUAU-GU-C]U-C-AGU-CC--------GGA-U-[UGG-AGUC]----------------------------
-------------------UG--CAA-U--C[G-ACUCC-A]U-----GAAG-UUGG-A[AUC-GC]UAG-UA[AU--CG
----UG-G]A-U---CAGCA----U-G[CC-ACGG-U]-GAAUAC-GUU-CC[C-GGGCCU-UGU{A-}CA]CACC-G--
CCCG-UCA---[CA--CC-(A)C--G-G{GA--}G---UUGGUUGU-ACC{--AGA------A}GC-AGU-U{G-A}GC-
-G{AA-}CUA]-----------------------------------------UUCG------------------------
---------------------------------------------------------[UAG{A-}CGC{A---}G-GCU-
GC{C--AA}GG--------UAU-GAU-UGGU{A--A}CUG(G)GG-UG]-AA-G-UCGU-AAC-AA-GG[UAA-oooo-o
oo]oooo-[ooo-ooo-oooo]oooooooo--------------------------------------------------
--------------------------------------------------------------------*
//

acc:Z76667
src:pu291T
str:DSM 291T (type strain)
ta1:Bacteria Proteobacteria {gamma subdivision} Pseudomonadaceae Pseudomonas
chg:
rem:16S rDNA(PCR)
aut:Moore E.R.B., Mau M., Arnscheidt A., Boettger E.C., Hutson R.A.,  Collins M.D., Van de Peer Y., De Wachter R., Timmis K.N.
ttl:The determination and comparison of the 16S rRNA gene sequences  of species of the genus Pseudomonas (sensu stricto) and estimation  of the natural intrageneric relationships
jou:Syst. Appl. Microbiol.
dat:1996
vol:19
pgs:478-492
mty:SSU
seq:Pseudomonas putida Z76667
--------------------------------------------------------------------------------
--------------------------ooo[oo-ooo]o-----oo[o-ooo]-[o-oooo]-o[oAU-U{G}AA--CGCU
]---G[GCG-GCA-G-G]C----C-UAA--[CA-C{A--}UGC]-A--A[GUC{-GA--}GC{G}G-A{UGA-}GAAGAG
]-------------------------------------------------------------------------------
-----CUUG-----------------------------------------------------------------------
----------------------------------------------[CUCUUC{GAU-}UC{A}GC-GGC]G-GA--CGG
-[G-UG]-AGUA---AUG-[C-CU--AGG{----AA}U-C{UG--C}CUG--G-UAG]----------------------
-----------------------------------U[G(G)-GG{G--ACAA}C-GU-UUC]-GAAA---[GG--A-ACG
{CUAAUA-}CC-(G)C]AUA-------------------CG[UC--C]--------------------------------
-------------------UACG---------------------------------------------------------
--------------------------------------------------------------------------------
-----------------------------[G-GA]---------------------------------------------
--------------------------------------------------------------------------------
--------------------------------------------------------------------------------
------------------------------------------------------------------G-AAA-[G-CAGGG
{----G--A}CC]-------------------------------------------------------------------
------------------------------------------------UUCG----------------------------
--------------------------------------------------------------------------------
---[G---GCCUU-GC]G---------------------------------------------[CUAU-CAG{AU---}G
-A{G-}CCU-AG-G]------U[CGG-A------U{U-----A-}GCU{A----G}UU-GG-UG-AG(G)U]----AAU-
[G(G)-CUCACCA-----AGGC{-G--ACG}A-UCCG]U-------------A[ACUG-GUCU]-GAGA--[GGAU{-GA
U}C-AG-U^CA-C]-A[CU-GGA]-AC-UGA-GAC-ACGG-[UC-CAG]A-[CUCC]U-AC------G[G-G-AG]GC--
A[GC-A-GUG]---GGGAAUA--[U{U}GGA{-C-AA}UGG-GC]G----AAA--[GCC-UG{A---}UCCA]G-[CC{A
-}UG-CCG-C]GU---------[GUG---U{--GAA-GAA-}G---GUC]------------------------------
----UUCG---------------------------------[GAU-U{-G-UA--AA}GCA-C]----------------
---------------------------UU[U{AA}G-UU-GG{GAG--GAA-}GGGC---AUU-AAC]C-----------
------------------------------------UAAU----------------------------------------
----------------AC[GUUAGUG-U{U}UU{-GACGUU-A}C-CGAC{A-G-}A]A--UAAG[CAC-C]--[GG-C]
-UAA---[CU-CUG]U--G-CCAGC---A[GCC]GC-GG--UAAU--A[C----AGAG]-[GGU-G]CA[A-G-CGU-UA
A-UC]GGAA-UUA--[CUGGG--C]GUA----AAGC[GC-G-C{GU-A}G-G-U]G--------------[GUUUG--UU
{A}AGUU-GGAUG{UG-A-AAGC}CCCGGG]-------------------------------------------CUCAA-
------------------------------------------------------[C-CUGGG{AAC-----------U-G
}CAUC-CAA{A-A}C-UGGCA-A----GC]--------------------------------------------------
--------------------------------------------------------------------------------
--------------------------------------------------------------------------------
--------------------------------------------------------------------------------
--------------------------------------------------------------------------------
--------------------------------------------------------------------------------
--------------------------------------------------------------------------------
--------------------------------------------------------------------------------
--------------------------------------------------------------------------------
--------------------------------------------------------------------------------
--------------------------------------------------------------------------------
--------------------------------------------------------------------------------
--------------------------------------------------------------------------------
--------------------------------------------------------------------------------
--------------------------------------------------------------------------------
--------------------------------------------------------------------------------
--------------------------------------------------------------------------------
--------------------------------UAG[AGUA-CGG--U{-AGA---}GGGUG-GU]--------------[
G{G-A--A}UU-UCC-U-GU{--GU-A}GCG]-----GUGAAA-----[UGC{GUA-GAU}AUA--GGAA-G{G-AA}C]
ACCA-GU---G[GC]--GAAG---[GC]G------[ACC-ACCU{GG}A-CUG{A}U---A-CU]GA-------------
--------------------------------------------------C[ACU{-GAG---}GU-GC]GA-------A
A[GC-GUGGG{-GAG-}C{A-AA}C-AGG]-----AU-UA--GAUAC-----[C-CUG{-G-UA}GUCC-AC-GC]-CGU
-AAAC-GAU[GUC-AAC]U-A[GCC--GUUGGAA-UC]------------------------------------------
-----------------------------------------------CUUG-----------------------------
--------------------------------------------------------------------------------
---------------------------------------A[G-A-UUU-UAGU----GGC]-GCA---------[CG]-U
AA[C--G]-C-A-UU-AA[GUU------GAC]C-[GCCU--GG]G-G[AG-U{A---C}GG-CC]-GCA-A-[GGUU--{
AAA}AC-U]CAA[A------UGA]A-U[UG-AC{G}GGG--GCCC-G]----CA-CAA--[G---C-G-GU]--GG[AG-
CAU-GU-GGU]--UU-AA---[UUC-G]-AAGCAA-CG-[C-GA-A]---GA-ACC-U-UA-[CC-AGG-CC]--UU-GA
-CA---[UG--C-AGAG]--------------A-A[C{-UU}UCC-A]--GAGA--[UGG-A{U-U}G]G----------
-----[U(G)CC]--------------------------------------------------UUCG-------------
---------------------------------------[GG(A)A]-----[C--UCUG{A}CA]C-----A[GG{-U}
GC{UG-}CA-UG-GCUG--(U)C-GUC]-A[GC-UC]---[G-UG-UC]--GUGA-[GAUGU]--U[GG-G]-UUAAGU-
[CCC]GU--------AAC[G-AG-C]GCA------AC[CCU]-UG--[UCC--UUA{G-U}U(A)-CC{-AG-}C-A-C]
G-------------------------------------------------------------------------------
--------------------------------------------------------------------------------
--------------------UUAU--------------------------------------------------------
--------------------------------------------------------------------------------
--------------------------------------------------------------------------------
--------------------------------------------------------------------------------
-------------------------------------------------G[GU-GGG--(C)A{C----UC-}U-AAGG-
A]G--A-[CU-(G)CCG----------G-U]-------------------GACAA-----------[A-CCG-G-(A)G-
-G]--A--AGGU--G--[GG-G]A-U[GAC-G(U)C{A--}AG-U{C---A--U}CA-UGG-CC-C]UUA----C[G-GC
C-UGG]-GCU-[AC{A-}CACGUG-CU]AC--AAU[G---GU-CGGU{A-CAGA---}GGG]------------------
--------------------------------------------------------------------------------
----------UU-[GC{CA--A}GC-C]--GCGA-[G-GU{G-G----A}GC]----UAAU------[CUC{------AC
AAA}ACCG-AU-C]G-U-AGU-CC--------GGA-U-[CGC-AGUC]--------------------------------
---------------UG--CAACU--C[G-ACUGC-G]U-----GAAG-UCGG-A[AUC-GC]UAG-UA[AU--CG----
CG-A]A-U---CAGAA----U-G[UC-GCGG-U]-GAAUAC-GUU-CC[C-GGGCCU-UGU{A-}CA]CACC-G--CCCG
-UCA---[CA--CC-(A)U--G-G{GA--}G---UGGGUUGC-ACC{--AGA------A}GU-AGC-U{A-G}UC--U{A
A-}CC]------------------------------------------UUCG----------------------------
------------------------------------------------------[GG{R-}GGA{C---}G-GUU-AC{C
--AC}GG--------UGU-GAU-UCAU{G--A}CUG(G)GG-UG]-AA-G-UCGU-AAC-AA-GG[UAG-CCGU-AGG]G
GAA-[CCU-GCo-oooo]oooooooo------------------------------------------------------
----------------------------------------------------------------*
//

acc:AB025196
src:
str:MBIC3983
ta1:Bacteria Proteobacteria {alpha subdivision} {Caulobacter group} Caulobacter
chg:
rem:
aut:Hamada T., Suzuki M.
ttl:Phylogenetic Classification of Mycoplana species. Proposal of emended description of the genera Mycoplana, Brevundimonas and Caulobacter
jou:Unpublished
dat:
vol:
pgs:
mty:
seq:Caulobacter sp. MBIC3983 AB025196
--------------------------------------------------------------------------------
--------------------------ooo[oo-ooo]o-----oo[o-ooo]-[o-oooo]-o[ooo-o{o}oo--oooo
]---o[oCG-GCA-G-G]C----C-UAA--[CA-C{A--}UGC]-A--A[GUC{-GA--}AC(G)G-ACUC]--------
--------------------------------------------------------------------------------
---UUCG-------------------------------------------------------------------------
--------------------------------------------------[GAG-UU(A)GU-GGC]G-GA--CGG-[G-
UG]-AGUA---ACA-[C-GU--GGG{----AA}C-G{UG--C}CU{U--U}-AGG]------------------------
---------------------------------U[UC-GG{A--AUAA}G-CC-CGG]-GAAA---[CU--G-GGU{CUA
AUA-}CC-GA]AUG-------------------UG[CC--C]--------------------------------------
-------------UUCG---------------------------------------------------------------
--------------------------------------------------------------------------------
-----------------------[G-GG]---------------------------------------------------
--------------------------------------------------------------------------------
--------------------------------------------------------------------------------
------------------------------------------------------------G-AAA-[G-A]---------
--------------------------------------------------------------------------------
----------------------------------------UUUA------------------------------------
--------------------------------------------------------------------------------
-----[UC]G---------------------------------------------[CCU{U-U}AG{AG---}C-G{G-}
CCC-GC-G]------U[CUG-A------U{U-----A-}GCU{A----G}UU-GG-UA-GU(G)U]----AAU-[G(G)-
ACUACCA-----AGGC{-U--ACG}A-UCAG]U-------------A[GCUG-GUCU]-GAGA--[GGAU{-GAC}C-AG
-C^CA-C]-A[UU-GGG]-AC-UGA-GAC-ACGG-[CC-CAA]A-[CUCC]U-AC------G[G-G-AG]GC--A[GC-A
-GUG]---GGGAAUC--[U{U}GCG{-C-AA}UGG-GC]G----AAA--[GCC-UG{A---}CGCA]G-[CC{A-}UG-C
CG-C]GU---------[GAA---U{--GAU-GAA-}G---GUC]----------------------------------UU
AG---------------------------------[GAU-U{-G-UA--AA}AUU-C]----------------------
---------------------UU[U{CA}C-CG-GG]GAC--GA------------------------------------
----------------------------UAAU------------------------------------------------
-----------------------GACGGU-A[C-CCGG{A-G-}A]A--GAAG[CCC-C]--[GG-C]-UAA---[CU-U
CG]U--G-CCAGC---A[GCC]GC-GG--UAAU--A[C----GAAG]-[GGG-G]CU[A-G-CGU-UGC-UC]GGAA-UU
A--[CUGGG--C]GUA----AAGG[GC-G-C{GU-A}G-G-C]G--------------[GACAU--UU{A}AGUC-AGGG
G{UG-A-AAUC}CCAGAG]-------------------------------------------CUCAA-------------
------------------------------------------[C-UCUGG{AAC-----------U-G}CCUU-UGA{U-
A}C-UGGGU-G----UC]--------------------------------------------------------------
--------------------------------------------------------------------------------
--------------------------------------------------------------------------------
--------------------------------------------------------------------------------
--------------------------------------------------------------------------------
--------------------------------------------------------------------------------
--------------------------------------------------------------------------------
--------------------------------------------------------------------------------
--------------------------------------------------------------------------------
--------------------------------------------------------------------------------
--------------------------------------------------------------------------------
--------------------------------------------------------------------------------
--------------------------------------------------------------------------------
--------------------------------------------------------------------------------
--------------------------------------------------------------------------------
--------------------------------------------------------------------------------
--------------------------------------------------------------------------------
--------------------UUG[AGUG-UGA--G{-AGA---}GGUAU-GU]--------------[G{G-A--AC}U-
CCG-A-GU{--GU-A}GAG]-----GUGAAA-----[UUC{GUA-GAU}AUU--CGGA-{AG-AA}C]ACCA-GU---G[
GC]--GAAG---[GC]G------[ACA-UACU{GG}C-UCAU{U---}A-CU]GA-------------------------
--------------------------------------C[GCU{-GAG---}GC-GC]GA-------AA[GC-GUGGG{-
GAG-}C{A-AA}C-AGG]-----AU-UA--GAUAC-----[C-CUG{-G-UA}GUCC-AC-GC]-CGU-AAAC-GAU[GA
U-UGC]U-A[GUU--GUCGGGC-UG]------------------------------------------------------
-----------------------------------CAUG-----------------------------------------
--------------------------------------------------------------------------------
----------------------------[C-A-GUU-CGGU----GAC]-GCA---------[GC]-UAAC--[G-C]-A
-UU-AA[GCA------AUC]C-[GCCU--GG]G-G[AG-U{A---C}GG-UC]-GCA-A-[GAUU--{AAA}AC-U]CAA
[A------GGA]A-U[UG-AC{G}GGG--GCCC-G]----CA-CAA--[G---C-G-GU]--GG[AG-CAU-GU-GGU]-
-UU-AA---[U(U)C-G]-AAGCAA-CG-[C-G(C)-A]---GA-ACC-U-UA-[CC-ACC-UU]--UU-GA-CA---[U
G--C-CUGG]--------------A-UC-[GCCAC-G]--GAGA--[CGU-GG-U]-UU--------------[UCCC]-
-------------------------------------------------UUCG---------------------------
-------------------------[GGGA]-----[C--CAGG{A}CA]C-----A[GG{-U}GC{UG-}CA-UG-GCU
G--(U)C-GUC]-A[GC-UC]---[G-UG-UC]--GUGA-[GAUGU]--U[GG-G]-UUAAGU-[CCC]GC--------A
AC[G-AG-C]GCA------AC[CCU]-CG--[CCA--UUAG{-U}U(G)-CC{-AU-}C-A]-U----------------
--------------------------------------------------------------------------------
--------------------------------------------------------------------------------
----UUAG------------------------------------------------------------------------
--------------------------------------------------------------------------------
--------------------------------------------------------------------------------
--------------------------------------------------------------------------------
----------------------------------U[U-GGG--(A)A{C----U}C-U-AAUG-G]G--A-[CU-(G)CC
G----------G-U]-------------------GCUAA-----------[G-CCG-G-(A)G--G]--A--AGGU--G-
-[GG-G]A-U[GAC-G(U)C{A--}AG-U{C---C--U}CA-UGG-CC-C]UUA----C[A-GGG-UGG]-GCU-[AC{A
-}CACGUG-CU]AC--AAU[G---GC-GAC{UA-CAGA---}GGG]----------------------------------
--------------------------------------------------------------------------C-----
---------------------------------UAAU------[CCC{------AAAAA-}GUC-GU-C]U-C-AGU-UC
--------GGA-U-[UGU-CCUC]-----------------------------------------------UG--CAACU
--C[G-AGGGC-A]U-----GAAG-UUGG-A[AUC-GC]UAG-UA[AU--CG----CG-G]A-U---CAGCA----U-G[
CC-GCGG-U]-GAAUAC-GUU-CC[C-GGGCCU-UGU{A-}CA]CACC-G--CCCG-UCA---[CA--CC-(A)U--G-G
{GA--}G---UUGGUUCU-ACC{--CGA------A}G(G)-CGA-U{G-C}GC--U{AA-}CC]----------------
--------------------------GCAA--------------------------------------------------
--------------------------------[GG{A-}GGC{A---}G-UCG-(A)C{C--AC}GG--------UAG-G
GU-CAGC{G--A}CUG(G)GG-UG]-AA-G-UCGU-AAC-AA-GG[UAG-CCoo-ooo]oooo-[ooo-ooo-oooo]oo
oooooo--------------------------------------------------------------------------
--------------------------------------------*
//

acc:Z69197
src:
str:
ta1:Bacteria Proteobacteria {beta subdivision} {environmental samples}
chg:
rem:
aut:Stephen J.R., McCaig A.E., Smith Z., Prosser J.I., Embley T.M.
ttl:Molecular Diversity of Soil and Marine 16S rRNA Gene Sequences  Related to Beta-Subgroup Ammonia-Oxidizing Bacteria
jou:Appl. Environ. Microbiol.
dat:1996
vol:62
pgs:4147-4154
mty:SSU
seq:unidentified beta proteobacterium Z69197
--------------------------------------------------------------------------------
--------------------------ooo[oo-ooo]o-----oo[o-ooo]-[o-oooo]-o[ooo-o{o}oo--oooo
]---o[ooo-ooo{-o-}o]o----o-ooo--[oo-o{o--}ooo]-o--o[ooo{-oo--}oo{o}o-o{oo}o-oooo
oo]-----------------------------------------------------------------------------
-------oooo---------------------------------------------------------------------
------------------------------------------------[oooo{o}oooo-o{oo}oo-ooo]o-oo--o
oo-[o-oo]-oooo---ooo-[o-oo--ooo{----oo}o-o{oo--o}ooo--o-ooo]--------------------
-------------------------------------o[o(o)-oo{o--ooooo-}oo-ooo]-oooo---[oo--C-G
C{GCUAAUA-}CC-(G)C]AUA-------------------AU[CU--C]------------------------------
---------------------UAUG-------------------------------------------------------
--------------------------------------------------------------------------------
-------------------------------[G-AG]-------------------------------------------
--------------------------------------------------------------------------------
--------------------------------------------------------------------------------
--------------------------------------------------------------------A-AAA-[G-CAG
GG{----G--A}UC]-----------------------------------------------------------------
--------------------------------------------------GCAA--------------------------
--------------------------------------------------------------------------------
-----[G---ACCUU-GC]G---------------------------------------------[CUUU-UGG{AG---
}C-G{G-}CCG-AU-G]------U[CUG-A------U{U-----A-}GCU{A----G}UU-GG-UG-AG(G)U]----AA
A-[G(G)-CUUACCA-----AGGC{-U--UCG}A-UCAG]U-------------A[GCUG-GUCU]-GAGA--[GGAC{-
GAC}C-AG-C^CA-C]-A[CU-GGG]-AC-UGA-GAC-ACGG-[CC-CAG]A-[CUCC]U-AC------G[G-G-AG]GC
--A[GC-A-GUG]---GGGAAUU--[U{U}GGA{-C-AA}UGG-GG]G----CAA--[CCC-UG{A---}UCCA]G-[C{
CA-}UG-CCG-C]GU---------[GAG---U{--GAA-GAA-}G---GCC]----------------------------
------UUCG---------------------------------[GGU-U{-G-UA--AA}GCU-C]--------------
-----------------------------UU[U{CAG}-CC-(G)G{AAC--GAA-}A{A}GG---UUA-CGG]U-----
------------------------------------------UAAU----------------------------------
----------------------AC[CCGUGAC-U{AA}U{-GACGGU-A}C-(A)GG{AA-G-}A]A--GAAG[CAC-C]
--[GG-C]-UAA---[CU-ACG]U--G-CCAGC---A[GCC]GC-GG--UAAU--A[C----GUAG]-[GGU-G]CG[A-
G-CGU-UAA-UC]GGAA-UUA--[CUGGG--C]GUA----AAGC[GU-G-C{GC-A}G-G-C]G--------------[G
UUUU--G{CA}AGUC-AGAUG{UG-A-AAUC}CCCGGG]-----------------------------------------
--CUUAA-------------------------------------------------------[C-CUGGG{AAC------
-----U-G}CGUU-UGA{A-A}C-U{A}CAA-G----GC]----------------------------------------
--------------------------------------------------------------------------------
--------------------------------------------------------------------------------
--------------------------------------------------------------------------------
--------------------------------------------------------------------------------
--------------------------------------------------------------------------------
--------------------------------------------------------------------------------
--------------------------------------------------------------------------------
--------------------------------------------------------------------------------
--------------------------------------------------------------------------------
--------------------------------------------------------------------------------
--------------------------------------------------------------------------------
--------------------------------------------------------------------------------
--------------------------------------------------------------------------------
--------------------------------------------------------------------------------
--------------------------------------------------------------------------------
--------------------------------------------------------------------------------
------------------------------------------UAG[AGU{G-}UGG--C{-AGA---}GGGGG-GU]---
-----------[G{G-A--A}UU-CCA-C-GU{--GU-A}GCA]-----GUGAAA-----[UGC{GUA-GAG}AUG--UG
GA-G{G-AA}C]ACCG-AU---G[GC]--GAAG---[GC]A------[GCC-CCCU{GG}G-UUA{AC---}A-CU]GA-
--------------------------------------------------------------C[GCU{-CAG---}GC-A
C]GA-------AA[GC-GUGGG{-GAG-}C{A-AA}C-AGG]-----AU-UA--GAUAC-----[C-CUG{-G-UA}GUC
C-AC-GC]-CCU-AAAC-GAU[GUC-AAC]U-A[GUU--GUCGGGU-CU]------------------------------
-----------------------------------------------------------UAAC-----------------
--------------------------------------------------------------------------------
----------------------------------------------------[G-G-GCU-UGGU----AAC]-GCA---
------[CG]-UAA[C--G]-C-G-UG-AA[GUU------GAC]C-[GCCU--GG]G-G[AG-U{A---C}GG-UC]-GC
A-A-[GAUU--{AAA}AC-U]CAA[A------GGA]A-U[UG-AC{G}GGG--ACCC-G]----CA-CAA--[G---C-G
-GU]--GG[AU-UAU-GU-GGA]--UU-AA---[UUC-G]-AUGCAA-CG-[C-GA-A]---AA-ACC-U-UA-[CC-UA
C-CC]--UU-GA-CA---[UG--U-AUCG]--------------A-A[G-CCCGC-C]--GAGA--[GGU-GG-GC]G--
-------------[U(G)CCC]-------------------------------------------------GAAA-----
----------------------------------------------[GGG(A)A]-----[C--GGUA{A}CA]C-----
A[GG{-U}GC{UG-}CA-UG-GCUG--(U)C-GUC]-A[GC-UC]---[G-UG-UC]--GUGA-[GAUGU]--U[GG-G]
-UUAAGU-[CCC]GC--------AAC[G-AG-C]GCA------AC[CCU]-UG--[UCA--UUAA{-U}UG-CC{-AU-}
C-A]-U--------------------------------------------------------------------------
--------------------------------------------------------------------------------
--------------------------UCAG--------------------------------------------------
--------------------------------------------------------------------------------
--------------------------------------------------------------------------------
--------------------------------------------------------------------------------
--------------------------------------------------------U[U-GGG--CA{C----U}U-U-A
AUG-A]A--A-[CU-(G)CCG----------G-U]-------------------GACAA-----------[A-CCG-G-(
A)G--G]--A--AGGU--G--[GG-G]A-U[GAC-G(U)C{A--}AG-U{C---C--U}CA-UGG-CC-C]UUA----U[
G-GGU-AGG]-GCU-[UC{A-}CACGUA-AU]AC--AAU[G---GC-GCGU{A-CAGA---}GGG]--------------
--------------------------------------------------------------------------------
--------------UU-[GC{CA--A}CC-C]--GCGA-[G-GG{G-G----A}GC]----UAAU------[CUC{----
--AGooo}oooo-oo-o]o-o-ooo-oo--------ooo-o-[ooo-oooo]----------------------------
-------------------oo--ooooo--o[o-ooooo-o]o-----oooo-oooo-o[ooo-oo]ooo-oo[oo--oo
----oo-o]o-o---ooooo----o-o[oo-oooo-o]-oooooo-ooo-oo[o-oooooo-ooo{o-}oo]oooo-o--
oooo-ooo---[oo--oo-(o)o--o-o{oo--}o---oooooooo-ooo{--ooo------o}oo-ooo-o{o-o}oo-
-o{oo-}oo]------------------------------------------oooo------------------------
----------------------------------------------------------[oo{o-}ooo{o---}o-ooo-
oo{o--oo}oo--------ooo-ooo-oooo{o--o}ooo(o)oo-oo]-oo-o-oooo-ooo-oo-oo[ooo-oooo-o
oo]oooo-[ooo-ooo-oooo]oooooooo--------------------------------------------------
--------------------------------------------------------------------*
//

acc:AJ233431
src:
str:DSM 30121
ta1:Bacteria Proteobacteria {gamma subdivision} Enterobacteriaceae Serratia
chg:
rem:
aut:Sproer C., Mendrock U., Swiderski J., Lang E., Stackebrandt E.
ttl:The phylogenetic position of Serratia, Buttiauxella, and some other genera of the family Enterobacteriaceae
jou:Int. J. Syst. Bacteriol.
dat:1999
vol:49
pgs:1433-1438
mty:SSU
seq:Serratia marcescens AJ233431
--------------------------------------------------------------------------------
--------------------------ooo[oo-ooo]o-----oo[o-ooo]-[o-GCUC]-A[GAU-U{G}AA--CGCU
]---G[GCG-GCA-G-G]C----U-UAA--[CA-C{A--}UGC]-A--A[GUC{-GA--}GC{G}G-U{AG}C-AC{A}G
GG-GAG]-------------------------------------------------------------------------
-------CUUG---------------------------------------------------------------------
---------------------------------------------[CUCCCU{GG}GUGA-C{GA}GC-GGC]G-GA--C
GG-[G-UG]-AGUA---AUG-[U-CU--GGG{----AA}A-C{UG--C}CUG--A-UGG]--------------------
-------------------------------------A[G(G)-GG{G--AUAA}C-UA-CUG]-GAAA---[CG--G-U
AG{CUAAUA-}CC-(G)C]AUA-------------------AC[GU--C]------------------------------
---------------------GCAA-------------------------------------------------------
--------------------------------------------------------------------------------
-------------------------------[G-AC]-------------------------------------------
--------------------------------------------------------------------------------
--------------------------------------------------------------------------------
--------------------------------------------------------------------C-AAA-[G-AGG
GG{----G--A}CC]-----------------------------------------------------------------
--------------------------------------------------UUCG--------------------------
--------------------------------------------------------------------------------
-----[G---GCCUC-UU]G---------------------------------------------[CCAU-CAG{AU---
}G-U{G-}CCC-AG-A]------U[GGG-A------U{U-----A-}GCU{A----G}UA-GG-UG-GG(G)U]----AA
U-[G(G)-CUCACCU-----AGGC{-G--ACG}A-UCCC]U-------------A[GCUG-GUCU]-GAGA--[GGAU{-
GAC}C-AG-C^CA-C]-A[CU-GGA]-AC-UGA-GAC-ACGG-[UC-CAG]A-[CUCC]U-AC------G[G-G-AG]GC
--A[GC-A-GUG]---GGGAAUA--[U{U}GCA{-C-AA}UGG-GC]G----CAA--[GCC-UG{A---}UGCA]G-[CC
{A-}UG-CCG-C]GU---------[GUG---U{--GAA-GAA-}G---GCC]----------------------------
------UUCG---------------------------------[GGU-U{-G-UA--AA}GCA-C]--------------
-----------------------------UU[U{CA}G-CG-AG{GAG--GAA-}GGUG---GUG-AGC]U---------
--------------------------------------UAAU--------------------------------------
------------------AC[GUUCAUC-A{A}UU{-GACGUU-A}C-UCGC{A-G-}A]A--GAAG[CAC-C]--[GG-
C]-UAA---[CU-CCG]U--G-CCAGC---A[GCC]GC-GG--UAAU--A[C----GGAG]-[GGU-G]CA[A-G-CGU-
UAA-UC]GGAA-UUA--[CUGGG--C]GUA----AAGC[GC-A-C{GC-A}G-G-C]G--------------[GUUUG--
UU{A}AGUC-AGAUG{UG-A-AAUC}CCCGGG]-------------------------------------------CUCA
A-------------------------------------------------------[C-CUGGG{AAC-----------U
-G}CAUU-UGA{A-A}C-UGGCA-A----GC]------------------------------------------------
--------------------------------------------------------------------------------
--------------------------------------------------------------------------------
--------------------------------------------------------------------------------
--------------------------------------------------------------------------------
--------------------------------------------------------------------------------
--------------------------------------------------------------------------------
--------------------------------------------------------------------------------
--------------------------------------------------------------------------------
--------------------------------------------------------------------------------
--------------------------------------------------------------------------------
--------------------------------------------------------------------------------
--------------------------------------------------------------------------------
--------------------------------------------------------------------------------
--------------------------------------------------------------------------------
--------------------------------------------------------------------------------
--------------------------------------------------------------------------------
----------------------------------UAG[AGUC-UCG--U{-AGA---}GGGGG-(G)U]-----------
---[A{G-A--A}UU-CCA-G-GU{--GU-A}GCG]-----GUGAAA-----[UGC{GUA-GAG}AUC--UGGA-G{G-A
A}U]ACCG-GU---G[GC]--GAAG---[GC]G------[G(G)C-CCCU{GG}A-CGA{A}G---A-CU]GA-------
--------------------------------------------------------C[GCU{-CAG---}GU-GC]CA--
-----AA[GC-GUGGG{-GAG-}C{A-AA}C-AGG]-----AU-UA--GAUAC-----[C-CUG{-G-UA}GUCC-AC-G
C]-UGU-AAAC-GAU[GUC-GAU]U-U[GGA--GGUUGUG-CC]------------------------------------
-----------------------------------------------------CUUG-----------------------
--------------------------------------------------------------------------------
---------------------------------------------A[G-G-CGU-GGCU----UCC]-GGA---------
[GC]-UAAC--[G-C]-G-UU-AA[AUC------GAC]C-[GCCU--GG]G-G[AG-U{A---C}GG-CC]-GCA-A-[G
GUU--{AAA}AC-U]CAA[A------UGA]A-U[UG-AC{G}GGG--GCCC-G]----CA-CAA--[G---C-G-GU]--
GG[AG-CAU-GU-GGU]--UU-AA---[UUC-G]-AUGCAA-CG-[C-GA-A]---GA-ACC-U-UA-[CC-UAC-UC]-
-UU-GA-CA---[UC--C-AGAG]--------------A-A[C-{UU}UCC-A]--GAGA--[UGG-A{U-U}G]G----
-----------[U(G)CC]U--------------------------------------------------UCG-------
---------------------------------------------[GG(A)A]-----[C--UCUG{A}GA]C-----A[
GG{-U}GC{UG-}CA-UG-GCUG--(U)C-GUC]-A[GC-UC]---[G-UG-UU]--GUGA-[AAUGU]--U[GG-G]-U
UAAGU-[CCC]GC--------AAC[G-AG-C]GCA------AC[CCU]-UA--[UCC--UUU{G-U}U(G)-CC{-AG-}
C-G-G]--------------------------------------------------------------------------
--------------------------------------------------------------------------------
--------------------------UUCG--------------------------------------------------
--------------------------------------------------------------------------------
--------------------------------------------------------------------------------
--------------------------------------------------------------------------------
-------------------------------------------------------G[CC-GGG--(A)A{C----UC-}A
-AAGG-A]G--A-[CU-(G)CCA----------G-U]-------------------GAUAA-----------[A-CUG-G
-(A)G--G]--A--AGGU--G--[GG-G]A-U[GAC-G(U)C{A--}AG-U{C---A--U}CA-UGG-CC-C]UUA----
C[G-AGU-AGG]-GCU-[AC{A-}CACGUG-CU]AC--AAU[G---GC-AUAU{A-CAAA---}GAG]------------
--------------------------------------------------------------------------------
----------------AA-[GC{GA--C}CU-C]--GCGA-[G-AG{C-A----A}GC]----GGAC------[CUC{--
----AUAAA}GUAU-GU-C]G-U-AGU-CC--------GGA-U-[UGG-AGUC]--------------------------
---------------------UG--CAACU--C[G-ACUCC-A]U-----GAAG-UCGG-A[AUC-GC]UAG-UA[AU--
CG----UA-G]A-U---CAGAA----U-G[CU-ACGG-U]-GAAUAC-GUU-CC[C-GGGCCU-UGU{A-}CA]CACC-G
--CCCG-UCA---[CA--CC-(A)U--G-G{GA--}G---UGGGUUGC-AAA{--AGA------A}GU-AGG-U{A-G}C
U--U{AA-}CC]------------------------------------------UUCG----------------------
------------------------------------------------------------[GG{A-}GGG{C---}G-CU
U-AC{C--AC}UU--------UGU-GAU-UCAU{G--A}CUG(G)GG-UG]-AA-G-UCGU-AAC-AA-GG[UAA-CCGU
-AGG]GGAA-[CCU-GCG-Gooo]oooooooo------------------------------------------------
----------------------------------------------------------------------*
//

acc:AJ007005
src:
str:
ta1:Bacteria Proteobacteria
chg:
rem:
aut:Juteau P.
ttl:
jou:
dat:
vol:
pgs:
mty:SSU
seq:Pseudomonas sp. AJ007005
--------------------------------------------------------------------------------
--------------------------ooo[oo-ooo]o-----oo[o-oAU]-[G-GCUC]-A[GAU-U{G}AA--CGCU
]---G[GCG-GCA-G-G]C----C-UAA--[CA-C{A--}UGC]-A--A[GUC{-GA--}GC(G)G-A{UGA-}GGGGAG
]-------------------------------------------------------------------------------
-----CUUG-----------------------------------------------------------------------
----------------------------------------------[CUCCCU{GAU-}UU(A)GC-GGC]G-GA--CGG
-[G-UG]-AGUA---AUG-[C-CU--AGG{----AA}U-C{UG--CC}UG--G-UAG]----------------------
-----------------------------------U[G(G)-GG{G--AUAA}C-GU-UCC]-GAAA---[GG--A-ACG
{CUAAUA-}CC-(G)C]AUA-------------------CG[UC--C]--------------------------------
-------------------UACG---------------------------------------------------------
--------------------------------------------------------------------------------
-----------------------------[G-GA]---------------------------------------------
--------------------------------------------------------------------------------
--------------------------------------------------------------------------------
------------------------------------------------------------------G-AAA-[G-CAGGG
{----G--A}CC]-------------------------------------------------------------------
------------------------------------------------UUCG----------------------------
--------------------------------------------------------------------------------
---[G---GCCUU-GC]G---------------------------------------------[CUAU-CA{AAU---}G
-A{G-}CCU-AG-G]------U[CGG-A------U{U-----A-}GCU{A----G}UU-GG-UG-AG(G)U]----AAU-
[G(G)-CUCACCA-----AGGC{-G--ACG}A-UCCG]U-------------A[ACUG-GUCU]-GAGA--[GGAU{-GA
U}C-AG-U^CA-C]-A[CU-GGA]-AC-UGA-GAC-ACGG-[UC-CAG]A-[CUCC]U-AC------G[G-G-AG]GC--
A[GC-A-GUG]---GGGAAUA--[U{U}GGA{-C-AA}UGG-GC]G----AAA--[GCC-UG{A---}UCCA]G-[CC{A
-}UG-CCG-C]GU---------[GUG---U{--GAA-GAA-}G---GUC]------------------------------
----UUCG---------------------------------[GAU-U{-G-UA--AA}GCA-C]----------------
---------------------------UU[U{AA}G-UU-GG{GAG--GAA-}GGGC---GUU-UGG]C-----------
------------------------------------UAAU----------------------------------------
----------------AU[CCAGGCG-U{U}UU{-GACGUU-A}C-CGAC{A-G-}A]A--UAAG[CAC-C]--[GG-C]
-UAA---[CU-UCG]U--G-CCAGC---A[GCC]GC-GG--UAAU--A[C----GAAG]-[GGU-G]CA[A-G-CGU-UA
A-UC]GGAA-UUA--[CUGGG--C]GUA----AAGC[GC-G-C{GU-A}G-G-U]G--------------[GUUCG--UU
{A}AGUU-GGAUG{UG-A-AAGC}CCCGGG]-------------------------------------------CUCAA-
------------------------------------------------------[C-CUGGG{AAC-----------U-G
}CAUC-CAA{A-A}C-UGGCG-A----GC]--------------------------------------------------
--------------------------------------------------------------------------------
--------------------------------------------------------------------------------
--------------------------------------------------------------------------------
--------------------------------------------------------------------------------
--------------------------------------------------------------------------------
--------------------------------------------------------------------------------
--------------------------------------------------------------------------------
--------------------------------------------------------------------------------
--------------------------------------------------------------------------------
--------------------------------------------------------------------------------
--------------------------------------------------------------------------------
--------------------------------------------------------------------------------
--------------------------------------------------------------------------------
--------------------------------------------------------------------------------
--------------------------------------------------------------------------------
--------------------------------------------------------------------------------
--------------------------------UAG[AGUA-CGG--U{-AGA---}GGGUG-GU]--------------[
G{G-A--A}UU-UCC-U-GU{--GU-A}GCG]-----GUGAAA-----[UGC{GUA-GAU}AUA--GGAA-G{G-AA}C]
ACCA-GU---G[GC]--GAAG---[GC]G------[ACC-ACCU{GG}A-CUG{A}U---A-CU]GA-------------
--------------------------------------------------C[ACU{-GAG---}GU-GC]GA-------A
A[GC-GUGGG{-GAG-}C{A-AA}C-AGG]-----AU-UA--GAUAC-----[C-CUG{-G-UA}GUCC-AC-GC]-CGU
-AAAC-GAU[GUC-AAC]U-A[GCC--GUUGGAA-UC]------------------------------------------
-----------------------------------------------CUUG-----------------------------
--------------------------------------------------------------------------------
---------------------------------------A[G-A-UUU-UAGU----GGC]-GCA---------[GC]-U
AAC--[G-C]-A-UU-AA[GUU------GAC]C-[GCCU--GG]G-G[AG-U{A---C}GG-CC]-GCA-A-[GGUU--{
AAA}AC-U]CAA[A------UGA]A-U[UG-AC{G}GGG--GCCC-G]----CA-CAA--[G---C-G-GU]--GG[AG-
CAU-GU-GGU]--UU-AA---[UUC-G]-AAGCAA-CG-[C-GA-A]---GA-ACC-U-UA-[CC-UGG-CC]--UU-GA
-CA---[UG--C-UGAG]--------------A-A[C{-UU}UCC-A]--GAGA--[UGG-A{U-U}G]G----------
-----[U(G)CC]--------------------------------------------------UUCG-------------
---------------------------------------[GG(A)G]-----[C--UCAG{A}CA]C-----A[GG{-U}
GC{UG-}CA-UG-GCUG--(U)C-GUC]-A[GC-UC]---[G-UG-UC]--GUGA-[GAUGU]--U[GG-G]-UUAAGU-
[CCC]GU--------AAC[G-AG-C]GCA------AC[CCU]-UG--[UCC--UUA{G-U}U(A)-CC{-AG-}C-A-C]
G-------------------------------------------------------------------------------
--------------------------------------------------------------------------------
--------------------UUAU--------------------------------------------------------
--------------------------------------------------------------------------------
--------------------------------------------------------------------------------
--------------------------------------------------------------------------------
-------------------------------------------------G[GU-GGG--(C)A{C----UC-}U-AAGG-
A]G--A-[CU-(G)CCG----------G-U]-------------------GACAA-----------[A-CCG-G-(A)G-
-G]--A--AGGU--G--[GG-G]A-U[GAC-G(U)C{A--}AG-U{C---A--U}CA-UGG-CC-C]UUA----C[G-GC
C-AGG]-GCU-[AC{A-}CACGUG-CU]AC--AAU[G---GU-CGGU{A-CAAA---}GGG]------------------
--------------------------------------------------------------------------------
----------UU-[GC{CA--A}GC-C]--GCGA-[G-GU{G-G----A}GC]----UAAU------[CCC{------AU
AAA}ACCG-AU-C]G-U-AGU-CC--------GGA-U-[CGC-AGUC]--------------------------------
---------------UG--CAACU--C[G-ACUGC-G]U-----GAAG-UCGG-A[AUC-GC]UAG-UA[AU--CG----
UG-A]A-U---CAGAA----U-G[UC-ACGG-U]-GAAUAC-GUU-CC[C-GGGCCU-UGU{A-}CA]CACC-G--CCCG
-UCA---[CA--CC-(A)U--G-G{GA--}G---UGGGUUGC-UCC{--AGA------A}GU-AGC-U{A-G}UC--U{A
A-}CC]------------------------------------------GCAA----------------------------
------------------------------------------------------[GG--GGA{C---}G-GUU-AC{C--
AC}oo--------ooo-ooo-oooo{o--o}ooo(o)oo-oo]-oo-o-oooo-ooo-oo-oo[ooo-oooo-ooo]ooo
o-[ooo-ooo-oooo]oooooooo--------------------------------------------------------
--------------------------------------------------------------*
//

acc:AB008506
src:
str:ND5
ta1:Bacteria Proteobacteria {beta subdivision}
chg:
rem:
aut:Iizuka T., Yamanaka S., Nishiyama T., Hiraishi A.
ttl:Isolation and phylogenetic analysis of aerobic copiotrophic ultramicrobacteria from urban soil
jou:J. Gen. Appl. Microbiol.
dat:1998
vol:44
pgs:75-84
mty:SSU
seq:ultramicrobacterium str. ND5 AB008506
--------------------------------------------------------------------------------
--------------------------ooo[oo-ooo]o-----oo[o-ooo]-[o-oooo]-o[oAU-U{G}AA--CGCU
]---G[GCG-GCA-U-G]C----C-UUA--[CA-C{A--}UGC]-A--A[GUC{-GA--}AC{G}G-C{AG}C-ACGGGA
-G]-----------------------------------------------------------------------------
-----CUUG-----------------------------------------------------------------------
---------------------------------------------[CUCCU{G}GUGG-C{GA}GU-GGC]G-AA--CGG
-[G-UG]-AGUA---AUA-[U-AU--CGG{----AA}C-G{UA--C}CC{U--A-}GAG]--------------------
-------------------------------------U[G(G)-GG{G--AUAAC-}GC-AGC]-GAAA---[GU--U-G
C{GCUAAUA-}CC-(G)C]AUA-------------------CG[AU--C]------------------------------
---------------------UACG-------------------------------------------------------
--------------------------------------------------------------------------------
-------------------------------[G-AU]-------------------------------------------
--------------------------------------------------------------------------------
--------------------------------------------------------------------------------
--------------------------------------------------------------------G-AAA-[G-UGG
GG{----G--A}UC]-----------------------------------------------------------------
--------------------------------------------------GCAA--------------------------
--------------------------------------------------------------------------------
-----[G---ACCUC-AU]G---------------------------------------------[CUC{A-U}GG{AG-
--}C-G{G-}CCG-AU-A]------U[CUG-A------U{U-----A-}GCU{A----G}UU-GG-UG-GG(G)U]----
AAA-[G(G)-CCUACCA-----AGGC{-A--UCG}A-UCAG]U-------------A[GCUG-GUCU]-GAGA--[GGAC
{-GAC}C-AG-C^CA-C]-A[CU-GGA]-AC-UGA-GAC-ACGG-[UC-CAG]A-[CUCC]U-AC------G[G-G-AG]
GC--A[GC-A-GUG]---GGGAAUU--[U{U}GGA{-C-AA}UGG-GG]G----CAA--[CCC-UG{A---}UCCA]G-[
CA{A-}UG-CCG-C]GU---------[GAG---U{--GAA-GAA-}G---GCC]--------------------------
--------UUCG---------------------------------[GGU-U{-G-UA--AA}GCU-C]------------
-------------------------------UU[U{UG}U-CA-GG{GAA--GAA-}A{C}GG---UGA-GGG]C-----
------------------------------------------UAAU----------------------------------
----------------------AU[CCUUUGC-U{AA}U{-GACGGU-A}C-CUGA{A-G-}A]A--UAAG[CAC-C]--
[GG-C]-UAA---[CU-ACG]U--G-CCAGC---A[GCC]GC-GG--UAAU--A[C----GUAG]-[GGU-G]CA[A-G-
CGU-UAA-UC]GGAA-UUA--[CUGGG--C]GUA----AAGC[GU-G-C{GC-A}G-G-C]G--------------[GUU
AU--GU{A}AGUC-AGAUG{UG-A-AAUC}CCCGGG]-------------------------------------------
CUCAA-------------------------------------------------------[C-CUGGG{AAU--------
---G-G}CAUU-UGA{G-A}C-UGCAU-G----GC]--------------------------------------------
--------------------------------------------------------------------------------
--------------------------------------------------------------------------------
--------------------------------------------------------------------------------
--------------------------------------------------------------------------------
--------------------------------------------------------------------------------
--------------------------------------------------------------------------------
--------------------------------------------------------------------------------
--------------------------------------------------------------------------------
--------------------------------------------------------------------------------
--------------------------------------------------------------------------------
--------------------------------------------------------------------------------
--------------------------------------------------------------------------------
--------------------------------------------------------------------------------
--------------------------------------------------------------------------------
--------------------------------------------------------------------------------
--------------------------------------------------------------------------------
--------------------------------------UAG[AGU{G-}UGU--C{-AGA---}GGGGG-GU]-------
-------[A{G-A--A}UU-CCA-C-GU{--GU-A}GCA]-----GUGAAA-----[UGC{GUA-GAG}AUG--UGGA-G
{G-AA}U]ACCG-AU---G[GC]--GAAG---[GC]A------[GCC-CCCU{GG}G-AUA{AC---}A-CU]GA-----
----------------------------------------------------------C[GCU{-CAU---}GC-AC]GA
-------AA[GC-GUGGG{-GAG-}C{A-AA}C-AGG]-----AU-UA--GAUAC-----[C-CUG{-G-UA}GUCC-AC
-GC]-CCU-AAAC-GAU[GUC-UAC]U-A[GUU--GUCGGGA-C]-----------------------------------
-------------------------------------------------------UUAA---------------------
--------------------------------------------------------------------------------
-----------------------------------------------UU-[G-UCU-UGGU----AAC]-GCA-------
--[GC]-UAAC--[G-C]-G-UG-AA[GUA------GAC]C-[GCCU--GG]G-G[AG-U{A---C}GG-UC]-GCA-A-
[GAUU--{AAA}AC-U]CAA[A------GGA]A-U[UG-AC{G}GGG--ACCC-G]----CA-CAA--[G---C-G-GU]
--GG[AU-GAU-GU-GGA]--UU-AA---[UUC-G]-AUGCAA-CG-[C-GA-A]---AA-ACC-U-UA-[CC-UAC-CC
]--UU-GA-CA---[UG--U-ACGG]--------------A-A[C-CUCUG-A]--GAGA--[UUA-GA-GG]G------
---------[U(G)CUC]-------------------------------------------------GAAA---------
------------------------------------------[GAG(A)G]-----[C--CGUA{A}CA]C-----A[GG
{-U}GC{UG-}CA-UG-GCUG--(U)C-GUC]-A[GC-UC]---[G-UG-UC]--GUGA-[GAUGU]--U[GG-G]-UUA
AGU-[CCC]GC--------AAC[G-AG-C]GCA------AC[CCU]-UG--[UCA--UUAG{-U}UG-CU{-A--}C]--
--------------------------------------------------------------------------------
--------------------------------------------------------------------------------
----------------------GAAA------------------------------------------------------
--------------------------------------------------------------------------------
--------------------------------------------------------------------------------
--------------------------------------------------------------------------------
-------------------------------------------------------[GGG--CA{C----U}C-U-AAUG-
A]G--A-[CU-(G)CCG----------G-U]-------------------GACAA-----------[A-CCG-G-(A)G-
-G]--A--AGGU--G--[GG-G]A-U[GAC-G(U)C{A--}AG-U{C---C--U}CA-UGG-CC-C]UUA----U[G-GG
U-AGG]-GCU-[UC{A-}CACGUC-AU]AC--AAU[G---GU-ACAU{A-CAGA---}GGG]------------------
--------------------------------------------------------------------------------
----------CC-[GC{CA--A}CC-C]--GCGA-[G-GG{G-G----A}GC]----UAAU------[CCC{------AG
AAA}GUGU-AU-C]G-U-AGU-CC--------GGA-U-[UGU-AGUC]--------------------------------
---------------UG--CAACU--C[G-ACUAC-A]U-----GAAG-UUGG-A[AUC-GC]UAG-UA[AU--CG----
CG-G]A-U---CAGCA----U-G[UC-GCGG-U]-GAAUAC-GUU-CC[C-GGGUCU-UGU{A-}CA]CACC-G--CCCG
-UCA---[CA--CC-(A)U--G-G{GA--}G---CGGGUUUC-ACC{--AGA------A}GU-AGG-U{A-G}CC--U{A
A-}CC]------------------------------------------GCAA----------------------------
------------------------------------------------------[GG{A-}GGG{C---}G-CUU-AC{C
--AC}GG--------UGG-GAU-UCGU{G--A}CUG(G)GG-UG]-oo-o-oooo-ooo-oo-oo[ooo-oooo-ooo]o
ooo-[ooo-ooo-oooo]oooooooo------------------------------------------------------
----------------------------------------------------------------*
//

acc:AJ000215
src:
str:
ta1:Bacteria Proteobacteria {gamma subdivision} Alteromonadaceae Shewanella
chg:
rem:
aut:Ziemke F., Hoefle M.G., Lalucat J., Rossello-Mora R.A.
ttl:Reclassification of Shewanella putrefaciens Owen's group II as Shewanella baltica sp. nov
jou:Int. J. Syst. Bacteriol.
dat:1998
vol:48
pgs:179-186
mty:SSU
seq:Shewanella baltica AJ000215
--------------------------------------------------------------------------------
--------------------------ooo[oo-ooo]o-----oo[o-oAU]-[G-GCUC]-A[GAU-U{G}AA--CGCU
]---G[GCG-GCA-G-G]C----C-UAA--[CA-C{A--}UGC]-A--A[GUC{-GA--}GC{G}G-C{AG}C-GGGAAG
-AUAG]--------------------------------------------------------------------------
-----CUUG-----------------------------------------------------------------------
------------------------------------------[CUAUCUUU{G}CCGG-C{GA}GC-GGC]G-GA--CGG
-[G-UG]-AGUA---AUG-[C-CU--AGG{----GA}U-C{UG--C}CCA--G-UCG]----------------------
-----------------------------------A[G(G)-GG{G--AUAA}C-AG-UUG]-GAAA---[CG--A-CUG
{CUAAUA-}CC-(G)C]AUA-------------------CG[CC--C]--------------------------------
-------------------UACG---------------------------------------------------------
--------------------------------------------------------------------------------
-----------------------------[G-GG]---------------------------------------------
--------------------------------------------------------------------------------
--------------------------------------------------------------------------------
------------------------------------------------------------------G-AAA-[G-GAGGG
{----G--A}CC]-------------------------------------------------------------------
------------------------------------------------UUCG----------------------------
--------------------------------------------------------------------------------
---[G---GCCUU-CC]G---------------------------------------------[CGAU-UGG{AU---}G
-A{A-}CCU-AG-G]------U[GGG-A------U{U-----A-}GCU{A----G}UU-GG-UG-AG(G)U]----AAU-
[G(G)-CUCACCA-----AGGC{-G--ACG}A-UCCC]U-------------A[GCUG{-U}UCU]-GAGA--[GGA{U-
GAU}C-AG-C^CA-C]-A[CU-GGG]-AC-UGA-GAC-ACGG-[CC-CAG]A-[CUCC]U-AC------G[G-G-AG]GC
--A[GC-A-GUG]---GGGAAUA--[U{U}GCA{-C-AA}UGG-GG]G----AAA--[CCC-UG{A---}UGCA]G-[CC
{A-}UG-CCG-C]GU---------[GUG---U{--GAA-GAA-}G---GCC]----------------------------
------UUCG---------------------------------[GGU-U{-G-UA--AA}GCA-C]--------------
-----------------------------UU[U{CA}G-UA-GG{GAG--GAA-}A{G}GU---AGC-AGC]U-------
----------------------------------------UAAU------------------------------------
--------------------AC[GCUGUUG-C{UG}U{-GACGUU-A}C-CUAC{A-G-}A]A--GAAG[GAC-C]--[G
G-C]-UAA---[CU-CCG]U--G-CCAGC---A[GCC]GC-GG--UAAU--A[C----GGAG]-[GGU-C]CG[A-G-CG
U-UAA-UC]GGAA-UUA--[CUGGG--C]GUA----AAGC[GU-G-C{GC-A}G-G-C]G--------------[GUUUG
--UU{A}AGCG-AGAUG{UG-A-AAGC}CCCGGG]-------------------------------------------CU
CAA-------------------------------------------------------[C-CUGGG{AAU----------
-U-G}CAUU-UCG{A-A}C-UGGCG-A----AC]----------------------------------------------
--------------------------------------------------------------------------------
--------------------------------------------------------------------------------
--------------------------------------------------------------------------------
--------------------------------------------------------------------------------
--------------------------------------------------------------------------------
--------------------------------------------------------------------------------
--------------------------------------------------------------------------------
--------------------------------------------------------------------------------
--------------------------------------------------------------------------------
--------------------------------------------------------------------------------
--------------------------------------------------------------------------------
--------------------------------------------------------------------------------
--------------------------------------------------------------------------------
--------------------------------------------------------------------------------
--------------------------------------------------------------------------------
--------------------------------------------------------------------------------
------------------------------------UAG[AGUC-UUG--U{-AGA---}GGGGG-GU]-----------
---[A{G-A--A}UU-CCA-G-GU{--GU-A}GCG]-----GUGAAA-----[UGC{GUA-GAG}AUC--UGGA-G{G-A
A}U]ACCG-GU---G[GC]--GAAG---[GC]G------[GCC-CCCU{GG}A-CAA{A}G---A-CU]GA---------
------------------------------------------------------C[GCU{-CAG---}GC-AC]GA----
---AA[GC-GUGGG{-GAG-}C{A-AA}C-AGG]-----AU-UA--GAUAC-----[C-CUG{-G-UA}GUCC-AC-GC]
-CGU-AAAC-GAU[GUC-UAC]U-C[GGA--GUUUGGU-GU]--------------------------------------
---------------------------------------------------CUUG-------------------------
--------------------------------------------------------------------------------
-------------------------------------------A[A-C-ACU-GGGC----UCU]-CAA---------[G
C]-UAAC--[G-C]-A-UU-AA[GUA------GAC]C-[GCCU--GG]G-G[AG-U{A---C}GG-CC]-GCA-A-[GGU
U--{AAA}AC-U]CAA[A------UGA]A-U[UG-AC{G}GGG--GCCC-G]----CA-CAA--[G---C-G-GU]--GG
[AG-CAU-GU-GGU]--UU-AA---[UUC-G]-AUGCAA-CG-[C-GA-A]---GA-ACC-U-UA-[CC-UAC-UC]--U
U-GA-CA---[UC--C-ACAG]--------------A-A[U-UC(G)GU-A]--GAGA--[UAC-(A)G-GA]G------
---------[U(G)CC]--------------------------------------------------UUCG---------
-------------------------------------------[GG(A)A]-----[C--UGUG{A}GA]C-----A[GG
{-U}GC{UG-}CA-UG-GCUG--(U)C-GUC]-A[GC-UC]---[G-UG-UU]--GUGA-[AAUGU]--U[GG-G]-UUA
AGU-[CCC]GC--------AAC[G-AG-C]GCA------AC[CCC]-UA--[UCC--UUA{U-U}U(G)-CC{-AG-}C-
A-C]G---------------------------------------------------------------------------
--------------------------------------------------------------------------------
------------------------UAAU----------------------------------------------------
--------------------------------------------------------------------------------
--------------------------------------------------------------------------------
--------------------------------------------------------------------------------
-----------------------------------------------------G[GU-GGG--(A)A{C----UC-}U-A
GGG-A]G--A-[CU-(G)CCG----------G-U]-------------------GAUAA-----------[A-CCG-G-(
A)G--G]--A--AGGU--G--[GG-G]A-C[GAC-G(U)C{A--}AG-U{C---A--U}CA-UGG-CC-C]UUA----C[
G-AGU-AGG]-GCU-[AC{A-}CACGUG-CU]AC--AAU[G---GC-GAGU{A-CAGA---}GGG]--------------
--------------------------------------------------------------------------------
--------------UU-[GC{AA--A}GC-C]--GCGA-[G-GU{G-G----A}GC]----UAAU------[CUC{----
--ACAAA}GCUC-GU-C]G-U-AGU-CC--------GGA-U-[UGG-AGUC]----------------------------
-------------------UG--CAACU--C[G-ACUCC-A]U-----GAAG-UCGG-A[AUC-GC]UAG-UA[AU--CG
----UG-G]A-U---CAGAA----U-G[CC-ACGG-U]-GAAUAC-GUU-CC[C-GGGCCU-UGU{A-}CA]CACC-G--
CCCG-UCA---[CA--CC-(A)U--G-G{GA--}G---UGGGCUGC-AAA{--AGA------A}GU-GGG-U{A-G}CU-
-U{AA-}CC]------------------------------------------UUCG------------------------
----------------------------------------------------------[GG{G-}GGG{C---}G-CUC-
AC{C--AC}UU--------UGU-GGU-UCAU{G--A}CUG(G)GG-UG]-AA-G-UCGU-AAC-AA-GG[UAG-CCCU-A
GG]GGAA-[CCU-GGG-GCUG]GAUCACCo--------------------------------------------------
--------------------------------------------------------------------*
//

acc:U41049
src:
str:
ta1:Bacteria Proteobacteria {gamma subdivision} {sulfur-oxidizing symbionts}
chg:
rem:
aut:Krueger D.M., Dubilier N., Cavanaugh C.M.
ttl:Chemoautotrophic Symbiosis in the Tropical Clam Solemya  occidentalis (Bivalvia: Protobranchia): Ultrastructural and  Phylogenetic Analysis
jou:Unpublished
dat:
vol:
pgs:
mty:SSU
seq:Solemya occidentalis gill symbion U41049
--------------------------------------------------------------------------------
--------------------------ooo[oo-ooo]o-----oo[o-ooo]-[o-oooo]-o[oAU-U{G}AA--CGCU
]---G[GCG-GCA-U-G]C----U-UAA--[CA-C{A--}UGC]-A--A[GUC{-GA--}AC{G}GU{AAG}C-AGCGGA
-A]-----------------------------------------------------------------------------
-----CUUG-----------------------------------------------------------------------
--------------------------------------------U[UUCCG{G}CUGA-C{GA}GU-GGC]G-AA--CGG
-[G-UG]-AGUA---ACG-[C-GU--AGG{----AA}U-C{UA--C}CCA--G-UAG]----------------------
-----------------------------------U[G(G)-GG{G--ACAA}C-UU-CGG]-GAAA---[CC--G-AAG
{CUAAUA-}CC-(G)C]AUA-------------------AA[UC--C]--------------------------------
-------------------UUAG---------------------------------------------------------
--------------------------------------------------------------------------------
-----------------------------[G-GA]---------------------------------------------
--------------------------------------------------------------------------------
--------------------------------------------------------------------------------
------------------------------------------------------------------G-AAA-[G-GGGGG
{----U--C}UU]-------------------------------------------------------------------
------------------------------------------------UAUU----------------------------
--------------------------------------------------------------------------------
---[G---ACCUC-UC]G---------------------------------------------[CUGU-UGG{AU---}G
-A{G-}CCU-GC-G]------U[CGG-A------U{U-----A-}GUU{U----G}UU-GG-UA-GG(G)U]----AAU-
[G(G)-CCUACCA-----AAAC{-U--ACG}A-UCCG]U-------------A[GCUG-GUCU]-GAGA--[GGAC{-GA
U}C-AG-C^CA-C]-A[UU-GGG]-AC-UGA-GAC-ACGG-[CC-CAG]A-[CUCC]U-AC------G[G-G-AG]GC--
A[GC-A-GUG]---GGGAAUA--[U{U}GGA{-C-AA}UGG-GG]G----GAA--[CCC-UG{A---}UCCA]G-[CA{A
-}UG-CCG-C]GU---------[GUG---U{--GAA-GAA-}G---GCC]------------------------------
----UGCG---------------------------------[GGU-U{-G-UA--AA}GCA-C]----------------
---------------------------UU[U{CA}G-UA-GG{GAA--GAA-}AAAU---CUG-AGG]A-----------
------------------------------------UAAU----------------------------------------
----------------AC[CCUUGGA-U{C}UU{-GACGUA-A}C-CUAC{A-G-}A]A--GAAG[CAC-C]--[GG-C]
-UAA---[CU-CCG]U--G-CCAGC---A[GCC]GC-GG--UAAU--A[C----GGAG]-[GGU-G]CG[A-G-CGU-UA
A-UC]GGAA-UUA--[CUGGG--C]GUA----AAGC[GU-G-C{GU-A}G-G-C]G--------------[GUUU{U}A-
GU{A}AGUC-AGAUG{UG-A-AAGC}CCUGGG]-------------------------------------------CUUA
A-------------------------------------------------------[C-CUGGG{AAC-----------U
-G}CAUU-UGA{U-A}C-UGCUA-A----GC]------------------------------------------------
--------------------------------------------------------------------------------
--------------------------------------------------------------------------------
--------------------------------------------------------------------------------
--------------------------------------------------------------------------------
--------------------------------------------------------------------------------
--------------------------------------------------------------------------------
--------------------------------------------------------------------------------
--------------------------------------------------------------------------------
--------------------------------------------------------------------------------
--------------------------------------------------------------------------------
--------------------------------------------------------------------------------
--------------------------------------------------------------------------------
--------------------------------------------------------------------------------
--------------------------------------------------------------------------------
--------------------------------------------------------------------------------
--------------------------------------------------------------------------------
----------------------------------UAG[AGUU{-A}GG--U{-AGA---}GGGCA-GU]-----------
---[G{G-A--A}UU-CCA-C-AU{--GU-A}GCG]-----GUGAAA-----[UGC{GUA-GAU}AUG--UGGA-G{G-A
A}C]AUCCGAU---G[GC]--GAAG---[GC]G------[GCU-GCCU{AG}A-CC{AA}G---A-CU]GA---------
------------------------------------------------------C[GCU{-GAG---}GU-AC]GA----
---AA[GC-GUGGG{-GAG-}C{A-AA}C-AGG]-----AU-UA--GAUAC-----[C-CUG{-G-UA}GUCC-AC-GC]
-CGU-AAAC-GAU[GUC-AAC]U-A[GCC--GUUGGAU-UC]U-------------------------------------
---------------------------------------------------CUUU-------------------------
--------------------------------------------------------------------------------
-----------------------------------------AAU[G-A-AUU-UAGU----GGC]-GCA---------[G
C]-UAAC--[G-C]-G-GU-AA[GUU------GAC]C-[GCCU--GG]G-G[AG-U{A---C}GG-CC]-GCA-A-[GGU
U--{AAA}AC-U]CAA[A------GGA]A-U[UG-AC{G}GGG--GCCC-G]----CA-CAA--[G---C-G-GU]--GG
[AG-CAU-GU-GGU]--UU-AA---[UUC-G]-AUGCAA-CG-[C-GA-A]---GA-ACC-U-UA-[CC-AGU-CC]--U
U-GA-CA---[UC--C-UGCG]--------------A-A[C-UGCCU-A]--GAAA--[UAG-GU-AG]G----------
-----[U(G)CC]--------------------------------------------------UUCG-------------
---------------------------------------[GG(A)A]-----[C--GCGG{U}GA]C-----A[GG{-U}
GC{UG-}CA-UG-GCUG--(U)C-GUC]-A[GC-UC]---[G-UG-UC]--GUGA-[GAUGU]--U[GG-G]-UUAAGU-
[CCC]GU--------AAC[G-AG-C]GCA------AC[CCC]-UA--[UUU--UUA{G-U}U(G)-CC{-AG-}C-A-C]
G-------------------------------------------------------------------------------
--------------------------------------------------------------------------------
--------------------UAAU--------------------------------------------------------
--------------------------------------------------------------------------------
--------------------------------------------------------------------------------
--------------------------------------------------------------------------------
-------------------------------------------------G[GU-GGG--(A)A{C----UC-}U-AAGG-
A]G--A-[CU-(G)CCG----------G-U]-------------------GACAA-----------[A-CCG-G-(A)G-
-G]--A--AGGU--G--[GG-G]A-U[GAC-G(U)C{A--}AG-U{C---A--U}CA-UGG-CC-C]UUA----C[G-GA
C-UGG]-GCU-[AC{A-}CACGUG-CU]AC--AAU[G---GC-CGG{UA-CAGA---}GGG]------------------
--------------------------------------------------------------------------------
----------CC-[GC{UA--A}CC-U]--GCAA-[G-GG{G-G----A}GC]----UAAU------[CCC{------AG
AAAU}CCG-GU-C]G-U-AGU-CC--------GGA-U-[UGG-AGUC]--------------------------------
---------------UG--CAACU--C[G-ACUCC-A]U-----GAAG-UCGG-A[AUC-GC]UAG-UA[AU--CG----
CG-A]A-U---CAGAA----U-G[UC-GCGG-U]-GAAUAC-GUU-CC[C-GGGCCU-UGU{A-}CA]Cooo-o--oooo
-ooo---[oo--oo-(o)o--o-o{oo--}o---oooooooo-ooo{--ooo------o}oo-ooo-o{o-o}oo--o{o
o-}oo]------------------------------------------oooo----------------------------
------------------------------------------------------[oo{o-}ooo{o---}o-ooo-oo{o
--oo}oo--------ooo-ooo-oooo{o--o}ooo(o)oo-oo]-oo-o-oooo-ooo-oo-oo[ooo-oooo-ooo]o
ooo-[ooo-ooo-oooo]oooooooo------------------------------------------------------
----------------------------------------------------------------*
//

acc:X87272
src:
str:DSM 30131 T
ta1:Bacteria Proteobacteria {alpha subdivision} {Rhizobiaceae group} {Bradyrhizobium group} Bradyrhizobium
chg:
rem:
aut:Ludwig W., Rossello-Mora R., Aznar R., Klugbauer S., Spring S.,  Reetz K., Beimfohr C., Brockmann E., Kirchhof G., Dorn S.,  Bachleitner M., Klugbauer N., Springer N., Lane D., Nietupsky R.,  Weizenegger M., Schleifer K.H.
ttl:Comparative sequence analysis of 23S rRNA from proteobacteria.
jou:Syst. Appl. Microbiol.
dat:1995
vol:18
pgs:164-188
mty:SSU
seq:Bradyrhizobium japonicum X87272
--------------------------------------------------------------------------------
--------------------------ooA[GA-GUU]U-----GA[U-NNU]-[G-GCUC]-A[GAG-C{G}AA--CGCU
]---G[GCG-GCA-G-G]C----U-UAA--[CA-C{A--}UGC]-A--A[GUC{-GA--}GC(G)G-GCGU-A]------
--------------------------------------------------------------------------------
---GCAA-------------------------------------------------------------------------
-------------------------------------------------[UACG-UC(A)GC-GGC]A-GA--CGG-[G-
UG]-AGUA---ACG-[C-GU--GGG{----AA}C-G{UA--C}CUU--U-UGG]--------------------------
-------------------------------U[UC-GG{A--ACAA}C-AC-AGG]-GAAA---[CU--U-GUG{CUAAU
A-}CC-GG]AUA-------------------AG[CC--C]----------------------------------------
-----------UUAC-----------------------------------------------------------------
--------------------------------------------------------------------------------
---------------------[G-GG]-----------------------------------------------------
--------------------------------------------------------------------------------
--------------------------------------------------------------------------------
----------------------------------------------------------G-AAA-[G-A]-----------
--------------------------------------------------------------------------------
--------------------------------------UUUA--------------------------------------
--------------------------------------------------------------------------------
---[UC]G---------------------------------------------[CCGA-AAG{AU---}C-G{G-}CCC-
GC-G]------U[CUG-A------U{U-----A-}GCU{A----G}UU-GG-UA-GG(G)U]----AAC-[G(G)-CCUA
CCA-----AGGC{-G--ACG}A-UCAG]U-------------A[GCUG-GUCU]-GAGA--[GGAU{-GAU}C-AG-C^C
A-C]-A[UU-GGG]-AC-UGA-GAC-ACGG-[CC-CAA]A-[CUCC]U-AC------G[G-G-AG]GC--A[GC-A-GUG
]---GGGAAUA--[U{U}GGA{-C-AA}UGG-GG]G----CAA--[CCC-UG{A---}UCCA]G-[CC{A-}UG-CCG-C
]GU---------[GAG---U{--GAU-GAA-}G---GCC]----------------------------------CUAG--
-------------------------------[GGU-U{-G-UA--AA}GCU-C]--------------------------
-----------------UU[U{UG}U-GC-GG]GAA--GA----------------------------------------
------------------------UAAU----------------------------------------------------
-------------------GACGGU-A[C-CGCA{A-G-}A]A--UAAG[CCC-C]--[GG-C]-UAA---[CU-UCG]U
--G-CCAGC---A[GCC]GC-GG--UAAU--A[C----GAAG]-[GGG-G]CU[A-G-CGU-UGC-UC]GGAA-UCA--[
CUGGG--C]GUA----AAGG[GU-G-C{GU-A}G-G-C]G--------------[GGUCU--UU{A}AGUC-AGGGG{UG
-A-AAUC}CUGGAG]-------------------------------------------CUCAA-----------------
--------------------------------------[C-UCCAG{AAC-----------U-G}CCUU-UGA{U-A}C-
UGAAG-A----UC]------------------------------------------------------------------
--------------------------------------------------------------------------------
--------------------------------------------------------------------------------
--------------------------------------------------------------------------------
--------------------------------------------------------------------------------
--------------------------------------------------------------------------------
--------------------------------------------------------------------------------
--------------------------------------------------------------------------------
--------------------------------------------------------------------------------
--------------------------------------------------------------------------------
--------------------------------------------------------------------------------
--------------------------------------------------------------------------------
--------------------------------------------------------------------------------
--------------------------------------------------------------------------------
--------------------------------------------------------------------------------
--------------------------------------------------------------------------------
--------------------------------------------------------------------------------
----------------UUG[AGUU-CGG--G{-AGA---}GGUGA-GU]--------------[G{G-A--AC}U-GCG-
A-GU{--GU-A}GAG]-----GUGAAA-----[UUC{GUA-GAU}AUU--CGCA{-AG-AA}C]ACCA-GU---G[GC]-
-GAAG---[GC]G------[GCU-CACU{GG}C-CCGA{U---}A-CU]GA-----------------------------
----------------------------------C[GCU{-GAG---}GC-AC]GA-------AA[GC-GUGGG{-GAG-
}C{A-AA}C-AGG]-----AU-UA--GAUAC-----[C-CUG{-G-UA}GUCC-AC-GC]-CGU-AAAC-GAU[GAA-UG
C]C-A[GCC--GUUAGUG-GG]----------------------------------------------------------
-------------------------------UUUA---------------------------------------------
--------------------------------------------------------------------------------
------------------------[C-U-CAC-UAGU----GGC]-GCA---------[GC]-UAAC--[G-C]-U-UU-
AA[GCA------UUC]C-[GCCU--GG]G-G[AG-U{A---C}GG-UC]-GCA-A-[GAUU--{AAA}AC-U]CAA[A--
----GGA]A-U[UG-AC{G}GGG--GCCC-G]----CA-CAA--[G---C-G-GU]--GG[AG-CAU-GU-GGU]--UU-
AA---[U(U)C-G]-ACGCAA-CG-[C-G(C)-A]---GA-ACC-U-UA-[CC-AGC-CC]--UU-GA-CA---[UGU-C
-CAGG]A-------------CC[GG--UCGC-A]--GAGA--[UGU-GA-CC]UU--------------[CUC]------
---------------------------------------------UUCG-------------------------------
----------------------[GAG]-----[CC-UGGA{A}CA]C-----A[GG{-U}GC{UG-}CA-UG-GCUG--(
U)C-GUC]-A[GC-UC]---[G-UG-UC]--GUGA-[GAUGU]--U[GG-G]-UUAAGU-[CCC]GC--------AAC[G
-AG-C]GCA------AC[CCC]-CG--[UCC--UUAG{-U}UG-CU{-AC-}C-A]-U----------------------
--------------------------------------------------------------------------------
------------------------------------------------------------------------------UU
AG------------------------------------------------------------------------------
--------------------------------------------------------------------------------
--------------------------------------------------------------------------------
--------------------------------------------------------------------------------
----------------------------U[U-GAG--CA{C----U}C-U-AAGG-A]G--A-[CU-(G)CCG-------
---G-U]-------------------GAUAA-----------[G-CCG{C}G-(A)G--G]--A--AGGU--G--[GG-G
]A-U[GAC-G(U)C{A--}AG-U{C---C--U}CA-UGG-CC-C]UUA----C[G-GGC-UGG]-GCU-[AC{A-}CACG
UG-CU]AC--AAU[G---GC-GGU{GA-CAAU---}GGG]----------------------------------------
--------------------------------------------------------------------AU-[GC{UA--A
}GG-G]--GCGA-[C-CC{U-U----C}GC]----AAAU------[CUC{------AAAAA-}GCC-GU-C]U-C-AGU-
UC--------GGA-U-[UGG-GCUC]-----------------------------------------------UG--CAA
CU--C[G-AGCCC-A]U-----GAAG-UUGG-A[AUC-GC]UAG-UA[AU--CG----UG-G]A-U---CAGCA----C-
G[CC-ACGG-U]-GAAUAC-GUU-CC[C-GGGCCU-UGU{A-}CA]CACC-G--CCCG-UCA---[CA--CC-(A)U--G
-G{GA--}G---UUGGCUUU-ACC{--UGA------A}G(A)-CGG-U{G-C}GC--U{AA-}CCU]-------------
----------------------------GCAA------------------------------------------------
---------------------------------[AGG{A-}GGC{A---}G-CCG-(G)C{C--AC}GG--------UAG
-GGU-CAGC{G--A}CUG(G)GG-UG]-AA-G-UCGU-AAC-AA-GG[UAG-CCGU-AGG]GGAA-[CCU-GCG-GCUG]
GAUCACCUCCUUUNN-----------------------------------------------------------------
----------------------------------------------*
//

acc:X79413
src:
str:GraBd 1, DSM 2380
ta1:Bacteria Proteobacteria {delta subdivision} {Desulfuromonas group} Pelobacter
chg:
rem:
aut:Liesack W., Finster K.
ttl:Phylogenetic analysis of five strains of Gram-negative,  obligately anaerobic, sulfur-reducing bacteria: Description of  Desulfuromuea gen. nov., including the species D. kysingli sp.  nov., D. bakii sp. nov. and D. succinoxidans sp. nov.
jou:Int. J. Syst. Bacteriol.
dat:1994
vol:44
pgs:753-758
mty:SSU
seq:Pelobacter carbinolicus X79413
--------------------------------------------------------------------------------
--------------------------ooo[oo-ooo]o-----oo[o-ooo]-[o-oooo]-o[ooo-o{o}oo--C{AA
}U]---G[GCG-GCG-U-G]C----U-UAA--[CA-C{A--}UGC]-A--A[GUC{-GA--}AC{GC-}G{AAA-}GUUU
CC]-----------------------------------------------------------------------------
-------UUCG---------------------------------------------------------------------
-----------------------------------------------[GGAAGC{NAG}U{-AGA}GU-GGC]G-CA--C
GG-[G-UG]-AGUA---ACA-[C-GU--GGAU{---AA}U-C{UG--C}CCG--A-UGA]--------------------
-------------------------------------C[CU-GG{G--AUAAC-}AC-UUC]-GAAA---[GA--G-GU{
GCUAAUA-}CC-GG]AUA-------------------AGC[C--C(A)CA(G)G--CUC]--------------------
---------------------UUCG-------------------------------------------------------
--------------------------------------------------------------------------------
----------------[GAG-C(A)------UG(C)G-G]A---------------------------------------
--------------------------------------------------------------------------------
--------------------------------------------------------------------------------
--------------------------------------------------------------------------AAA-[G
-GUGGG{----G--A}CC]-------------------------------------------------------------
------------------------------------------------------UUCG----------------------
--------------------------------------------------------------------------------
---------[G---GCCUA-CC]G---------------------------------------------[UCAU-CGG{A
U-GA}G{U}AG-UCC-GC-G]------G[CCC-A------U{U-----A-}GCU{A----G}UU-GG-UG-GG(G)U]--
--AAC-[G(G)-CCCACCA-----AGGC{-G--ACG}A-UGGG]U-------------A[GCUG-GUCU]-GAGA--[GG
AU{-GAU}C-AG-C^CA-C]-A[CU-GGA]-AC-UGA-GAC-ACGG-[UC-CAG]A-[C(U)CC]U-AC------G[G-G
-(U)G]GC--A[GC-A-GUG]---GGGAAUU--[U{U}GCG{-C-AA}UGG-GG]G----AAA--[CCC-UG{A---}CG
CA]G-[CA{A-}CG-CCG-C]GU---------[GAG---U{--GAU-GAA-}G---GCU]--------------------
--------------UUCG---------------------------------[GGU-C{-G-UA--AA}GCU-C]------
-------------------------------------UG[U{CA}G-AG-GG{GAA--GAA-}A(C)UA---UCG-(U)G
GUC]----------------------------------------------GAAU--------------------------
------------------------------A[GGCC(C)CGG-UA(C)U{-GACGGU-A}C-CCUC{A-A-}A]G--GAA
G[CAC-C]--[GG-C]-UAA---[CU-CCG]U--G-CCAGC---A[GCC]GC-GG--UAAU--A[C----GGAG]-[GGU
-G]CA[A{-G-C}GU-UGU-UC]GGAA-UUA--[UUGGG--C]GUA----AAGC[GC-G-U{GU-A}G-G-C]G------
--------[GUCUG--UU{A}AGUC-UGAUG{UG-A-AAGC}CCCGGG]-------------------------------
------------CUCAA-------------------------------------------------------[C-CCGGG
{AAG-----------U-G}CAUU-GGA{U-A}C-UGGCA-G----AC]--------------------------------
--------------------------------------------------------------------------------
--------------------------------------------------------------------------------
--------------------------------------------------------------------------------
--------------------------------------------------------------------------------
--------------------------------------------------------------------------------
--------------------------------------------------------------------------------
--------------------------------------------------------------------------------
--------------------------------------------------------------------------------
--------------------------------------------------------------------------------
--------------------------------------------------------------------------------
--------------------------------------------------------------------------------
--------------------------------------------------------------------------------
--------------------------------------------------------------------------------
--------------------------------------------------------------------------------
--------------------------------------------------------------------------------
--------------------------------------------------------------------------------
--------------------------------------------------UUG[AGU{A-}CGG{--G-AGA---}GGAA
A-GU]--------------[G{G-A--A}UU-CCG-A-GU{--GU-A}GGG]-----GUGAAA-----[UCC{GUA-GAU
}AUU--CGGA-G{G-AA}C]ACCG-GU---G[GC]--GAAG---[GC]G------[GCU-UUCU{GGA-}CCG{AU---}
A-CU]GA---------------------------------------------------------------C[GCU{-GAG
---}AC-GC]GA-------AA[GC-GUGGG{-GAG-}C{A-AA}C-AGG]-----AU-UA--GAUAC-----[C-CUG{-
G-UA}GUCC-AC-GC]-CGU-AAAC-GAU[GGG-UAC]U-A[GGU--GUCGCGG-G]U----------------------
-------------------------------------------------------------------AUUG---------
--------------------------------------------------------------------------------
----------------------------------------------------------ACC-[C-CUG-CGGU----GCC
]-GAA---------[GC]-UAAC--[G-C]-A-UU-AA[GUA------CCC]C-[GCCU--GG]G-G[AG-U{A---C}G
G-CC]-GCA-A-[GGCU--{AAA}AC-U]CAA[A------GGA]A-U[UG-AC{G}GGG--GCCC-G]----CA-CAA--
[G---C-G-GU]--GG[AG-CAU-GU-GGU]--UU-AA---[U(U)C-G]-ACGCAA-CG-[C-G(C)-A]---GA-ACC
-U-UA-[CC-UGG-GC]--UU-GA-CA---[UC--C-CGAU]CG------------U-A[C-U{UU}CU-G]--GAAA--
[CAG{-UU-}AG]G---------------[UCAG]---------------------------------------------
-----UUCG---------------------------------------------------G[CUGG]-----[A--UCGG
{U}GA]C-----A[GG{-U}GC{UG-}CA-UG-GUUG--(U)C-GNC]-A[GC-UC]---[G-UG-UC]--GUGA-[GAU
GU]--C[GG-G]-UUAAGU-[CCC]GC--------AAC[G-AG-C]GCA------AC[CCU]-UG--[UCC--UUAG{-U
}UG-CC{-AG-}C-A]-U--------------------------------------------------------------
--------------------------------------------------------------------------------
--------------------------------------UCAG--------------------------------------
--------------------------------------------------------------------------------
--------------------------------------------------------------------------------
--------------------------------------------------------------------------------
--------------------------------------------------------------------U[U-GGG--CA{
C----U}C-U-AAGG-A]G--A-[CU-(G)CCG----------G-U]-------------------GUUAA---------
--[A-CCG-G-(A)G--G]--A--AGGU--G--[GG-G]A-U[GAC-G(U)C{A--}AG-U{C---C--U}CA-UGG-CC
-C]UUA----U[G-UCC-AGG]-GCU-[AC{A-}CACGUG-CU]AC--AAU[G---GC-CGGU{A-CAAA---}GGG]--
--------------------------------------------------------------------------------
--------------------------CA-[GC{GA--A}AC-C]--GCAA-[G-GU{U-U----A}GC]----GAAU---
---[CCC{------AAAAA}GCCG-GU-C]U-C-AGU-UC--------GGA-U-[UGG-AGUC]----------------
-------------------------------UG--CAACU--C[G-ACUCC-A]U-----GAAG-UUGG-A[AUC-GC]U
AG-UA[AU--CG----CG-G]A-U---CAGCA----U-G[CC-GCGG-U]-GAAUAC-GUU-CC[C-GGGCCU-UGU{A-
}CA]CACC-G--CCCG-UCA---[CA--CC-(A)C--G-G{GA--}G---UUGAUUGU-ACC{--UGA------AAU}-C
GG-U{G-G}GC--U{AA-}CC]------------------------------------------UUCG------------
----------------------------------------------------------------------[GG{A-}GGC
{A---}G-CCG{-CUU--AU}GG--------UAU-GGU-CGGU{A--A}CUG(G)GG-UG]-oo-o-oooo-ooo-oo-o
o[ooo-oooo-ooo]oooo-[ooo-ooo-oooo]oooooooo--------------------------------------
--------------------------------------------------------------------------------
*
//

acc:AB021388
src:
str:ATCC 33665T
ta1:Bacteria Proteobacteria {gamma subdivision} Pseudomonadaceae Pseudomonas
chg:
rem:
aut:Anzai Y., Kim H., Oyaizu H.
ttl:16S ribosomal RNA
jou:Unpublished
dat:
vol:
pgs:
mty:
del:1153 NNNNNNN
seq:Pseudomonas mephitica AB021388
--------------------------------------------------------------------------------
--------------------------ooo[oo-ooU]U-----GA[U-CCU]-[G-GCUC]-A[GAU-U{G}AA--CGCU
]---G[GCG-GCA-U-G]C----C-UUA--[CA-C{A--}UGC]-A--A[GUC{-GA--}AC{G}G-C{AG}C-ACGGAG
]-------------------------------------------------------------------------------
-----CUUG-----------------------------------------------------------------------
----------------------------------------------[CUCU{G}GUGG-C{GA}GU-GGC]G-AA--CGG
-[G-UG]-AGUA---AUA-[U-AU--CGG{----AA}C-G{UA--C}CC{U}--A-GAG]--------------------
-------------------------------------U[G(G)-GG{G--AUAA}C-GU-AGC]-GAAA---[GU--U-A
CG{CUAAUA-}CC-(G)C]AUA-------------------CG[AU--C]------------------------------
---------------------UAAG-------------------------------------------------------
--------------------------------------------------------------------------------
-------------------------------[G-AU]-------------------------------------------
--------------------------------------------------------------------------------
--------------------------------------------------------------------------------
--------------------------------------------------------------------G-AAA-[G-UGG
GG{----G--A}UC]-----------------------------------------------------------------
--------------------------------------------------GCAA--------------------------
--------------------------------------------------------------------------------
-----[G---ACCUC-AU]G---------------------------------------------[CUC{G}-UGG{AG-
--}C-G{G-}CCG-AU-A]------U[CUG-A------U{U-----A-}GCU{A----G}UU-GG-UA-GG(G)U]----
AAA-[A(G)-CCUACCA-----AGGC{-A--UCG}A-UCAG]U-------------A[GCUG-GUCU]-GAGA--[GGAC
{-GAC}C-AG-C^CA-C]-A[CU-GGA]-AC-UGA-GAC-ACGG-[UC-CAG]A-[CUCC]U-AC------G[G-G-AG]
GC--A[GC-A-GUG]---GGGAAUU--[U{U}GGA{-C-AA}UGG-GC]G----AAA--[GCC-UG{A---}UCCA]G-[
CA{A-}UG-CCG-C]GU---------[GAG---U{--GAA-GAA-}G---GCC]--------------------------
--------UUCG---------------------------------[GGU-U{-G-UA--AA}GCU-C]------------
-------------------------------UU[U{UG}U-CA-GG{GAA--GAA-}A{C}GG---UGA-GAG]C-----
------------------------------------------UAAU----------------------------------
----------------------AU[CUCUUGC-U{AA}U{-GACGGU-A}C-CUGA{A-G-}A]A--UAAG[CAC-C]--
[GG-C]-UAA---[CU-ACG]U--G-CCAGC---A[GCC]GC-GG--UAAU--A[C----GUAG]-[GGU-G]CA[A-G-
CGU-UAA-UC]GGAA-UUA--[CUGGG--C]GUA----AAGC[GU-G-C{GC-A}G-G-C]G--------------[GUU
UU--GU{A}AGUC-UGAUG{UG-A-AAUC}CCCGGG]-------------------------------------------
CUCAA-------------------------------------------------------[C-CUGGG{AAU--------
---U-G}CAUU-GGA{G-A}C-UGCAA-G----GC]--------------------------------------------
--------------------------------------------------------------------------------
--------------------------------------------------------------------------------
--------------------------------------------------------------------------------
--------------------------------------------------------------------------------
--------------------------------------------------------------------------------
--------------------------------------------------------------------------------
--------------------------------------------------------------------------------
--------------------------------------------------------------------------------
--------------------------------------------------------------------------------
--------------------------------------------------------------------------------
--------------------------------------------------------------------------------
--------------------------------------------------------------------------------
--------------------------------------------------------------------------------
--------------------------------------------------------------------------------
--------------------------------------------------------------------------------
--------------------------------------------------------------------------------
--------------------------------------UAG[AAUC-UGG--C{-AGA---}GGGGG-GU]---------
----A[G{--A--A}UU-CCA-C-GU{--GU-A}GCA]-----GUGAAA-----[UGC{GUA-GAU}AUG--UGGA-G{G
-AA}C]ACCG-AU---G[GC]--GAAG---[GC]A------[GCC-CCCU{GG}G-UCA{A}G---A-UU]GA-------
--------------------------------------------------------C[GCU{-CAU---}GC-AC]GA--
-----AA[GC-GUGGG{-GAG-}C{A-AA}C-AGG]-----AU-UA--GAUAC-----[C-CUG{-G-UA}GUCC-AC-G
C]-CCU-AAAC-GAU[GUC-UAC]U-A[GUU--GUCGGGU-C]-------------------------------------
-----------------------------------------------------UUAA-----------------------
--------------------------------------------------------------------------------
---------------------------------------------UU-[G-ACU-UGGU----AAC]-GCA---------
[NN]-UAAC--[G-C]-G-UG-AA[GUA------GAC]C-[GCCU--GG]G-G[AG-U{A---C}GG-UC]-GCA-A-[G
AUU--{AAA}AC-U]CAA[A------GGA]A-U[UG-AC{G}GGG--ACCC-G]----CA-CAA--[G---C-G-GU]--
GG[AU-GAU-GU-GGA]--UU-AA---[UUC-G]-AUGCAA-CG-[C-GA-A]---AA-ACC-U-UA-[CC-UAC-CC]-
-UU-GA-CA---[UG--G-CUGG]--------------A-A[U-CCUUG-A]--GAGA--[UCA-GG-GA]G--------
-------[U(G)CUC]-------------------------------------------------GAAA-----------
----------------------------------------[GAG(A)A]-----[C--CAGU{A}CA]C-----A[GG{-
U}GC{UG-}CA-UG-GCUG--(U)C-GUC]-A[GC-UC]---[G-UG-UC]--GUGA-[GAUGU]--U[GG-G]-UUAAG
U-[CCC]GC--------AAC[G-AG-C]GCA------AC[CCU]-UG--[UCA--UUA{G-U}UN-CU{-A--}C]----
--------------------------------------------------------------------------------
--------------------------------------------------------------------------------
--------------------GAAA--------------------------------------------------------
--------------------------------------------------------------------------------
--------------------------------------------------------------------------------
--------------------------------------------------------------------------------
-----------------------------------------------------[GGG--CA{C----UC-}U-AAUG-A]
G--A-[CU-(G)CCG----------G-U]-------------------GACAA-----------[A-CCG-G-(A)o--o
]--o--oooo--G--[GG-G]A-U[GAC-G(U)C{A--}AG-U{C---C--U}CA-UGG-CC-C]UUA----U[G-GGU-
AGG]-GCU-[UC{A-}CACGUC-AU]AC--AAU[G---GU-ACAU{A-CAGA---}GCG]--------------------
--------------------------------------------------------------------------------
--------CC-[GC{CA--A}CC-C]--GCGA-[G-GG{G-G----A}GC]----UAAU------[CGC{------AGAA
A}GUGU-AU-C]G-U-AGU-CC--------GGA-U-[UGU-AGUC]----------------------------------
-------------UG--CAACU--C[G-ACUGC-A]U-----GAAG-UUGG-A[AUC-GC]UAG-UA[AU--CG----CG
-G]A-U---CAGCA----U-G[UC-GCGG-U]-GAAUAC-GUU-CC[C-GGGUCU-UGU{A-}CA]CACC-G--CCCG-U
CA---[CA--CC-(A)U--G-G{GA--}G---CGGGUUUU-ACC{--AGA------A}GU-AGG-U{A-G}CU--U{AA-
}CC]------------------------------------------GUAA------------------------------
----------------------------------------------------[GG{A-}GGG{C---}G-CUU-AC{C--
AC}GG--------UAG-GAU-UCGU{G--A}CUG(G)GG-UG]-AA-G-UCGU-AAC-AA-GG[UAG-CCGU-AUC]GGA
A-[GGU-GCG-Gooo]oooooooo--------------------------------------------------------
--------------------------------------------------------------*
//

acc:AJ007802
src:
str:ATCC 15262 (T)
ta1:Bacteria Proteobacteria {alpha subdivision} {Caulobacter group} Brevundimonas
chg:
rem:
aut:Cox T.L.
ttl:
jou:
dat:
vol:
pgs:
mty:SSU
seq:Caulobacter intermedius AJ007802
--------------------------------------------------------------------------------
--------------------------ooo[oo-ooU]U-----GA[U-C(A)U]-[G-GCUC]-A[GAG-C{G}AA--CG
CU]---G[GCG-GCA-G-G]C----C-UAA--[CA-C{A--}UGC]-A--A[GUC{-GA--}AC(G)A-ACUC]------
--------------------------------------------------------------------------------
-----UUCG-----------------------------------------------------------------------
----------------------------------------------------[GAG-UU(A)GU-GGC]G-GA--CGG-[
G-UG]-AGUA---ACA-[C-GU--GGG{----AA}C-G{UG--C}CU{U--U-}AGG]----------------------
-----------------------------------U[UC-GG{A--AUAA}C-(U)C-AGG]-GAAA---[CU--U-G(U
)G{CUAAUA-}CC-GA]AUG-------------------UG[CC--C]--------------------------------
-------------------UUCG---------------------------------------------------------
--------------------------------------------------------------------------------
-----------------------------[G-GG]---------------------------------------------
--------------------------------------------------------------------------------
--------------------------------------------------------------------------------
------------------------------------------------------------------G-AAA-[G-A]---
--------------------------------------------------------------------------------
----------------------------------------------UUUA------------------------------
--------------------------------------------------------------------------------
-----------[UC]G---------------------------------------------[CCU{U-U}AG{AG---}C
-G{G-}CCC-GC-G]------U[CUG-A------U{U-----A-}GCU{A----G}UU-GG-UG-AG(G)U]----AAA-
[G(G)-CUCACCA-----AGGC{-G--ACG}A-UCAG]U-------------A[GCUG-GUCU]-GAGA--[GGAU{-GA
U}C-AG-C^CA-C]-A[UU-GGG]-AC-UGA-GAC-ACGG-[CC-CAA]A-[CUCC]U-AC------G[G-G-AG]GC--
A[GC-A-GUG]---GGGAAUC--[U{U}GCG{-C-AA}UGG-GC]G----AAA--[GCC-UG{A---}CGCA]G-[CC{A
-}UG-CCG-C]GU---------[GAA---U{--GAU-GAA-}G---GUC]------------------------------
----UUAG---------------------------------[GAU-U{-G-UA--AA}AUU-C]----------------
---------------------------UU[U{CA}C-CG-GG]GAC--GA------------------------------
----------------------------------UAAU------------------------------------------
-----------------------------GACGGU-A[C-CCGG{A-G-}A]A--GAAG[CCC-C]--[GG-C]-UAA--
-[CU-UCG]U--G-CCAGC---A[GCC]GC-GG--UAAU--A[C----GAAG]-[GGG-G]CU[A-G-CGU-UGC-UC]G
GAA-UUA--[CUGGG--C]GUA----AAGG[GA-G-C{GU-A}G-G-C]G--------------[GACAU--UU{A}AGU
C-AGGGG{UG-A-AAUC}CCGGGG]-------------------------------------------CUCAA-------
------------------------------------------------[C-CUCGG{AAU-----------U-G}CCUU-
UGA{U-A}C-UGGGU-G----UC]--------------------------------------------------------
--------------------------------------------------------------------------------
--------------------------------------------------------------------------------
--------------------------------------------------------------------------------
--------------------------------------------------------------------------------
--------------------------------------------------------------------------------
--------------------------------------------------------------------------------
--------------------------------------------------------------------------------
--------------------------------------------------------------------------------
--------------------------------------------------------------------------------
--------------------------------------------------------------------------------
--------------------------------------------------------------------------------
--------------------------------------------------------------------------------
--------------------------------------------------------------------------------
--------------------------------------------------------------------------------
--------------------------------------------------------------------------------
--------------------------------------------------------------------------------
--------------------------UUG[AGUA-UGA--G{-AGA---}GGUAU-GU]--------------[G{G-A-
-AC}U-CCG-A-GU{--GU-A}GAG]-----GUGAAA-----[UUC{GUA-GAU}AUU--CGGA{-AG-AA}C]ACCA-G
U---G[GC]--GAAG---[GC]G------[ACA-UACU{GG}C-UCAU{U---}A-CU]GA-------------------
--------------------------------------------C[GCU{-GAG---}GC-UC]GA-------AA[GC-G
UGGG{-GAG-}C{A-AA}C-AGG]-----AU-UA--GAUAC-----[C-CUG{-G-UG}GUCC-AC-GC]-CGU-AUAC-
GAU[GAU-UGC]U-A[G(C)U--GUCGG(C)A-UG]--------------------------------------------
---------------------------------------------CAUG-------------------------------
--------------------------------------------------------------------------------
--------------------------------------[C-A-U(U)U-CGGU----G(A)C]-GCA---------[GC]
-UAAC--[G-C]-A-UU-AA[GCA------AUC]C-[GCCU--GG]G-G[AG-U{A---C}GG-UC]-GCA-A-[GAUU-
-{AAA}AC-U]CAA[A------(G)GA]A-U[UG-AC{G}GGG--GCCC-G]----CA-CAA--[G---C-G-GU]--GG
[AG-CAU-GU-GGU]--UU-AA---[U(U)C-G]-AAGCAA-CG-[C-G(C)-A]---GA-ACC-U-UA-[CC-ACC-UU
]--UU-GA-CA---[UG--C-CUGG]--------------A-CC-[GCCAG-A]--GAGA--[UCU-GG-C]UU------
---------[UCCC]--------------------------------------------------UUCG-----------
-----------------------------------------[GGGA]-----[C--UAGG{A}CA]C-----A[GG{-U}
GC{UG-}CA-UG-GCUG--(U)C-GUC]-A[GC-UC]---[G-UG-UC]--GUGA-[GAUGU]--U[GG-G]-UUAAGU-
[CCC]GC--------AAC[G-AG-C]GCA------AC[CCU]-CG--[CCA--UUAG{-U}U(G)-CC{-AU-}C-A]-U
--------------------------------------------------------------------------------
--------------------------------------------------------------------------------
--------------------UUAG--------------------------------------------------------
--------------------------------------------------------------------------------
--------------------------------------------------------------------------------
--------------------------------------------------------------------------------
--------------------------------------------------U[U-GGG--(A)A{C----U}C-U-AAUG-
G]G--A-[CU-(G)CCG----------G-U]-------------------GCUAA-----------[G-CCG-G-(A)G-
-G]--A--AGGU--G--[GG-G]A-U[GAC-G(U)C{A--}AG-U{C---C--U}CA-UGG-CC-C]UUA----C[A-GG
G-UGG]-GCU-[AC{A-}CACGUG-CU]AC--AAU[G---GC-GAC{UA-CAGA---}GGG]------------------
--------------------------------------------------------------------------------
----------oo-[oo{oo--o}oo-o]--oooo-[o-oo{o-o----o}oo]----UAAU------[CCU{------UA
AAA-}GUC-GU-C]U-C-AGU-UC--------GGA-U-[UGU-CCUC]--------------------------------
---------------UG--CAACU--C[G-AGGGC-A]U-----GAAG-UUGG-A[AUC-GC]UAG-UA[AU--CG----
CG-G]A-U---CAGCA----U-G[CC-GCGG-U]-GAAUAC-GUU-CC[C-GGGCCU-UGU{A-}CA]CACC-G--CCCG
-UCA---[CA--CC-(A)U--G-G{GA--}G---UUGGUUCU-ACC{--CGA------A}G(G)-CGC-U{G-C}GC--U
{GA-}CC]------------------------------------------GCAA--------------------------
--------------------------------------------------------[GG{G-}GGC{A---}G-GCG-(A
)C{C--AC}GG--------UAG-GGU-CAGC{G--A}CUG(G)GG-UG]-AA-G-UCGU-AAC-AA-GG[UAo-oooo-o
oo]oooo-[ooo-ooo-oooo]oooooooo--------------------------------------------------
--------------------------------------------------------------------*
//

acc:AJ003759
src:
str:
ta1:Bacteria Proteobacteria {beta subdivision} {environmental samples}
chg:
rem:
aut:Speksnijder A.G.C.L., Kowalchuk G.A., Laanbroek H.J.
ttl:Recovery of a Nitrosomonas-like 16S rDNA sequence group from freshwater habitats
jou:Syst. Appl. Microbiol.
dat:1998
vol:21
pgs:321-330
mty:SSU
seq:unidentified beta proteobacteri AJ003759
--------------------------------------------------------------------------------
--------------------------ooo[oo-ooo]o-----oo[o-ooo]-[o-oooo]-o[ooo-o{o}oo--oooo
]---o[ooo-ooo-o-o]o----o-ooo--[oo-o{o--}ooo]-o--o[ooo{-oo--}oo{o}o-o{oo}o-oooooo
]-------------------------------------------------------------------------------
-----oooo-----------------------------------------------------------------------
----------------------------------------------[oooo{o}oooo-o{oo}oo-ooo]o-oo--ooo
-[o-oo]-oooo---ooo-[o-oo--ooo{----oo}o-o{oo--o}ooo--o-ooo]----------------------
-----------------------------------o[o(o)-oo{o--ooooo-}oo-ooo]-oooo---[oo--o-oo{
oooAAUA-}CC-(G)C]AUA-------------------UA[CU--C]--------------------------------
-------------------UGAG---------------------------------------------------------
--------------------------------------------------------------------------------
-----------------------------[G-AG]---------------------------------------------
--------------------------------------------------------------------------------
--------------------------------------------------------------------------------
------------------------------------------------------------------G-AAA-[G-UAGGG
{----G--A}UC]-------------------------------------------------------------------
------------------------------------------------GAAA----------------------------
--------------------------------------------------------------------------------
---[G---ACCUU-AU]G---------------------------------------------[CUUU-UGG{AG---}C
-G{G-}CCG-AU-G]------U[CUG-A------U{U-----A-}GCU{A----G}UU-GG-UA-AG(G)U]----AAU-
[G(G)-CUUACCA-----AGGC{-G--ACG}A-UCAG]U-------------A[GUUG-GUCU]-GAGA--[GGAC{-GG
C}C-AG-C^CA-C]-A[CU-GGG]-AC-UGAGUAC-ACGG-[CC-CAG]A-[CUCC]U-AC------G[G-G-AG]GC--
A[GC-A-GUG]---GGGAAUU--[U{U}GGA{-C-AA}UGG]-GCG----CAA----[C-UG{A---}UCCA]G-[CA{A
-}UG-CCG-C]GU---------[GAG---U{--GAA-GAA-}G---GCC]------------------------------
----UUCG---------------------------------[GGU-U{-G-UA--AA}GCU-C]----------------
---------------------------UU[U{CA}G-UC-GG{GAA--GAA-}A{A}GG---UUG-UGA]C---------
--------------------------------------UAAU--------------------------------------
------------------AA[UCAUAAC-U{CA}U{-GACGGU-A}U-CGAC{A-G-}A]A--GAAG[CAC-C]--[GG-
C]-UAA---[CU-ACG]U--G-CCAGC---A[GCC]GC-GG--UAAU--A[C----GUAG]-[GGU-G]CG[A-G-CGU-
UAA-UC]GGAA-UUA--[CUGGG--C]GUA----AAGG[GU-G-C{GC-A}G-G-C]G--------------[GUUCU--
GU{A}AGUC-AGAUG{UG-A-AAUC}CCCGGG]-------------------------------------------CUUA
A-------------------------------------------------------[C-CUGGG{AAC-----------U
-G}CGUU-UGA{A-A}C-UACAG-A----GC]------------------------------------------------
--------------------------------------------------------------------------------
--------------------------------------------------------------------------------
--------------------------------------------------------------------------------
--------------------------------------------------------------------------------
--------------------------------------------------------------------------------
--------------------------------------------------------------------------------
--------------------------------------------------------------------------------
--------------------------------------------------------------------------------
--------------------------------------------------------------------------------
--------------------------------------------------------------------------------
--------------------------------------------------------------------------------
--------------------------------------------------------------------------------
--------------------------------------------------------------------------------
--------------------------------------------------------------------------------
--------------------------------------------------------------------------------
--------------------------------------------------------------------------------
----------------------------------UAG[AGU{G-}UGG--C{-AGA---}GGGGG-GU]-----------
---[G{G-A--A}UU-CCA-U-GU{--GU-A}GCA]-----GUGAAA-----[UGC{GUA-GAG}AUA--UGGA-A{G-A
A}C]AUCG-AU---G[GC]--GAAG---[GC]A------[GCC-CCCU{GG}G-UUA{AC---}A-CU]GA---------
------------------------------------------------------C[GCU{-CAU---}GC-AC]GA----
---AA[GC-GUGGG{-GAG-}C{A-AA}C-AGG]-----AU-UA--GAUAC-----[C-CUG{-G-UA}GUCC-AC-GC]
-CCU-AAAC-UAU[GUC-AAC]U-A[GUU--GUCGGGU-CU]--------------------------------------
---------------------------------------------------UAUU-------------------------
--------------------------------------------------------------------------------
--------------------------------------------[A-G-ACU-UGGU----AAC]-GUA---------[S
U]--AAC--[G-C]-G-UG-AA[GUU------GAC]C-[GCCU--GG]G-G[AG-U{A---C}GG-UC]-GCA-A-[GAU
U--{AAA}AC-U]CAA[A------GGA]A-U[UG-AC{G}GGG--ACC--G]----CA-CAA--[G---C-G-GU]--GG
[AU-UAU-GU-GGA]--UU-AA---[UUC-G]-AUGCAA-CG-[C-GA-A]---AA-ACC-U-UA-[CC-UAC-CC]--U
U-GA-CA---[UG--U-CAGA]--------------A-A[G-(U)UUUC-A]--GAGA--[UGA-AA-(U)C]G------
---------[U(G)CUC]-------------------------------------------------GAAA---------
------------------------------------------[GAG(A)A]-----[U--CUGA{A}CA]C-----A[GG
{-U}GC{UG-}CA-UG-GCUG--(U)C-GUC]-A[GC-UC]---[G-UG-UC]--GUGA-[GAUGU]--U[GG-G]-UUA
AGU-[CCC]GC--------AAC[G-AG-C]GCA------AC[CCU]-UG--[UCA--UUAA{-UU}G-CC{-AU-}C-A]
-U------------------------------------------------------------------------------
--------------------------------------------------------------------------------
----------------------UUAG------------------------------------------------------
--------------------------------------------------------------------------------
--------------------------------------------------------------------------------
--------------------------------------------------------------------------------
----------------------------------------------------U[U-GGG--C{AC----U}U-U-AAUG-
A]G--A-[CU-(G)CCG----------G-U]-------------------GAUAA-----------[A-CCG-G-(A)G-
-G]--A--AGGU--G--[GG-G]A-U[GAC-G(U)C{A--}AG-U{C---C--U}CA-UGG-CC-C]UUA----U[G-GG
U-AGG]-GCU-[UC{A-}CACGUA-AU]AC--AAU[G---GC-GCGU{A-CAGA---}GGG]------------------
--------------------------------------------------------------------------------
----------UU-[GC{CA--A}CC-C]--GCGA-[G-GG{G-G----A}GC]----UAAU------[CUC{------AG
ooo}oooo-oo-o]o-o-ooo-oo--------ooo-o-[ooo-oooo]--------------------------------
---------------oo--ooooo--o[o-ooooo-o]o-----oooo-oooo-o[ooo-oo]ooo-oo[oo--oo----
oo-o]o-o---ooooo----o-o[oo-oooo-o]-oooooo-ooo-oo[o-{o}ooooo-ooo{o-}oo]oooo-o--oo
oo-ooo---[oo--oo-(o)o--o-o{oo--}o---oooooooo-ooo{--ooo------o}oo-ooo-o{o-o}oo--o
{oo-}oo]------------------------------------------oooo--------------------------
--------------------------------------------------------[oo{o-}ooo{o---}o-ooo-oo
{o--oo}oo--------ooo-ooo-oooo{o--o}ooo(o)oo-oo]-oo-o-oooo-ooo-oo-oo[ooo-oooo-ooo
]oooo-[ooo-ooo-oooo]oooooooo----------------------------------------------------
------------------------------------------------------------------*
//

acc:AF029226
src:
str:JEO 4162
ta1:Bacteria Proteobacteria {gamma subdivision} Enterobacteriaceae Salmonella
chg:
rem:
aut:Christensen H., Nordentoft S., Olsen J.E.
ttl:Phylogenetic relationships of Salmonella based on rRNA sequences
jou:Int. J. Syst. Bacteriol.
dat:1998
vol:48
pgs:605-610
mty:SSU
seq:Salmonella bongori AF029226
--------------------------------------------------------------------------------
--------------------------ooo[oo-ooU]U-----GA[U-CAU]-[G-GCUC]-A[GAU-U{G}AA--CGCU
]---G[GCG-GCA-G-G]C----C-UAA--[CA-C{A--}UGC]-A--A[GUC{-GA--}AC{G}G-U{AA}C-AGGAAG
-CAG]---------------------------------------------------------------------------
-----CUUG-----------------------------------------------------------------------
-------------------------------------------[CUGCUUC{G}CUGA-C{GA}GU-GGC]G-GA--CGG
-[G-UG]-AGUA---AUG-[U-CU--GGG{----AA}A-C{UG--C}CUG--A-UGG]----------------------
-----------------------------------A[G(G)-GG{G--AUAA}C-UA-CUG]-GAAA---[CG--G-UGG
{CUAAUA-}CC-(G)C]AUA-------------------AC[GU--C]--------------------------------
-------------------GCAA---------------------------------------------------------
--------------------------------------------------------------------------------
-----------------------------[G-AC]---------------------------------------------
--------------------------------------------------------------------------------
--------------------------------------------------------------------------------
------------------------------------------------------------------C-AAA-[G-AGGGG
{----G--A}CC]-------------------------------------------------------------------
------------------------------------------------UUCG----------------------------
--------------------------------------------------------------------------------
---[G---GCCUC-UU]G---------------------------------------------[CCAU-CAG{AU---}G
-U{G-}CCC-AG-A]------U[GGG-A------U{U-----A-}GCU{U----G}UU-GG-UG-GG(G)U]----AAC-
[G(G)-CCCACCA-----AGGC{-G--ACG}A-UCCC]U-------------A[GCUG-GUCU]-GAGA--[GGAU{-GA
C}C-AG-C^CA-C]-A[CU-GGA]-AC-UGA-GAC-ACGG-[UC-CAG]A-[CUCC]U-AC------G[G-G-AG]GC--
A[GC-A-GUG]---GGGAAUA--[U{U}GCA{-C-AA}UGG-GC]G----CAA--[GCC-UG{A---}UGCA]G-[CC{A
-}UG-CCG-C]GU---------[GUA---U{--GAA-GAA-}G---GCC]------------------------------
----UUCG---------------------------------[GGU-U{-G-UA--AA}GUA-C]----------------
---------------------------UU[U{CA}G-CG-GG{GAG--GAA-}GGCG---AUA-AGG]U-----------
------------------------------------UAAU----------------------------------------
----------------AA[CCUUGUU-G{A}UU{-GACGUU-A}C-CCGC{A-G-}A]A--GAAG[CAC-C]--[GG-C]
-UAA---[CU-CCG]U--G-CCAGC---A[GCC]GC-GG--UAAU--A[C----GGAG]-[GGU-G]CA[A-G-CGU-UA
A-UC]GGAA-UUA--[CUGGG--C]GUA----AAGC[GC-A-C{GC-A}G-G-C]G--------------[GU(C)UG--
UC{A}AGUC-GGAUG{UG-A-AAUC}CCCGGG]-------------------------------------------CUGA
A-------------------------------------------------------[C-CUGGG{AAC-----------U
-G}CAUC-CGA{A-A}C-UGGCA-(A)----GC]----------------------------------------------
--------------------------------------------------------------------------------
--------------------------------------------------------------------------------
--------------------------------------------------------------------------------
--------------------------------------------------------------------------------
--------------------------------------------------------------------------------
--------------------------------------------------------------------------------
--------------------------------------------------------------------------------
--------------------------------------------------------------------------------
--------------------------------------------------------------------------------
--------------------------------------------------------------------------------
--------------------------------------------------------------------------------
--------------------------------------------------------------------------------
--------------------------------------------------------------------------------
--------------------------------------------------------------------------------
--------------------------------------------------------------------------------
--------------------------------------------------------------------------------
------------------------------------UUG[AGUC-UCG--U{-AGA---}GGGGG-GU]-----------
---[A{G-A--A}UU-CCA-G-GU{--GU-A}GCG]-----GUGAAA-----[UGC{GUA-GAG}AUC--UGGA-G{G-A
A}U]ACCG-GU---G[GC]--GAAG---[GC]G------[GCC-CCCU{GG}A-CGA{A}G---A-CU]GA---------
------------------------------------------------------C[GCU{-CAG---}GU-GC]GA----
---AA[G(G)-GUGGG{-GAG-}C{A-AA}C-AGG]-----AU-UA--GAUAC-----[C-CUG{-G-UA}GUCC-AC-(
G)C]-CGU-AAAC-GAU[GUC-GAC]U-U[GGA--GGUUGUG-CC]----------------------------------
-------------------------------------------------------CUUG---------------------
--------------------------------------------------------------------------------
-----------------------------------------------A[G-G-CGU-GGCU----UCC]-GGA-------
--[GC]-UAAC--[G-C]-G-UU-AA[GUC------GAC]C-[GCCU--GG]G-G[AG-U{A---C}GG-CC]-GCA-A-
[GGUU--{AAA}AC-U]CAA[A------UGA]A-U[UG-AC{G}GGG--GCCC-G]----CA-CAA--[G---C-G-GU]
--GG[AG-CAU-GU-GGU]--UU-AA---[UUC-G]-AUGCAA-CG-[C-GA-A]---GA-ACC-U-UA-[CC-UGG-UC
]--UU-GA-CA---[UC--C-ACAG]--------------A-A[C-{UU}AGC-A]--GAGA--[UGC-U{U-U}G]G--
-------------[U(G)CC]--------------------------------------------------UUCG-----
-----------------------------------------------[GG(A)A]-----[C--UGUG{A}GA]C-----
A[GG{-U}GC{UG-}CA-UG-GCUG--(U)C-GUC]-A[GC-UC]---[G-UG-UU]--GUGA-[AAUGU]--U[GG-G]
-UUAAGU-[CCC]GC--------AAC[G-AG-C]GCA------AC[CCU]-UA--[UCC--UUU{G-U}U(G)-CC{-AG
-}C-G-A]------------------------------------------------------------------------
--------------------------------------------------------------------------------
----------------------------UCAG------------------------------------------------
--------------------------------------------------------------------------------
--------------------------------------------------------------------------------
--------------------------------------------------------------------------------
---------------------------------------------------------G[UC-GGG--(A)A{C----UC-
}A-AAGG-A]G--A-[CU-(G)CCA----------G-U]-------------------GAUAA-----------[A-CUG
-G-(A)G--G]--A--AGGU--G--[GG-G]A-U[GAC-G(U)C{A--}AG-U{C---A--U}CA-UGG-CC-C]UUA--
--C[G-ACC-AGG]-GCU-[AC{A-}CACGUG-CU]AC--AAU[G---GC-GCAU{A-CAAA---}GAG]----------
--------------------------------------------------------------------------------
------------------AA-[GC{GA--C}CU-C]--GCGA-[G-AG{C-A----A}GC]----GGAC------[CUC{
------AUAAA}GUGC-GU-C]G-U-AGU-CC--------GGA-U-[UGG-AGUC]------------------------
-----------------------UG--CAACU--C[G-ACUCC-A]U-----GAAG-UCGG-A[AUC-GC]UAG-UA[AU
--CG----UG-G]A-U---CAGAA----U-G[CC-ACGG-U]-GAAUAC-GUU-CC[C-GGGCCU-UGU{A-}CA]CACC
-G--CCCG-UCA---[CA--CC-(A)U--G-G{GA--}G---UGGGUUGC-AAA{--AGA------A}GU-AGG-U{A-G
}CU--U{AA-}CC]------------------------------------------UUCG--------------------
--------------------------------------------------------------[GG{A-}GGG{C---}G-
CUU-AC{C--AC}UU--------UGU-GAU-UCAU{G--A}CUG(G)GG-UG]-AA-G-UCGU-AAC-AA-GG[UAA-CC
oo-ooo]oooo-[ooo-ooo-oooo]oooooooo----------------------------------------------
------------------------------------------------------------------------*
//

acc:AF236007
src:
str:A0647
ta1:Bacteria Proteobacteria {beta subdivision}
chg:
rem:
aut:Mitsutani A., Imoto A., Shinkai K.
ttl:Unidentified beta proteobacterium, 16S rRNA gene
jou:Unpublished
dat:
vol:
pgs:
mty:
seq:beta proteobacterium A0647 AF236007
--------------------------------------------------------------------------------
--------------------------ooA[GA-GUU]U-----GA[U-C(A)U]-[G-GCUC]-A[GAU-U{G}AA--CG
CU]---G[GCG-GCA{-U-}G]C----C-UUA--[CA-C{A--}UGC]-A--A[GUC{-GA--}AC{G}G-U{AA}C-AG
]-------------------------------------------------------------------------------
---------GUUA-------------------------------------------------------------------
-----------------------------------------------------AG[CUGA-C{GA}GU-GGC]G-AA--C
GG-[G-UG]-AGUA---AUG-[U-AU--CGG{----AA}C-G{UG--C}CCA--G-UCG]--------------------
-------------------------------------U[G(G)-GG{G--AUAAC-}UG-CUC]-GAAA---[GA--G-C
A{GCUAAUA-}CC-(G)C]AUA-------------------CG[AC--C]------------------------------
---------------------UGAG-------------------------------------------------------
--------------------------------------------------------------------------------
-------------------------------[G-GU]-------------------------------------------
--------------------------------------------------------------------------------
--------------------------------------------------------------------------------
--------------------------------------------------------------------G-AAA-[G-CGG
GG{----G--A}UC]-----------------------------------------------------------------
--------------------------------------------------GCAA--------------------------
--------------------------------------------------------------------------------
-----[G---ACCUC-GC]G---------------------------------------------[CGAU-UGG{AG---
}C-G{G-}CCG-AU-A]------U[CAG-A------U{U-----A-}GGU{A----G}UU-GG-UG-GG(G)U]----AA
A-[A(G)-CCCACCA-----AGCC{-A--ACG}A-UCUG]U-------------A[GCUG-GUCU]-GAGA--[GGAC{-
GAC}C-AG-C^CA-C]-A[CU-GGG]-AC-UGA-GAC-ACGG-[CC-CAG]A-[CUCC]U-AC------G[G-G-AG]GC
--A[GC-A-GUG]---GGGAAUU--[U{U}GGA{-C-AA}UGG-GC]G----CAA--[GCC-UG{A---}UCCA]G-[C{
CA-}UG-CCG-C]GU---------[GCG---G{--GAA-GAA-}G---GCC]----------------------------
------UUCG---------------------------------[GGU-U{-G-UA--AA}CCG-C]--------------
-----------------------------UU[U{UG}U-CA-GG{GAA--GAA-}A{A}GG---UUC-UGG]C-------
----------------------------------------UAAU------------------------------------
--------------------AC[CUGGGAC-U{CA}U{-GACGGU-A}C-CUGA{A-G-}A]A--UAAG[CAC-C]--[G
G-C]-UAA---[CU-ACG]U--G-CCAGC---A[GCC]GC-GG--UAAU--A[C----GUAG]-[GGU-G]CA[A-G-CG
U-UAA-UC]GGAA-UUA--[CUGGG--C]GUA----AAGC[GU-G-C{GC-A}G-G-C]G--------------[GUUAU
--GC{A}AGAC-AGAGG{UG-A-AAUC}CCCGGG]-------------------------------------------CU
CAA-------------------------------------------------------[C-CUGGG{AAC----------
-U-G}CCUU-UGU{G-A}C-UGCAU-A----GC]----------------------------------------------
--------------------------------------------------------------------------------
--------------------------------------------------------------------------------
--------------------------------------------------------------------------------
--------------------------------------------------------------------------------
--------------------------------------------------------------------------------
--------------------------------------------------------------------------------
--------------------------------------------------------------------------------
--------------------------------------------------------------------------------
--------------------------------------------------------------------------------
--------------------------------------------------------------------------------
--------------------------------------------------------------------------------
--------------------------------------------------------------------------------
--------------------------------------------------------------------------------
--------------------------------------------------------------------------------
--------------------------------------------------------------------------------
--------------------------------------------------------------------------------
------------------------------------UAG[AGU{G-C}GG--C{-AGA---}GGGGG-AU]---------
-----[G{G-A--A}UU-CCG-C-GU{--GU-A}GCA]-----GUGAAA-----[UGC{GUA-GAU}AUG--CGGA-G{G
-AA}C]ACCG-AU---G[GC]--GAAG---[GC]A------[AUC-CCCU{GG}G-CC{UGC---}A-CU]GA-------
--------------------------------------------------------C[GCU{-CAU---}GC-AC]GA--
-----AA[GC-GUGGG{-GAG-}C{A-AA}C-AGG]-----AU-UA--GAUAC-----[C-CUG{-G-UA}GUCC-AC-G
C]-CCU-AAAC-GAU[GUC-AAC]U-G[GUU--GUUGGGA-GG]------------------------------------
-----------------------------------------------------GUUU-----------------------
--------------------------------------------------------------------------------
----------------------------------------------[C-U-UCU-CAGU----AAC]-GUA---------
[GC]-UAAC--[G-C]-G-UG-AA[GUU------GAC]C-[GCCU--GG]G-G[AG-U{A---C}GG-CC]-GCA-A-[G
GUU--{GAA}AC-U]CAA[A------(G)GA]A-U[UG-AC{G}GGG--ACCC-G]----CA-CAA--[G---C-G-GU]
--GG[AU-GAU-GU-GGU]--UU-AA---[UUC-G]-AUGCAA-CG-[C-GA-A]---AA-ACC-U-UA-[CC-UAC-CC
]--UU-GA-CA---[UG--U-CUGG]--------------A-A[U-CCUGA-A]--GAGA--[UUU-GG-GA]G------
---------[U(G)CUC]-------------------------------------------------GAAA---------
------------------------------------------[GAG(A)G]-----[C--CAGA{A}CA]C-----A[GG
{-U}GC{UG-}CA-UG-GCCG--(U)C-GUC]-A[GC-UC]---[G-UG-UC]--GUGA-[GAUGU]--U[GG-G]-UUA
AGU-[CCC]GC--------AAC[G-AG-C]GCA------AC[CCU]-UG--[UCA--UUAG{-U}UG-CU{-A--}C]--
--------------------------------------------------------------------------------
--------------------------------------------------------------------------------
----------------------GAAA------------------------------------------------------
--------------------------------------------------------------------------------
--------------------------------------------------------------------------------
--------------------------------------------------------------------------------
-------------------------------------------------------[GGG--CA{C----U}C-U-AAUG-
A]G--A-[CU-(G)CCG----------G-U]-------------------GACAA-----------[A-CCG-G-(A)G-
-G]--A--AGGU--G--[GG-G]A-U[GAC-G(U)C{A--}GG-U{C---A--U}CA-UGG-CC-C]UUA----U[G-GG
U-AGG]-GCU-[AC{A-}CACGUC-AU]AC--AAU[G---GC-CGGG{A-CAGA---}GGG]------------------
--------------------------------------------------------------------------------
----------CU-[GC{CA--A}CC-C]--GCGA-[G-GG{G-G----A}GC]----UAAU------[CCC{------AG
AAA}CCCG-GU-C]G-U-AGU-CC--------GGA-U-[CGU-AGUC]--------------------------------
---------------UG--CAACU--C[G-ACUGC-G]U-----GAAG-UCGG-A[AUC-GC]UAG-UA[AU--CG----
CG-G]A-U---CAGCU----U-G[CC-GCGG-U]-GAAUAC-GUU-CC[C-GGGUCU-UGU{A-}CA]CACC-G--CCCG
-UCA---[CA--CC-(A)U--G-G{GA--}G---CGGGUUCU-GCC{--AGA------A}GU-AGU-U{A-G}CC--U{A
A-}CC]------------------------------------------GCAA----------------------------
------------------------------------------------------[GG{A-}GGG{C---}G-AUU-AC{C
--AC}GG--------CAG-GGU-UCGU{G--A}CUG(G)GG-UG]-AA-G-UCGU-AAC-AA-GG[UAA-CCoo-ooo]o
ooo-[ooo-ooo-oooo]oooooooo------------------------------------------------------
----------------------------------------------------------------*
//

acc:X82215
src:
str:ATCC 15057
ta1:Bacteria Proteobacteria {gamma subdivision} Alteromonadaceae Pseudoalteromonas
chg:
rem:
aut:Gauthier G.
ttl:
jou:
dat:
vol:
pgs:
mty:SSU
seq:Pseudoalteromonas piscicida X82215
--------------------------------------------------------------------------------
--------------------------ooo[oo-ooo]o-----oo[o-ooo]-[o-oooo]-o[ooo-o{o}oo--oooo
]---o[ooo-GCA-G-G]C----C-UAA--[CA-C{A--}UGC]-A--A[GUC{-GA--}GC{G}G-U{AA}C-AU--UU
-CUAG]--------------------------------------------------------------------------
-----CUUG-----------------------------------------------------------------------
------------------------------------------[CUAGAA{--G}AUGA-C{GA}GC-GGC]G-GA--CGG
-[G-UG]-AGUA---AUG-[C-UU--GGG{----AA}C-A{UG--C}CU(U)--G-AGG]--------------------
-------------------------------------U[G(G)-GG{G--ACAA}C-CA-UUG]-GAAA---[CG--A-U
GG{CUAAUA-}CC-(G)C]AUA-------------------AU[GU--C]------------------------------
---------------------UACG-------------------------------------------------------
--------------------------------------------------------------------------------
-------------------------------[G-AC]-------------------------------------------
--------------------------------------------------------------------------------
--------------------------------------------------------------------------------
--------------------------------------------------------------------C-AAA-[G-GGG
GC]-----------------------------------------------------------------------------
------------------------------------------------UUCG----------------------------
--------------------------------------------------------------------------------
--------[GCUC-UC]G---------------------------------------------[CCUU-(U)AG{AU---
}U-G{G-}CCC-AA-G]------U[GGG-A------U{U-----A-}GCU{A----G}UU-GG-UG-AG(G)U]----AA
A-[G(G)-CUCACCA-----AGGC{-G--ACG}A-UCCC]U-------------A[GCUG-GUUU]-GAGA--[GGAU{-
GAU}C-AG-C^CA-C]-A[CU-GGA]-AC-UGA-GAC-ACGG-[UC-CAG]A-[CUCC]U-AC------G[G-G-AG]GC
--A[GC-A-GUG]---GGGAAUA--[U{U}GCA{-C-AA}UGG-GC]G----CAA--[GCC-UG{A---}UGCA]G-[CC
{A-}UG-CCG-C]GU---------[GUG---U{--GAA-GAA-}G---GCC]----------------------------
------UUCG---------------------------------[GGU-U{-G-UA--AA}GCA-C]--------------
-----------------------------UU[U{CA}G-UC-AG{GAG--GAA-}A{G}GU---UAG-UAG]U-------
----------------------------------------UAAU------------------------------------
--------------------AC[CUGCUAG-C{UG}U{-GACGUU-A}C-UGAC{A-G-}A]A--GAAG[CAC-C]--[G
G-C]-UAA---[CU-CCG]U--G-CCAGC---A[GCC]GC-GG--UAAU--A[C----GGAG]-[GGU-G]CG[A-G-CG
U-UAA-UC]GGAA-UUA--[CUGGG--C]GUA----AAGC[GU-A-C{GC-A}G-G-C]G--------------[GUUUG
--UU{A}AGCG-AGAUG{UG-A-AAGC}CCCGGG]-------------------------------------------CU
UAA-------------------------------------------------------[C-CUGGG{AAC----------
-U-G}CAUU-UCG{A-A}C-UGGCA-A----AC]----------------------------------------------
--------------------------------------------------------------------------------
--------------------------------------------------------------------------------
--------------------------------------------------------------------------------
--------------------------------------------------------------------------------
--------------------------------------------------------------------------------
--------------------------------------------------------------------------------
--------------------------------------------------------------------------------
--------------------------------------------------------------------------------
--------------------------------------------------------------------------------
--------------------------------------------------------------------------------
--------------------------------------------------------------------------------
--------------------------------------------------------------------------------
--------------------------------------------------------------------------------
--------------------------------------------------------------------------------
--------------------------------------------------------------------------------
--------------------------------------------------------------------------------
------------------------------------UAG[AGUG-UGA--U{-AGA---}GGGUG-GU]-----------
---[A{G-A--A}UU-UCA-G-GU{--GU-A}GCG]-----GUGAAA-----[UGC{GUA-GAG}AUC--UGAA-G{G-A
A}U]ACCG-AU---G[GC]--GAAG---[GC]A------[GCC-ACCU{GG}G-UCA{A}C---A-CU]GA---------
------------------------------------------------------C[GCU{-CAU---}GU-AC]GA----
---AA[GC-GUGGG{-GAG-}C{A-AA}C-AGG]-----AU-UA--GAUAC-----[C-CUG{-G-UA}GUCC-AC-GC]
-CGU-AAAC-GAU[GUC-UAC]U-A[GGA--G{CU}G{GG}G-UC]C---------------------------------
-------------------------------------------------------UUCG---------------------
--------------------------------------------------------------------------------
------------------------------------------------[G-A-C{AA}-C{UU}U----UCC]-AAA---
------[GC]-UAAC--[G-C]-A-UU-AA[GUA------GAC]C-[GCCU--GG]G-G[AG-U{A---C}GG-CC]-GC
A-A-[GGUU--{AAA}AC-U]CAA[A------UGA]A-U[UG-AC{G}GGG--G-CC-G]----CA-CAA--[G---C-G
-GU]--GG[AG-CAU-GU-GGU]--UU-AA---[UUC-G]-AUGCAA-CG-[C-GA-A]---GA-ACC-U-UA-[CC-UA
C-AC]--UU-GA-CA---[UA--C-AGAG]--------------A-A[C{-UU}ACC-A]--GAGA--[UGG-U{U-U}G
]G---------------[U(G)CC]--------------------------------------------------UUCG-
---------------------------------------------------[GG(A)G]-----[C--UCUG{A}UA]C-
----A[GG{-U}GC{UG-}CA-UG-GCUG--(U)C-GUC]-A[GC-UC]---[G-UG-UU]--GUGA-[GAUGU]--U[G
G-G]-UUAAGU-[CCC]GC--------AAC[G-AG-C]GCA------AC[CCC]-UA--[UCC--UUA{G-U}U(G)-CC
{-AG-}C-G-A]--------------------------------------------------------------------
--------------------------------------------------------------------------------
--------------------------------UUCG--------------------------------------------
--------------------------------------------------------------------------------
--------------------------------------------------------------------------------
--------------------------------------------------------------------------------
-------------------------------------------------------------G[UC-GGG--(A)A{C---
-UC-}U-AAGG-A]G--A-[CU-(G)CCG----------G-U]-------------------GAUAA-----------[A
-CCG-G-(A)G--G]--A--AGGU--G--[GG-G]A-C[GAC-G(U)C{A--}AG-U{C---A--U}CA-UGG-CC-C]U
UA----C[G-UGU-AGG]-GCU-[AC{A-}CACGUG-CU]AC--AAU[G---GC-AGGU{A-CAGA---}G(A)G]----
--------------------------------------------------------------------------------
------------------------CA-[GC{GA--G}CU-A]--GCGA-[U-AG{U-G----A}GC]----GAAU-----
-[C(C)C{------UUAAA}GCCU-GU-C]G-U-AGU-CC--------GGA-U-[UGG-AGUC]----------------
-------------------------------UG--CAACU--C[G-ACUCC-A]U-----GAAG-UCGG-A[AUo-oo]o
oo-oo[oo--oo----oo-o]o-o---ooooo----o-o[oo-oooo-o]-oooooo-ooo-oo[o-oo{o}ooo-ooo{
o-}oo]oooo-o--oooo-ooo---[oo--oo-(o)o--o-o{oo--}o---oooooooo-ooo{--ooo------o}oo
-ooo-o{o-o}oo--o{oo-}oo]------------------------------------------oooo----------
------------------------------------------------------------------------[oo{o-}o
oo{o---}o-ooo-oo{o--oo}oo--------ooo-ooo-oooo{o--o}ooo(o)oo-oo]-oo-o-oooo-ooo-oo
-oo[ooo-oooo-ooo]oooo-[ooo-ooo-oooo]oooooooo------------------------------------
--------------------------------------------------------------------------------
--*
//

acc:AF082328
src:
str:Milos T-2
ta1:Bacteria Proteobacteria {gamma subdivision} {Piscirickettsia group} Thiomicrospira
chg:
rem:
aut:Sievert S., Brinkhoff T., Muyzer G., Ziebis W., Kuever J.
ttl:Spatial heterogeneity of bacterial populations at a shallow-water hydrothermal vent in the Aegean Sea (Milos, Greece) as studied by the application of molecular and cultivation-based techniques
jou:Unpublished
dat:
vol:
pgs:
mty:SSU
seq:Thiomicrospira sp. AF082328
--------------------------------------------------------------------------------
--------------------------ooo[oo-ooo]o-----oo[o-ooo]-[o-oooo]-o[ooo-o{o}oo--oooo
]---o[ooo-ooo-o-o]o----o-ooo--[CA-C{A--}UGC]-A--A[GUC{-GG--}AC{G}G-A{AA}C-G{A}UG
AA-AAG]-------------------------------------------------------------------------
-------CUUG---------------------------------------------------------------------
---------------------------------------------[CUUUUCA{GG}CGU-C{GA}GU-GGC]G-GA--C
GG-[G-UG]-AGUA---ACG-[C-GU--GGG{----AA}U-C{UA--C}CCU--A-UAG]--------------------
-------------------------------------U[U(G)-GG{G--ACAA}C-AU-AUG]-GAAA---[CG--U-A
UG{CUAAUA-}CC-(G)A]AUA-------------------UG[CU--C]------------------------------
---------------------UACG-------------------------------------------------------
--------------------------------------------------------------------------------
-------------------------------[G-AG]-------------------------------------------
--------------------------------------------------------------------------------
--------------------------------------------------------------------------------
--------------------------------------------------------------------U-AAA-[G-GUG
CC----(C)--UCU]-----------------------------------------------------------------
--------------------------------------------------CCUU--------------------------
--------------------------------------------------------------------------------
---[GGA---(A)GGUA-UC]G---------------------------------------------[CUAU-AGG{AU-
--}G-A{G-}CCC-GC-G]------U[GAG-A------U{U-----A-}GUU{A----G}UU-GG-UA-AG(G)U]----
AAU-[G(G)-CUUACCA-----AGGC{-A--ACG}A-UCUC]U-------------A[GCUG-GUUU]-GAGA--[GGAU
{-GAU}C-AG-C^CA-C]-A[CU-GGG]-AC-UGA-GAC-ACGG-[CC-CAG]A-[CUCC]U-AC------G[G-G-AG]
GC--A[GC-A-GUG]---GGGAAUA--[U{U}GCA{-C-AA}UGA-GC]G----AAA--[GCU-UG{A---}UGCA]G-[
CC{A-}UA-CCG-C]GU---------[GUG---U{--GAA-GAA-}G---GCC]--------------------------
--------CGAG---------------------------------[GGU-U{-G-UA--AA}GCA-C]------------
-------------------------------UU[U{CA}A{-UU-}GU{GAG--GAA-}GAUA---GUG-UCG]U-----
------------------------------------------UAAU----------------------------------
----------------------AU[CGGCAUU-G{U}UU{-GACGUU-A}A-C{UU}U{A-G-}A]A--GAAG[CAC-C]
--[GG-C]-UAA---[CU-CUG]U--G-CCAGC---A[GCC]GC-GG--UAAU--A[C----AGAG]-[GGU-G]CA[A-
G-CGU-UAU-UC]GGAA-UUA--[CUGGG--C]GUA----AAGC[GC-G-C{GU-A}G-G-C]G--------------[G
AUUA--UU{A}AGUC-AG(U)UG{UG-A-AAGC}CCUGGG]---------------------------------------
----CUCAA-------------------------------------------------------[C-CUGGG{AAC----
-------U-G}CA(U)C-UGA{U-A}C-UGGUA-G----UC]--------------------------------------
--------------------------------------------------------------------------------
--------------------------------------------------------------------------------
--------------------------------------------------------------------------------
--------------------------------------------------------------------------------
--------------------------------------------------------------------------------
--------------------------------------------------------------------------------
--------------------------------------------------------------------------------
--------------------------------------------------------------------------------
--------------------------------------------------------------------------------
--------------------------------------------------------------------------------
--------------------------------------------------------------------------------
--------------------------------------------------------------------------------
--------------------------------------------------------------------------------
--------------------------------------------------------------------------------
--------------------------------------------------------------------------------
--------------------------------------------------------------------------------
--------------------------------------------UAG[AGUU-UAA--G{-AGA---}GGGAA-GU]---
-----------[G{G-A--A}UU-CCA-G-GU{--GU-A}GCA]-----GUGAAA-----[UGC{GUA-GAU}AUC--UG
GA-G{G-AA}C]AUCA-GU---G[GC]--GAAG---[GC]G------[ACU-UCCU{GG}C-UUA{A}A---A-CU]GA-
--------------------------------------------------------------C[GCU{-GAG---}GU-G
C]GA-------AA[GC-GUGGG{-UAG-CG-AA}C-GGG]-----AU-UA--GAUAC-----[C-CCG{-G-UAC}UCC-
AC-GC]-CGU-AAAC-GAU[GUC-AAC]U-A[GUU--GUUGGUC-UU]--------------------------------
---------------------------------------------------------AUUA-------------------
--------------------------------------------------------------------------------
------------------------------------------------AA[A-A-GAU-UAGU----MAC]-GCA-----
----[GC]-UAAC--[G-C]-G-AU-AA[GUU------GAC]C-[GCCU--GG]G-G[AG-U{A---C}GG-UC]-GCA-
A-[GAUU--{AAA}AC-U]CAA[A------GGA]A-U[UG-AC{G}GGG--GCCC-G]----CA-CAA--[G---C-G-G
U]--GG[AG-CAU-GU-GGU]--UU-AA---[UUH-G]-AUGCAA-CG-[C-GA-A]---GA-ACC-U-UA-[CC-AUC-
CC]--UU-GA-CA---[UG--U-AGAG]--------------A-A[C{-UU}UCU-A]--GAGA--[UAG-A{U-U}G]G
---------------[U(G)CC]--------------------------------------------------UUCG---
-------------------------------------------------[GG(A)A]-----[C--UCUA{A}CA]C---
--A[GG{-U}GC{UG-}CA-UG-GCUG--(U)C-GUC]-A[GC-UC]---[G-UG-UC]--GUGA-[GAUGU]--U[GG-
G]-UUAAGU-[CCC]GC--------AAC[G-AG-C]GCA------AC[CCU]-UA--[UCA--UUA{G-U}U(G)-CU{-
AC-}C-A]-U----------------------------------------------------------------------
--------------------------------------------------------------------------------
------------------------------UUAG----------------------------------------------
--------------------------------------------------------------------------------
--------------------------------------------------------------------------------
--------------------------------------------------------------------------------
------------------------------------------------------------U[U-GAG--(A)A{C----U
C-}U-AAUG-A]G--A-[CU-(G)CCG----------G-U]-------------------GAUAA-----------[A-C
CG-G-(A)G--G]--A--AGGC--G--[GG-G]A-C[GAC-G(U)C{A--}AG-U{C---A--U}CA-UGG-CC-C]UUA
----U[G-GGA-UGG]-GCU-[AC{A-}CACGUG-CU]AC--AAU[G---GG-GGGU{A-CAAA---}GAG]--------
--------------------------------------------------------------------------------
--------------------CA-[GC{CA--A}CU-G]--GCAA-[C-AG{U-G----C}GC]----GAAU------[CU
C{------AAAAA}ACCC-UU-C]G-U-AGU-CC--------GGA-U-[UGG-AGUC]----------------------
-------------------------UG--CAACU--C[G-ACUCC-A]U-----GAAG-UCGG-A[AUC-GC]UAG-UA[
AU--CG----CG-G]A-U---CAGAA----U-G[CC-GCGG-U]-GAAUAC-GUU-CC[C-GGGCCU-UGU{A-}CA]CA
CC-G--CCCG-UCA---[CA--CC-(A)U--G-G{GA--}G---UGGAUUGC-AAA{--AGA------A}GU-AGG-U{A
-G}CU--U{AA-}CC]------------------------------------------UUCG------------------
----------------------------------------------------------------[GG{A-}GAG{C---}
G-CUU-AC{C-CAC}UU--------ooo-ooo-oooo{o--o}ooo(o)oo-oo]-oo-o-oooo-ooo-oo-oo[ooo-
oooo-ooo]oooo-[ooo-ooo-oooo]oooooooo--------------------------------------------
--------------------------------------------------------------------------*
//

acc:AF239845
src:
str:PRY49
ta1:Bacteria Proteobacteria {alpha subdivision} {Rhizobiaceae group} {Bradyrhizobium group} Bradyrhizobium
chg:
rem:
aut:Chen L.S., Figueredo A., Pedrosa F.O., Hungria M.
ttl:Genetic characterization of soybean in Paraguay
jou:Unpublished
dat:
vol:
pgs:
mty:
seq:Bradyrhizobium elkanii AF239845
--------------------------------------------------------------------------------
--------------------------ooo[oo-ooo]o-----oo[o-ooo]-[o-oooo]-o[ooo-o{o}oo--oooo
]---o[ooo-ooA-G-G]C----U-UAA--[CA-C{A--}UGC]-A--A[GUC{-GA--}-C(G)G-GCAU-A]------
--------------------------------------------------------------------------------
---GCAA-------------------------------------------------------------------------
-------------------------------------------------[UAUG-UC(A)G{C}-GGC]A-GA--CGG-[
G-UG]-AGUA---ACG-[C-GU--GGG{----AA}C-G{UA--C}CUU--U-UGG]------------------------
---------------------------------U[UC-GG{A--ACAA}C-UG-AGG]-GAAA---[CU--U-CAG{CUA
AUA-}CC-GG]AUA-------------------AG[CC--C]--------------------------------------
-------------UUAC---------------------------------------------------------------
--------------------------------------------------------------------------------
-----------------------[G-GG]---------------------------------------------------
--------------------------------------------------------------------------------
--------------------------------------------------------------------------------
------------------------------------------------------------G-AAA-[G-A]---------
--------------------------------------------------------------------------------
----------------------------------------UUUA------------------------------------
--------------------------------------------------------------------------------
-----[UC]G---------------------------------------------[CCGA-AAG{AU---}C-G{G-}CC
C-GC-G]------U[CUG-A------U{U-----A-}GCU{A----G}UU-GG-UG-AG(G)U]----AAU-[G(G)-CU
CACCA-----AGGC{-G--ACG}A-UCAG]U-------------A[GCUG-GUCU]-GAGA--[GGAU{-GAU}C-AG-C
^CA-C]-A[UU-GGG]-AC-UGA-GAC-ACGG-[CC-CAA]A-[CUCC]U-AC------G[G-G-AG]GC--A[GC-A-G
UG]---GGGAAUA--[U{U}GGA{-C-AA}UGG-GC]G----CAA--[GCC-UG{A---}UCCA]G-[CC{A-}UG-CCG
-C]GU---------[GAG---U{--GAU-GAA-}G---GCC]----------------------------------CUAG
---------------------------------[GGU-U{-G-UA--AA}GCU-C]------------------------
-------------------UU[U{UG}U-GC-GG]GAA--GA--------------------------------------
--------------------------UAAU--------------------------------------------------
---------------------GACGGU-A[C-CGCA{A-G-}A]A--UAAG[CCC-C]--[GG-C]-UAA---[CU-UCG
]U--G-CCAGC---A[GCC]GC-GG--UAAU--A[C----GAAG]-[GGG-G]CU[A-G-CGU-UGC-UC]GGAA-UCA-
-[CUGGG--C]GUA----AAGG[GU-G-C{GU-A}G-G-C]G--------------[GGUCU--UU{A}AGUC-AGGGG{
UG-A-AAUC}CUGGAG]-------------------------------------------CUCAA---------------
----------------------------------------[C-UCCAG{AAC-----------U-G}CCUU-UGA{U-A}
C-UGAAG-A----UC]----------------------------------------------------------------
--------------------------------------------------------------------------------
--------------------------------------------------------------------------------
--------------------------------------------------------------------------------
--------------------------------------------------------------------------------
--------------------------------------------------------------------------------
--------------------------------------------------------------------------------
--------------------------------------------------------------------------------
--------------------------------------------------------------------------------
--------------------------------------------------------------------------------
--------------------------------------------------------------------------------
--------------------------------------------------------------------------------
--------------------------------------------------------------------------------
--------------------------------------------------------------------------------
--------------------------------------------------------------------------------
--------------------------------------------------------------------------------
--------------------------------------------------------------------------------
------------------UUG[AGUU-CGG--G{-AGA---}GGUGA-GU]--------------[G{G-A--AC}U-GC
G-A-GU{--GU-A}GAG]-----GUGAAA-----[UUC{GUA-GAU}AUU--CGCA{-AG-AA}C]ACCA-GU---G[GC
]--GAAG---[GC]G------[GCU-CACU{GG}C-CCGA{U---}A-CU]GA---------------------------
------------------------------------C[GCU{-GAG---}GC-AC]GA-------AA[GC-GUGGG{-GA
G-}C{A-AA}C-AGG]-----AU-UA--GAUAC-----[C-CUG{-G-UA}GUCC-AC-GC]-CGU-AAAC-GAU[GAA-
UGC]C-A[GCC--GUUAGUG-GG]--------------------------------------------------------
---------------------------------UUUA-------------------------------------------
--------------------------------------------------------------------------------
--------------------------[C-U-CAC-UAGU----GGC]-GCA---------[GC]-UAAC--[G-C]-U-U
U-AA[GCA------UUC]C-[GCCU--GG]G-G[AG-U{A---C}GG-UC]-GCA-A-[GAUU--{AAA}AC-U]CAA[A
------GGA]A-U[UG-AC{G}GGG--GCCC-G]----CA-CAA--[G---C-G-GU]--GG[AG-CAU-GU-GGU]--U
U-AA---[U(U)C-G]-ACGCAA-CG-[C-G(C)-A]---GA-ACC-U-UA-[CC-AGC-CC]--UU-GA-CA---[UCC
-C-GGUC]G--------------C[GG-ACUCC]-A--GAGA--C[GGAGU-UC]UU--------------[CAG]----
-----------------------------------------------UUCG-----------------------------
-----------------------G[CUG]-----[GA-CCGG{A}GA]C-----A[GG{-U}GC{UG-}CA-UG-GCUG-
-(U)C-GUC]-A[GC-UC]---[G-UG-UC]--GUGA-[GAUGU]--U[GG-G]-UUAAGU-[CCC]GC--------AAC
[G-AG-C]GCA------AC[CCC]-CG--[UCC--UUAG{-U}UG-CU{-AC-}C-A]-U--------------------
--------------------------------------------------------------------------------
--------------------------------------------------------------------------------
UUAG----------------------------------------------------------------------------
--------------------------------------------------------------------------------
--------------------------------------------------------------------------------
--------------------------------------------------------------------------------
------------------------------U[U-GAG--CA{C----U}C-U-AAGG-A]G--A-[CU-(G)CCG-----
-----G-U]-------------------GAUAA-----------[G-CCG{C}G-(A)G--G]--A--AGGU--G--[GG
-G]A-U[GAC-G(U)C{A--}AG-U{C---C--U}CA-UGG-CC-C]UUA----C[G-GGC-UGG]-GCU-[AC{A-}CA
CGUG-CU]AC--AAU[G---GC-GGU{GA-CAAU---}GGG]--------------------------------------
----------------------------------------------------------------------AU-[GC{UA-
-A}GG-G]--GCGA-[C-CC{U-U----C}GC]----AAAU------[CUC{------AAAAA-}GCC-GU-C]U-C-AG
U-UC--------GGA-U-[UGG-GCUC]-----------------------------------------------UG--C
AACU--C[G-AGCCC-A]U-----GAAG-UUGG-A[AUC-GC]UAG-UA[AU--CG----UG-G]A-U---CAGCA----
C-G[CC-ACGG-U]-GAAUAC-GUU-CC[C-GGGCCU-UGU{A-}CA]CACC-G--CCCG-UCA---[CA--CC-(A)U-
-G-G{GA--}G---UUGGUUUU-ACC{--UGA------A}G(A)-CGG-U{G-C}GC--U{AA-}CC]------------
------------------------------GAAA----------------------------------------------
------------------------------------[GG{G-}GGC{A---}G-CCG-(G)C{C--AC}GG--------U
AG-GGU-CAGC{G--A}CUG(G)GG-UG]-AA-G-UCGU-AAC-AG-GG[UAA-oooo-ooo]oooo-[ooo-ooo-ooo
o]oooooooo----------------------------------------------------------------------
------------------------------------------------*
//

acc:AJ133796
src:
str:
ta1:Bacteria Proteobacteria {delta subdivision} Syntrophus
chg:
rem:
aut:Zengler K., Richnow H.H., Rossello-Mora R., Michaelis W., Widdel F.
ttl:Methane formation from long-chain alkanes by anaerobic microorganisms
jou:Nature
dat:1999
vol:401
pgs:266-269
mty:
seq:Syntrophus sp. AJ133796
--------------------------------------------------------------------------------
--------------------------ooo[oo-GUU]U-----GA[U-C(A)U]-[G-GCUC]-A[GAA-C{U}AA--CG
CU]---G[GCG-GCG-U-G]C----C-UAA--[CA-C{A--}UGC]-A--A[GUC{-GU--}AC{GA-}G{AAA-}GUCG
GC]-----------------------------------------------------------------------------
-------UUCG---------------------------------------------------------------------
-----------------------------------------------[GCUGAU{GAG}U{-AAA}GU-GGC]G-CA--C
GG-[G-UG]-AGUA---ACG-[C-GU--GGAU{---AA}U-C{UG--C}CCC--(U)-GAG]------------------
---------------------------------------U[UC-GG{A--AUAAC-}GU-ACC]-GAAA---[GG--U-G
C{GCUAAUA-}CC-GG]AUA-------------------AU[GC--UGAGUG--AC]-----------------------
-------------------UACU---------------------------------------------------------
--------------------------------------------------------------------------------
---------------[GU-CG------CUUA-GC]---------------------------------------------
--------------------------------------------------------------------------------
--------------------------------------------------------------------------------
------------------------------------------------------------------C-AAA-[G-AAGGC
{----C--UC}UG]------------------------------------------------------------------
------------------------------------------------UUUA----------------------------
--------------------------------------------------------------------------------
--[CA{---A}GCUU-UU]G---------------------------------------------[CUU(U)-GGG{AU-
--}G-AG-UCC-GC-G]------U[ACC-A------U{U-----A-}GCU{A----G}UU-GG-UA-GG(G)U]----AA
U-[G(G)-CCUACCA-----AGGC{-G--ACG}A-UGGU]U-------------A[GCUG-GUCU]-GAGA--[GGAU{-
GAU}C-AG-C^CA-C]-A[CU-GGA]-AC-UGA-GAC-ACGG-[UC-CAG]A-[CUCC]U-AC------G[G-G-AG]GC
--A[GC-A-GUG]---AGGAAUA--[U{U}GCG{-C-AA}UGG-GG]G----CAA--[CCC-UG{A---}CGCA]G-[CA
{A-}CG-CCG-C]GU---------[GAG---U{--GAG-GAA-}G---GUU]----------------------------
------UUCG---------------------------------[GAC-C{-G-UA--AA}GCU-C]--------------
-----------------------------UG[U{CG}A-GC-GG{GAA--GAA-}A(U)GC---AUG-GUGG]C------
----------------------------------------UAAU------------------------------------
--------------------AU[CCAUCAU-GC(U)U{-GACGGU-A}C-CGCU{A-A-}A]G--GAAG[CAC-C]--[G
G-C]-UAA---[CU-CCG]U--G-CCAGC---A[GCC]GC-GG--UAAU--A[C----GGGG]-[GGU-G]CA[A-G-CG
U-UGU-UC]GGAA-UCA--[UUGGG--C]GUA----AAGC[GC-G-U{GU-A}G-G-C]G--------------[GCUUG
--AC{M}AGUC-AGAUG{UG-A-AAGC}CCUGGG]-------------------------------------------CU
UAA-------------------------------------------------------[C-CCAGG{AAG----------
-U-G}CAUU-UGA{A-A}C-UGUCA-G----GC]----------------------------------------------
--------------------------------------------------------------------------------
--------------------------------------------------------------------------------
--------------------------------------------------------------------------------
--------------------------------------------------------------------------------
--------------------------------------------------------------------------------
--------------------------------------------------------------------------------
--------------------------------------------------------------------------------
--------------------------------------------------------------------------------
--------------------------------------------------------------------------------
--------------------------------------------------------------------------------
--------------------------------------------------------------------------------
--------------------------------------------------------------------------------
--------------------------------------------------------------------------------
--------------------------------------------------------------------------------
--------------------------------------------------------------------------------
--------------------------------------------------------------------------------
------------------------------------UAG[AGU{A-}AGG{--G-AGA---}GGAAA-GU]---------
-----[G{G-A--A}UU-CCU-G-GU{--GU-A}GAG]-----GUGAAA-----[UUC{GUA-GAU}AUC--AGGA-G{G
-AA}C]ACCG-GU---G[GC]--GAAG---[GC]G------[ACU-UUCU{GGC-}CCU{AU---}A-CU]GA-------
--------------------------------------------------------C[GCU{-GAG---}AC-GC]GA--
-----AA[GC-GUGGG{-UAG-}C{A-AA}C-AGG]-----AU-UA--GAUAC-----[C-CUG{-G-UA}GUCC-AC-G
C]-UGU-AAAC-GAU[GUU-CAC]U-A[GGU--GUUGGGG-G]U------------------------------------
-----------------------------------------------------AUUG-----------------------
--------------------------------------------------------------------------------
--------------------------------------------ACC-[C-UUC-UAGU----GCC]-GCA---------
[GC]-UAAC--[G-C]-A-UU-AA[GUG------AAC]C-[GCCU--GG]G-G[AG-U{A---C}GG-UC]-GCA-A-[G
AUU--{AAA}AC-U]CAA[A------(G)GA]AAU[UG-AC{G}GGG--GCCC-G]----CA-CAA--[G---C-G-GU]
--GG[AG-CAU-GU-GGU]--UU-AA---[UUC-G]-AUGCAA-CG-[C-GA-A]---GA-ACC-U-UA-[CC-UAG-AC
]--UU-GA-CA---[UC--C-CGGG]--------------A-A[U-UCUUA-G]--GAAA--[CUA-AG-AA]G------
---------[U(G)CCU]-------------------------------------------------UUCG---------
------------------------------------------[GGG(A)G]-----[C--CCGG{A}GA]C-----A[GG
{-U}GC{UG-}CA-UG-GCUG--(U)C-GUC]-A[GC-UC]---[G-UG-UC]--GUGA-[GAUGU]--U[GG-G]-UUA
AGU-[CCC]GC--------AAC[G-AG-C]GCA------AC[CCC]-UA--[UCU--UUAA{-U}UG-CC{-AU-}C-A]
-U------------------------------------------------------------------------------
--------------------------------------------------------------------------------
----------------------UCAG------------------------------------------------------
--------------------------------------------------------------------------------
--------------------------------------------------------------------------------
--------------------------------------------------------------------------------
----------------------------------------------------U[U-GGG--CA{C----U}U-U-AGAG-
A]G--A-[CU-(G)CCG----------G]-U-------------------GUUAA-----------G-[CCG-G-(A)G-
-G]--A--AGGU--G--[GG-G]A-U[GAC-G(U)C{A--}AG-U{C---C--U}CA-UGG-CC-U]UUA----U[G-UC
U-AGG]-GCU-[AC{A-}CACGUG-CU]AC--AAU[G---GG-UGGU{A-CAAA---}GAG]------------------
--------------------------------------------------------------------------------
----------CA-[GC{UA--A}CU-C]--GCAA-[G-AG{C-A----U}GC]----AAAU------[CUC{------AA
AAA}GCCA-UC-C]U-C-AGU-UC--------GGA-U-[UGG-AGUC]--------------------------------
---------------UG--CAACU--C[G-ACUCC-A]U-----GAAG-UUGG-A[AUC-GC]UAG-UA[AU--CG----
CG-G]A-U---CAGCA----U-G[CC-GCGG-U]-GAAUAC-GUU-CC[C-GGGCCU-UGU{A-}CA]CACC-G--CCCG
-UCA---[CA--CC-C(G)--G-A{AA--}A---UUGAUUGC-ACC{--AGA------AGU}-CGU-U{G-AU}C--U{A
A-}CC(C)CUA]--------------------------------------UUUA--------------------------
---------------------------------------------------[U-AG(A)GG{A-}GG{CA---}G-GCG{
-CCG--GC}GG--------UGU-GGU-UGGU{A--A}UC(G)GGG-UG]-oo-o-oooo-ooo-oo-oo[ooo-oooo-o
oo]oooo-[ooo-ooo-oooo]oooooooo--------------------------------------------------
--------------------------------------------------------------------*
//

acc:AF124498
src:
str:S-9
ta1:Bacteria Proteobacteria {gamma subdivision} Pseudomonadaceae Pseudomonas
chg:
rem:
aut:Pyun C.W., Choi S.K., Ryu K.H., Park W.M.
ttl:16S rRNA of Pseudomonas fluorescens S-9 isolate
jou:Unpublished
dat:
vol:
pgs:
mty:
seq:Pseudomonas fluorescens AF124498
--------------------------------------------------------------------------------
--------------------------ooo[oo-ooo]o-----oo[o-o(o)o]-[o-oooo]-o[ooo-o{o}oo--oo
oo]---o[ooo-ooo-o-o]o----o-ooo--[oo-o{o--}ooo]-o--o[ooo{-oo--}oo{oo-}o{o}oo-oooo
oo]-----------------------------------------------------------------------------
-------oooo---------------------------------------------------------------------
------------------------------------------------[oooooooo{o-}o{oo}oo-ooo]o-oo--o
oo-[o-oo]-oooo---ooo-[o-oo--ooo{----oo}o-o{oo--o}ooo--o-ooo]--------------------
-------------------------------------o[o(o)-oo{o--oooo}o-oo-ooo]-oooo---[oo--o-o
oo{oooooo-}oo-(o)o]ooo-------------------oo[oo--o]------------------------------
---------------------oooo-------------------------------------------------------
--------------------------------------------------------------------------------
-------------------------------[o-oo]-------------------------------------------
--------------------------------------------------------------------------------
--------------------------------------------------------------------------------
--------------------------------------------------------------------o-ooo-[o-ooo
oo{----o--o}oo]-----------------------------------------------------------------
--------------------------------------------------oooo--------------------------
--------------------------------------------------------------------------------
-----[o---ooooo-oo]o---------------------------------------------[oooo-ooo{oo---
}o-o{o-}ooo-oo-o]------o[CGG-A------U{U-----A-}GCU{A----G}UU-GG-UG-AG(G)U]----AA
U-[G(G)-CUCACCA-----AGGC{-G--ACG}A-UCCG]U-------------A[ACUG-GUCU]-GAGA--[GGAU{-
GAU}C-AG-U^CA-C]-A[CU-GGA]-AC-UGA-GAC-ACGG-[UC-CAG]A-[CUCC]U-AC------G[G-G-AG]GC
--A[GC-A-GUG]---GGGAAUA--[U{U}GGA{-C-AA}UGG-GC]G----AAA--[GCC-UG{A---}UCCA]G-[CC
{A-}UG-CCG-C]GU---------[GUG---U{--GAA-GAA-}G---GUC]----------------------------
------UUCG---------------------------------[GAU-U{-G-UA--AA}GCA-C]--------------
-----------------------------UU[U{AA}G-UU-GG{GAG--GAA-}GGGC---AGU-UAC]C---------
--------------------------------------UAAU--------------------------------------
------------------AC[GUGAUUG-U{U}UU{-GACGUU-A}C-CGAC{A-G-}A]A--UAAG[CAC-C]--[GG-
C]-UAA---[CU-CUG]U--G-CCAGC---A[GCC]GC-GG--UAAU--A[C----AGAG]-[GGU-G]CA[A-G-CGU-
UAA-UC]GGAA-UUA--[CUGGG--C]GUA----AAGC[GC-G-C{GU-A}G-G-U]G--------------[GUUUG--
UU{A}AGUU-GGAUG{UG-A-AAGC}CCCGGG]-------------------------------------------CUCA
A-------------------------------------------------------[C-CUGGG{AAC-----------U
-G}CAUC-CAA{A-A}C-UGGCA-A----GC]------------------------------------------------
--------------------------------------------------------------------------------
--------------------------------------------------------------------------------
--------------------------------------------------------------------------------
--------------------------------------------------------------------------------
--------------------------------------------------------------------------------
--------------------------------------------------------------------------------
--------------------------------------------------------------------------------
--------------------------------------------------------------------------------
--------------------------------------------------------------------------------
--------------------------------------------------------------------------------
--------------------------------------------------------------------------------
--------------------------------------------------------------------------------
--------------------------------------------------------------------------------
--------------------------------------------------------------------------------
--------------------------------------------------------------------------------
--------------------------------------------------------------------------------
----------------------------------UAG[AGUA-UGG--U{-AGA---}GGGUG-GU]-------------
-[G{G-A--A}UU-UCC-U-GU{--GU-A}GCG]-----GUGAAA-----[UGC{GUA-GAU}AUA--GGAA-G{G-AA}
C]ACCA-GU---G[GC]--GAAG---[GC]G------[ACC-ACCU{GG}A-CUG{A}U---A-CU]GA-----------
----------------------------------------------------C[ACU{-GAG---}GU-GC]GA------
-AA[GC-GUGGG{-GAG-}C{A-AA}C-AGG]-----AU-UA--GAUAC-----[C-CUG{-G-UA}GUCC-AC-GC]-C
GU-AAAC-GAU[GUC-AAC]U-A[GCC--GUUGGGA-GC]----------------------------------------
-------------------------------------------------CUUG---------------------------
--------------------------------------------------------------------------------
-----------------------------------------A[G-C-UCU-UAGU----GGC]-GCA---------[GC]
-UAAC--[G-C]-A-UU-AA[GUU------GAC]C-[GCCU--GG]G-G[AG-U{A---C}GG-CC]-GCA-A-[GGUU-
-{AAA}AC-U]CAA[A------(U)GA]A-U[UG-AC{G}GGG--GCCC-G]----CA-CAA--[G---C-G-GU]--GG
[AG-CAU-GU-GGU]--UU-AA---[UUC-G]-AAGCAA-CG-[C-GA-A]---GA-ACC-U-UA-[CC-AGG-CC]--U
U-GA-CA---[UC--C-AAUG]--------------A-A[C{-UU}UCU-A]--GAGA--[UAG-A{U-U}G]G------
---------[U(G)CC]--------------------------------------------------UUCG---------
-------------------------------------------[GG(A)A]-----[C--AUUG{A}GA]C-----A[GG
{-U}GC{UG-}CA-UG-GCUG--(U)C-GUC]-A[GC-UC]---[G-UG-UC]--GUGA-[GAUGU]--U[GG-G]-UUA
AGU-[CCC]GU--------AAC[G-AG-C]GCA------AC[CCU]-UG--[UCC--UUA{G-U}U(A)-CC{-AG-}C-
A-C]G---------------------------------------------------------------------------
--------------------------------------------------------------------------------
------------------------UUAU----------------------------------------------------
--------------------------------------------------------------------------------
--------------------------------------------------------------------------------
--------------------------------------------------------------------------------
-----------------------------------------------------G[GU-GGG--(C)A{C----UC-}U-A
AGG-A]G--A-[CU-(G)CCG----------G-U]-------------------GACAA-----------[A-CCG-G-(
A)G--G]--A--AGGU--G--[GG-G]A-U[GAC-G(U)C{A--}AG-U{C---A--U}CA-UGG-CC-C]UUA----C[
G-GCC-UGG]-GCU-[AC{A-}CACGUG-CU]AC--AAU[G---GU-CGGU{A-CAAA---}GGG]--------------
--------------------------------------------------------------------------------
--------------UU-[GC{CA--A}GC-C]--GCGA-[G-GU{G-G----A}GC]----UAAU------[CCC{----
--AUAAA}ACCG-AU-C]G-U-AGU-CC--------GGA-U-[CGC-AGUC]----------------------------
-------------------UG--CAACU--C[G-ACUGC-G]U-----GAAG-UCGG-A[AUC-GC]UAG-UA[AU--CG
----Co-o]o-o---ooooo----o-o[oo-oooo-o]-oooooo-ooo-oo[o-oooooo-ooo{o-}oo]oooo-o--
oooo-ooo---[oo--oo-(o)o--o-o{oo--}o---oooooooo-ooo{--ooo------o}oo-ooo-o{o-o}oo-
-o{oo-}oo]------------------------------------------oooo------------------------
----------------------------------------------------------[oo{o-}ooo{o---}o-ooo-
oo{o--oo}oo--------ooo-ooo-oooo{o--o}ooo(o)oo-oo]-oo-o-oooo-ooo-oo-oo[ooo-oooo-o
oo]oooo-[ooo-ooo-oooo]oooooooo--------------------------------------------------
--------------------------------------------------------------------*
//

acc:M59064
src:
str:
ta1:Bacteria Proteobacteria {alpha subdivision} {Caulobacter group} Brevundimonas
chg:
rem: was previously named 'Pseudomonas diminuta'
aut:Woese C.R.
ttl:A phylogenetic analysis of the some purple bacteria
jou:Unpublished
dat:
vol:
pgs:
mty:SSU
del:1411 NNNNNNN 1419 NNNNNNNNNNNN
seq:Brevundimonas diminuta M59064
--------------------------------------------------------------------------------
--------------------UCAACCUGA[GA-GUU]U-----GA[U-CCU]-[G-GCUC]-A[GAG-C{G}AA--CGCU
]---G[GCG-GCA-G-G]C----C-UAA--[CA-C{A--}UGC]-A--A[GUC{-GA--}AC(G)G-ACCC]--------
--------------------------------------------------------------------------------
---UUCG-------------------------------------------------------------------------
--------------------------------------------------[GGG-UU(A)GU-GGC]G-GA--CGG-[G-
UG]-AGUA---ACA-[C-GU--GGG{----AA}C-G{UG--C}CU{U--U-}AGG]------------------------
---------------------------------U[UC-GG{A--AUAG}C-(U)C-CUG]-GAAA---[CG--G-G(U)G
{GUAAUG-}CC-GA]AUG-------------------UG[CC--C]----------------------------------
-----------------UUCG-----------------------------------------------------------
--------------------------------------------------------------------------------
---------------------------[G-GG]-----------------------------------------------
--------------------------------------------------------------------------------
--------------------------------------------------------------------------------
----------------------------------------------------------------G-AAA-[G-A]-----
--------------------------------------------------------------------------------
--------------------------------------------UUUA--------------------------------
--------------------------------------------------------------------------------
---------[UC]G---------------------------------------------[CCU{U-U}AG{AG---}C-G
{G-}CCC-GC-G]------U[CUG-A------U{U-----A-}GCU{A----G}UU-GG-UG-AG(G)U]----AAC-[G
(G)-CUCACCA-----AGGC{-G--ACG}A-UCAG]U-------------A[GCUG-GUCU]-GAGA--[GGAU{-GAC}
C-AG-C^CA-C]-A[CU-GGG]-AC-UGA-GAC-ACGG-[CC-CAG]A-[CUCC]U-AC------G[G-G-AG]GC--A[
GC-A-GUG]---GGGAAUC--[U{U}GCG{-C-AA}UGG-GC]G----AAA--[GCC-UG{A---}CGCA]G-[CC{A-}
UG-CCG-C]GU---------[GAA---U{--GAU-GAA-}G---GUC]--------------------------------
--UUAG---------------------------------[GAU-U{-G-UA--AA}AUU-C]------------------
-------------------------UU[U{CA}C-CG-GR]GAC--GA--------------------------------
--------------------------------UAAU--------------------------------------------
---------------------------GACGGU-A[C-CCGG{A-G-}A]A--GAAG[CCC-C]--[GG-C]-UAA---[
CU-UCG]U--G-CCAGC---A[GCC]GC-GG--UAAU--A[C----GAAG]-[GGG-G]CU[A-G-CGU-UGC-UC]GGA
A-UUA--[CUGGG--C]GUA----AAGG[GC-G-C{GU-A}G-G-C]G--------------[GAUCG--UU{A}AGUC-
AGAGG{UG-A-AAUC}CCAGGG]-------------------------------------------CUCAA---------
----------------------------------------------[C-CCUGG{AAC-----------U-G}CCUU-UG
A{U-A}C-UGGCG-A----UC]----------------------------------------------------------
--------------------------------------------------------------------------------
--------------------------------------------------------------------------------
--------------------------------------------------------------------------------
--------------------------------------------------------------------------------
--------------------------------------------------------------------------------
--------------------------------------------------------------------------------
--------------------------------------------------------------------------------
--------------------------------------------------------------------------------
--------------------------------------------------------------------------------
--------------------------------------------------------------------------------
--------------------------------------------------------------------------------
--------------------------------------------------------------------------------
--------------------------------------------------------------------------------
--------------------------------------------------------------------------------
--------------------------------------------------------------------------------
--------------------------------------------------------------------------------
------------------------UUG[AGUA-UGA--G{-AGA---}GGUAU-GU]--------------[G{G-A--A
C}U-CCG-A-GU{--GU-A}GAG]-----GUGAAA-----[UUC{GUA-GAU}AUU--CGGA{-AG-AA}C]ACCA-GU-
--G[GC]--GAAG---[GC]G------[ACA-UACU{GG}C-UCAU{U---}A-CU]GA---------------------
------------------------------------------C[GCU{-GAG---}GC-GC]GA-------AA[GC-GUG
GG{-GAG-}C{A-AA}C-AGG]-----AU-UA--GAUAC-----[C-CUG{-G-UA}GUCC-AC-GC]-CGU-AAAC-GA
U[GAU-UGC]U-A[GUU--GUCGGGC-UG]--------------------------------------------------
---------------------------------------CAUG-------------------------------------
--------------------------------------------------------------------------------
--------------------------------[C-A-GUU-CGGU----GAC]-GCA---------[GC]-UAAC--[G-
C]-A-UU-AA[GCA------AUC]C-[GCCU--GG]G-G[AG-U{A---C}GG-UC]-GCA-A-[GAUU--{AAA}AC-U
]CAA[A------GGA]A-U[UG-AC{G}GGG--GCCN-G]----CA-CAA--[G---C-G-GU]--GG[AG-CAU-GU-G
GU]--UU-AA---[U(U)C-G]-AAGCAA-CG-[C-G(C)-A]---GA-ACC-U-UA-[CC-ACC-UU]--UU-GA-CA-
--[UG--C-CUGG]--------------A-C[N-GCCAC-G]--GAGA--[CGU-GG-CU]U---------------[UC
CC]--------------------------------------------------UUCG-----------------------
-----------------------------[GGGA]-----[C--UAGG{A}CA]C-----A[GG{-U}GC{UG-}CA-UG
-GCUG--(U)C-GUC]-A[GC-UC]---[G-UG-UC]--GUGA-[GAUGU]--U[GG-G]-UUAAGU-[CCC]GC-----
---AAC[G-AG-C]GCA------AC[CCU]-CG--[CCA--UUAG{-U}U(G)-CC{-AU-}C-A]-U------------
--------------------------------------------------------------------------------
--------------------------------------------------------------------------------
--------UUAG--------------------------------------------------------------------
--------------------------------------------------------------------------------
--------------------------------------------------------------------------------
--------------------------------------------------------------------------------
--------------------------------------U[U-GGG--(A)A{C----U}C-U-AAUG-G]G--A-[CU-(
G)CCG----------G-U]-------------------GCUAA-----------[G-CCG-G-(A)G--G]--A--AGGU
--G--[GG-G]A-U[GAC-G(U)C{A--}AG-U{C---C--U}CA-UGG-CC-C]UUA----C[A-GGG-UGG]-GCU-[
AC{A-}CACGUG-CU]AC--AAU[G---GC-AAC{UA-CAGA---}GGG]------------------------------
--------------------------------------------------------------------------------
--------------------------------U----UAAU------[CCU{------UAAAA-}GUU-GU-C]U-C-AG
U-UC--------GGA-U-[UGU-CCUC]-----------------------------------------------UG--C
AACU--C[G-AGGGC-A]U-----GAAG-UUGG-A[AUC-GC]UAG-UA[AU--CG----CG-G]A-U---CAGCA----
U-G[CC-GCGG-U]-GAAUAC-GUU-CC[C-GGGCCU-UGU{A-}CA]CACC-G--CCCG-UCA---[CA--CC-(A)U-
-G-G{GA--}G---UUGGUUCU-ACC{--CGA------A}G(N)-CGG-U{N-C}GC--U{AA-}CCA]-----------
------------------------------GCAA----------------------------------------------
-----------------------------------[UGG{A-}GGC{A---}G-CCG-(A)C{C--AC}GG--------U
AG-GGU-CAGC{G--A}CUG(G)GG-oo]-oo-o-ooGU-AAC-AA-GG-[AA-CCUG-ooo]oooo-[ooo-ooo-ooo
]ooooooooo----------------------------------------------------------------------
------------------------------------------------*
//

acc:AF204252
src:
str:
ta1:Bacteria Proteobacteria {beta subdivision} {environmental samples}
chg:
rem:
aut:Crocetti G.R., Hugenholtz P., Bond P.L., Schuler A., Keller J., Jenkins D.., Blackall L.L.
ttl:Identification of polyphosphate-accumulating organisms and design of 16S rRNA-directed probes for their detection and quantitation
jou:Appl. Environ. Microbiol.
dat:2000
vol:66
pgs:1175-1182
mty:
seq:uncultured beta proteobacterium AF204252
--------------------------------------------------------------------------------
--------------------------ooo[oo-ooo]o-----oo[o-ooo]-[o-oooo]-o[oAU-U{G}AA--CGCU
]---G[GCG-GAA-{U}-G]C----U-UUA--[CA-C{A--}UGC]-A--A[GUC{-GG--}GC{G}G-C{AG}C-GCGG
GG]-----------------------------------------------------------------------------
-------GCAA---------------------------------------------------------------------
------------------------------------------------[CCCUG{G}CGG-C{GA}GC-GGC]G-AA--C
GG-[G-UG]-AGUA---ACA-[C-AU--CGG-{---AA}C-G{UA--C}CCU--(G)-UCG]------------------
---------------------------------------U[G(G)-GG{G--AUAA}C-GA-AUC]-GAAA---[GA--U
-UCG{CUAAUA-}CC-(G)C]AUA-------------------CG[AC--C]----------------------------
-----------------------UGAG-----------------------------------------------------
--------------------------------------------------------------------------------
---------------------------------[G-GU]-----------------------------------------
--------------------------------------------------------------------------------
--------------------------------------------------------------------------------
----------------------------------------------------------------------G-AAA-[G-C
GGGG{GA}UC]---------------------------------------------------------------------
----------------------------------------------------GCGA------------------------
--------------------------------------------------------------------------------
----------[GACCUC-GC]G---------------------------------------------[CGA(G)-AGG{A
G---}C-G{G}-CCG-AU-G]------G[CGG-A------U{U-----A-}GCU{A----G}UU-GG-UG-GG{G}U]--
-AAAG-[G--CCCACCA-----AGGC{-G--ACG}A-UCCG]U-------------A[GCGG-GUCU]-GAGA--[GGAC
{-GGC}C-CG-C^CA-C]-A[CU-GGG]-AC-UGA-GAC-ACGG-[CC-CAG]A-[CUCC]U-AC------G[G-G-AG]
GC--A[GC-A-GUG]---GGGAAUU--[U{U}GGA{-C-AA}UGG-GG]G----CAA--[CCC-UG{A---}UCCA]G-[
C{CA-}UU-CCG-C]GU---------[GAG---{U--GAA-GAA-}G---GCC]--------------------------
--------UUCG---------------------------------[GGU-U{-G-UA--AAG}CU-C]------------
-------------------------------UU[UC{GG}-CA-GG{AAC--GAA-}A{C}GG---CGG-GCU]CU----
------------------------------------------AACA----------------------------------
------------------------U[AGCCUGUC{AA}U{-GACGGU-A}C-CUG{AA}-G-A]A--GAAG[CAC-C]--
[GG-C]-UAA---[CU-ACG]U--G-CCAGC---A[GCC]GC-GG--UAAU--A[C----GUAG]-[GGU-G]CG[A-G-
CGU-UAA-UC]GGAA-UUA--[CUGGG--C]GUA----AAGC[GU-G-C{GC-A}G-G-C]G--------------[GCU
UU--GU{A}AGAC-AGGUGU{G-A-AAUC}CCCGGG]-------------------------------------------
CUUAA-------------------------------------------------------[C-CUGGG{AAC--------
---U-}GCGCU-UGU{G-A}C-UGCAA-G----GC]--------------------------------------------
--------------------------------------------------------------------------------
--------------------------------------------------------------------------------
--------------------------------------------------------------------------------
--------------------------------------------------------------------------------
--------------------------------------------------------------------------------
--------------------------------------------------------------------------------
--------------------------------------------------------------------------------
--------------------------------------------------------------------------------
--------------------------------------------------------------------------------
--------------------------------------------------------------------------------
--------------------------------------------------------------------------------
--------------------------------------------------------------------------------
--------------------------------------------------------------------------------
--------------------------------------------------------------------------------
--------------------------------------------------------------------------------
--------------------------------------------------------------------------------
--------------------------------------UCG[AGUG-CGG--C{-AGA---}GGGGG-GU]---------
-----[G{G-A--A}UU-CCA-C-GU{--GU-A}GCA]-----GUGAAA-----[UGC{GUA-GAG}AUG--UGGA-G{G
-AA}C]ACCG-AU---G[GC]--GAAG---[GC]A------[GCC-CCCU{GG}G-UCG{A}C---A-CU]GA-------
--------------------------------------------------------C[GCU{-CAU---}GC-AC]GA--
-----AA[GC-GUGGG{-UAG-}C{A-AA}C-AGG]-----AU-UA--GAUAC-----[C-CUG{-G-UA}GUCC-AC-G
C]-CCU-AAAC-GAU[GCC-AAC]U-A[GGU--GUUGGGG-AAG]-----------------------------------
-----------------------------------------------------GAGA-----------------------
--------------------------------------------------------------------------------
--------------------------------------------[CUU-C-C-U-UAGU----ACC]-GUA---------
[GC]-UAAC--[G-C]-G-UG-AA[GUU------GGC]C-[GCCU--GG]G-G[AG-U{A---C}GG-UC]-GCA-A-[G
AUU--{AAA}AC-U]CAA[A------GGA]A-U[UG-AC{G}GGG--ACCC-G]----CA-CAA--[G---C-G-GU]--
GG[AU-GAU-GU-GGA]--UU-AA---[UUC-G]-AUGCAA-CG-[C-GA-A]---AA-ACC-U-UA-[CC-UAC-CC]-
-UU-GA-CA---[UG--C-CAGG]--------------A-A[U-CCUGC-U]--GAGA--[GGC-GG-GA]G--------
-------[U(G)CUC]-------------------------------------------------GAAA-----------
----------------------------------------[GAG(A)G]-----[C--CUGG{A}CA]C-----A[GG{-
U}GC{UG-}CA-UG-GCUG--(U)C-GUC]-A[GC-UC]---[G-UG-UC]--GUGA-[GAUGU]--U[GG-G]-UUAAG
U-[CCC]GC--------AAC[G-AG-C]GCA------AC[CCU]-UG--[UCA--AUAG{-U}UG-CC{-AU-}C-A]U-
--------------------------------------------------------------------------------
--------------------------------------------------------------------------------
--------------------UCAG--------------------------------------------------------
--------------------------------------------------------------------------------
--------------------------------------------------------------------------------
--------------------------------------------------------------------------------
--------------------------------------------------U[U-GGG--CA{C----U}C-U-AUUG-A]
G--A-[CU-(G)CCG----------G-U]-------------------GACAA-----------[A-CCG-G-(A)G--G
]--A--AGGU--G--[GG-G]A-U[GAC-G(U)C{A--}AG-U{C---C--U}CA-UGG-CC-C]UUA----U[G-GGU-
AGG]-GCU-[UC{A-}CACGUC-AU]AC--AAU[G---GU-CGGU{A-CAGA---}GGG]--------------------
--------------------------------------------------------------------------------
--------UU-[GC{CA--A}GC-C]--GCGA-[G-GU{G-G----A}GC]----CAAU------[CCC{------AGAA
A}GCCG-AU-C]G-U-AGU-CC--------GGA-U-[CGG-AGUC]----------------------------------
-------------UG--CAACU--C[G-ACUCC-G]U-----GAAG-UCGG-A[AUC-GC]UAG-UA[AU--CG----UG
-G]A-U---CAGC-A---U-G[CC-ACGG-U]-GAAUAC-GUU-CC[C-GGGUCU-UGU{A-}CA]CACC-G--CCCG-U
CA---[CA--CC-(A)U--G-G{GA--}G---UGGGUUUC-ACC{--AGA------A}GU-AGG-U{A-G}CC--U{AA-
}CC]------------------------------------------GCAA------------------------------
----------------------------------------------------[GG{A-}GGG{C---}G-CUU-AC{C--
AC}GG--------UGG-GAU-UCAU{G--A}CUG(G)GG-UG]-oo-o-oooo-ooo-oo-oo[ooo-oooo-ooo]ooo
o-[ooo-ooo-oooo]oooooooo--------------------------------------------------------
--------------------------------------------------------------*
//

acc:Z76743
src:
str:HP88
ta1:Bacteria Proteobacteria {gamma subdivision} Enterobacteriaceae Photorhabdus
chg:
rem:
aut:Szallas E., Koch C., Fodor A., Burghardt J., Buss O., Szentirmai A., Nealson K.H., Stackebrandt E.
ttl:Phylogenetic evidence for the taxonomic heterogeneity of Photorhabdus luminescens
jou:Int. J. Syst. Bacteriol.
dat:1997
vol:47
pgs:402-407
mty:SSU
seq:Photorhabdus luminescens Z76743
--------------------------------------------------------------------------------
--------------------------ooo[oo-ooo]o-----oo[o-ooo]-[o-oooo]-o[ooo-o{o}oo--oooo
]---o[ooo-GCA-G-G]C----C-UAA--[CA-C{A--}UGC]-A--A[GUC{-GG--}GC{G}G-U{AA}C-AGGAAA
-GUG]---------------------------------------------------------------------------
-----CCUG-----------------------------------------------------------------------
-------------------------------------------[CACUUUU{G}CUGA-C{GA}GC-GGC]G-GA--CGG
-[G-UG]-AGUA---AUG-[U-CU--GGG{----GA}U-C{UG--C}CCG--A-GGG]----------------------
-----------------------------------C[G(G)-GG{G--AUAA}C-CA-CUG]-GAAA---[CG--G-UGG
{CUAAUA-}CC-(G)C]AUA-------------------AU[GU--C]--------------------------------
-------------------GCGA---------------------------------------------------------
--------------------------------------------------------------------------------
-----------------------------[G-AC]---------------------------------------------
--------------------------------------------------------------------------------
--------------------------------------------------------------------------------
------------------------------------------------------------------C-AAA-[G-UGGGG
{----G--A}CCU]------------------------------------------------------------------
------------------------------------------------GAAA----------------------------
--------------------------------------------------------------------------------
--[GG---GCCUC-AC]G---------------------------------------------[CCCU-CGG{AU---}G
-A{A-}CCC-AG-A]------U[GGG-A------U{U-----A-}GCU{G----G}UA-GG-UA-GG(G)U]----AAU-
[G(G)-CCUACCU-----AGGC{-G--ACG}A-UCUC]U-------------A[GCUG-GUCU]-GAGA--[GGAU{-GA
C}C-AG-C^CA-C]-A[CU-GGG]-AC-UGA-GAC-ACGG-[CC-CAG]A-[CUCC]U-AC------G[G-G-AG]GC--
A[GC-A-GUG]---GGGAAUA--[U{U}GCA{-C-AA}UGG-GC]G----CAA--[GCC-UG{A---}UGCA]G-[CC{A
-}UG-CCG-C]GU---------[GUA---U{--GAA-GAA-}G---GCC]------------------------------
----UUCG---------------------------------[GGU-U{-G-UA--AA}GUA-C]----------------
---------------------------UU[U{CA}G-CG-GG{GAG--GAA-}GGGU---UUA-GCC]U-----------
------------------------------------GAAG----------------------------------------
----------------AG[GGCUAGA-C{U}UU{-GACGUU-A}C-CCGC{A-G-}A]A--GAAG[CAC-C]--[GG-C]
-UAA---[C(A)-CCG]U--G-CCAGC---A[GCC]GC-GG--UAAU--A[C----GG(A)G]-[GGU-G]CA[A-G-CG
U-UAA-UC]GGAA-UGA--[CUGGG--C]GUA----AAGC[GC-A-C{GC-A}G-G-C]G--------------[GUCAA
--UU{A}AGUU-AGAUG{UG-A-AAUC}CCCGGG]-------------------------------------------CU
CAA-------------------------------------------------------[C-CUGGG{AAU----------
-G-G}CAUC-UAA{G-A}C-UGGUU-G----AC]----------------------------------------------
--------------------------------------------------------------------------------
--------------------------------------------------------------------------------
--------------------------------------------------------------------------------
--------------------------------------------------------------------------------
--------------------------------------------------------------------------------
--------------------------------------------------------------------------------
--------------------------------------------------------------------------------
--------------------------------------------------------------------------------
--------------------------------------------------------------------------------
--------------------------------------------------------------------------------
--------------------------------------------------------------------------------
--------------------------------------------------------------------------------
--------------------------------------------------------------------------------
--------------------------------------------------------------------------------
--------------------------------------------------------------------------------
--------------------------------------------------------------------------------
------------------------------------UGG[AGUC-UCG--U{-AGA---}GGGGG-GU]-----------
---[A{G-A--A}UU-CCA-U-GU{--GU-A}GCG]-----GUGAAA-----[UGC{GUA-GAG}AUG--UGGA-G{G-A
A}U]ACCG-GU---G[GC]--GAAG---[GC]G------[GCC-CCCU{GG}A-CGA{A}G---A-CU]GA---------
------------------------------------------------------C[GCU{-CAG---}GU-GC]GA----
---AA[GC-GUGGG{-GAG-}C{A-AA}C-AGG]-----AU-UA--GAUAC-----[C-CUG{-G-UA}GUCC-AC-GC]
-UGU-AAAC-GAU[GUC-GAU]U-U[GGA--GGUUGCG-GU]--------------------------------------
---------------------------------------------------CUUG-------------------------
--------------------------------------------------------------------------------
-------------------------------------------A[A-C-CGU-GGCU----UCC]-GAA---------[G
C]-UAAC--[G-C]-G-UU-AA[AUC------GAC]C-[GCCU--GG]G-G[AG-U{A---C}GG-CC]-GCA-A-[GGU
U--{AAA}AC-U]CAA[A------UGA]A-U[UG-AC{G}GGG--GCCC-G]----CA-CAA--[G---C-G-GU]--GG
[AG-CAU-GU-GGU]--UU-AA---[UUC-G]-AUGCAA-CG-[C-GA-A]---GA-ACC-U-UA-[CC-UAC-UC]--U
U-GA-CA---[UC--C-UCAG]--------------A-A[U-UUGCU-G]--GAGA--[CAG-CG-AA]G----------
-----[U(G)CC]--------------------------------------------------UUCG-------------
---------------------------------------[GG(A)A]-----[C--UGAG{A}GA]C-----A[GG{-U}
GC{UG-}CA-UG-GCUG--(U)C-GUC]-A[GC-UC]---[G-UG-UU]--GUGA-[AAUGU]--U[GG-G]-UUAAGU-
[CCC]GC--------AAC[G-AG-C]GCA------AC[CCU]-UA--[UCC--UUU{G-U}U(G)-CC{-AG-}C-A-C]
G-------------------------------------------------------------------------------
--------------------------------------------------------------------------------
--------------------UGAA--------------------------------------------------------
--------------------------------------------------------------------------------
--------------------------------------------------------------------------------
--------------------------------------------------------------------------------
-------------------------------------------------G[GU-GGG--(A)A{C----UC-}A-AAGG-
A]G--A-[CU-(G)CCG----------G-U]-------------------GAUAA-----------[A-CCG-G-(A)G-
-G]--A--AGGU--G--[GG-G]A-U[GAC-G(U)C{A--}AG-U{C---A--U}CA-UGG-CC-C]UUA----C[G-AG
U-AGG]-GCU-[AC{A-}CACGUG-CU]AC--AAU[G---GC-GGAU{A-CAAA---}G(A)G]----------------
--------------------------------------------------------------------------------
------------AA-[GC{GA--C}CU-C]--GCGA-[G-AG{C-A----A}GC]----GGAA------[C(A)C{----
--ACAAA}GUCU-GU-C]G-U-AGU-CC--------GGA-U-[UGG-AGUC]----------------------------
-------------------UG--CAACU--C[G-ACUCC-A]U-----GAAG-UCGG-A[AUC-GC]UAG-UA[AU--CG
----UA-G]A-U---CAGCA----U-G[CU-ACGG-U]-GAAUAC-GUU-CC[C-GGGCCU-UGU{A-}CA]CACC-G--
CCCG-UCA---[CA--CC-(A)U--G-G{GA--}G---UGGGUUGC-AAA{--AGA------A}GU-CGG-U{A-G}CU-
-U{AA-}CC]------------------------------------------GGAA------------------------
----------------------------------------------------------[GG{G-}GGG{C---}G-CUG-
AC{C--AC}UU--------UGU-GGC-oooo{o--o}ooo(o)oo-oo]-oo-o-oooo-ooo-oo-oo[ooo-oooo-o
oo]oooo-[ooo-ooo-oooo]oooooooo--------------------------------------------------
--------------------------------------------------------------------*
//

acc:AF281032
src:
str:ATCC29192
ta1:Bacteria Proteobacteria {alpha subdivision} Sphingomonadaceae Zymomonas
chg:
rem:
aut:Delgado O.D., Sineriz F., Abate C.M.
ttl:Zymomonas mobilis ATCC 29192 gene for 16S ribosomal RNA
jou:Unpublished
dat:
vol:
pgs:
mty:
seq:Zymomonas mobilis AF281032
--------------------------------------------------------------------------------
--------------------------oUA[GA-GUU]U-----GA[U-(C)CU]-[G-GCUC]-A[GAA-C{G}AA--CG
CU]---G[GCG-GCA-U-G]C----U-UAA--[CA-C{A--}UGC]-A--A[GUC{-GA--}AC(G)A-AGGC]------
--------------------------------------------------------------------------------
-----UUCG-----------------------------------------------------------------------
----------------------------------------------------[GCC-UU(A)GU-GGC]G-CA--CGG-[
G-UG]-CGUA---ACG-[C-GU--GGG{----AA}U-C{UG--C}CUU--C-AGG]------------------------
---------------------------------U[AC-GG{A--AUAAC-}U(A)-GGG]-GAAA---[CU--C-(G)A{
GCUAAUA-}CC-GU]AUG-------------------AU[AU--C]----------------------------------
-----------------GAGA-----------------------------------------------------------
--------------------------------------------------------------------------------
---------------------------[G-AU]-----------------------------------------------
--------------------------------------------------------------------------------
--------------------------------------------------------------------------------
----------------------------------------------------------------C-AAA-[G-A]-----
--------------------------------------------------------------------------------
--------------------------------------------UUUA--------------------------------
--------------------------------------------------------------------------------
---------[UC]G---------------------------------------------[CCUG-AAG{AU---}G-A{G
-}CCC-GC-G]------U[UGG-A------U{U-----A-}GCU{A----G}UU-GG-UA-AG(G)U]----AAG-[A(G
)-CUUACCA-----AGGC{-G--ACG}A-UCCA]U-------------A[GCUG-GUCU]-GAGA--[GGAU{-GAU}C-
AG-C^CA-C]-A[CU-GGG]-AC-UGA-GAC-ACGG-[CC-CAG]A-[CUCC]U-AC------G[G-G-AG]GC--A[GC
-A-GUG]---GGGAAUA--[U{U}GGA{-C-AA}UGG-GG]G----AAA--[CCC-UG{A---}UCCA]G-[CA{A-}UG
-CCG-C]GU---------[GAG---U{--GAA-GAA-}G---GCC]----------------------------------
UUAG---------------------------------[GGU-U{-G-UA--AA}GCU-C]--------------------
-----------------------UU[U{UA}C-CC-GG]GAU--GA----------------------------------
------------------------------UAAU----------------------------------------------
-------------------------GACAGU-A[C-CGGG{A-G-}A]A--UAAG[CUC-C]--[GG-C]-UAA---[CU
-CCG]U--G-CCAGC---A[GCC]GC-GG--UAAU--A[C----GGAG]-[GGA-G]CU[A-G-CGU-UGU-UC]GGAA-
UUA--[CUGGG--C]GUA----AAGC[GU-A-C{GU-A}G-G-C]G--------------[GUUUA--AU{A}AGUC-AG
GGG{UG-A-AAGC}CCAGAG]-------------------------------------------CUCAA-----------
--------------------------------------------[C-UCUGG{AAC-----------U-G}CCUU-UGA{
G-A}C-UGUUA-G----AC]------------------------------------------------------------
--------------------------------------------------------------------------------
--------------------------------------------------------------------------------
--------------------------------------------------------------------------------
--------------------------------------------------------------------------------
--------------------------------------------------------------------------------
--------------------------------------------------------------------------------
--------------------------------------------------------------------------------
--------------------------------------------------------------------------------
--------------------------------------------------------------------------------
--------------------------------------------------------------------------------
--------------------------------------------------------------------------------
--------------------------------------------------------------------------------
--------------------------------------------------------------------------------
--------------------------------------------------------------------------------
--------------------------------------------------------------------------------
--------------------------------------------------------------------------------
----------------------UAG[AACA-UAG--A{-AGA---}GGUAA-GU]--------------[G{G-A--A}U
U-CCG-A-GU{--GU-A}GAG]-----GUGAAA-----[UUC{GUA-GAU}AUU--CGGA-A{G-AA}C]ACCA-GU---
G[GC]--GAAG---[GC]G------[ACU-UACU{GG}U-CUAU{A---}G-UU]GA-----------------------
----------------------------------------C[GCU{-GAG---}GU-AC]GA-------AA[GC-GUGGG
{-UAG-}C{A-AA}C-AGG]-----AU-UA--GAUAC-----[C-CUG{-G-UA}GUCC-AC-GC]-CGU-AAAC-GAU[
GAU-AAC]U-A[GCU--GUCCGGG-UAC]---------------------------------------------------
--------------------------------------AUG---------------------------------------
--------------------------------------------------------------------------------
-----------------------------[GU-A-UCU-GGGU----GGC]-GGAG---------[C]-UAAC--[G]-C
-A-UU-AA[GUU------AUC]C-[GCCU--GG]G-G[AG-U{A---C}GG-UC]-GCA-A-[GAUU--{AAA}AC-U]C
AA[A------G(A)A]A-U[UG-AC{G}GGG--GCCU-G]----CA-CAA--[G---C-G-GU]--GG[AG-CAU-GU-G
GU]--UU-AA---[U(U)C-G]-AAGCAA-CG-[C-G(C)-A]---GA-ACC-U-UA-[CC-AGC-GU]--UU-GA-CA-
--[UC--C-UGAU]CG------------C-[GG-AA(A)GU-G]--GAGA--[CAC-(A)U-UCU]U-------------
-[UCAG]--------------------------------------------------UUCG-------------------
--------------------------------G[CUGG]-----[A--UCAG{A}GA]C-----A[GG{-U}GC{UG-}C
A-UG-GCUG--(U)C-GUC]-A[GC-UC]---[G-UG-UC]--GUGA-[GAUGU]--U[GG-G]-UUAAGU-[CCC]GC-
-------AAC[G-AG-C]GCA------AC[CCU]-CA--[CCU--CUAG{-U}UG-CC{-AU-}C-A]-U----------
--------------------------------------------------------------------------------
--------------------------------------------------------------------------------
----------UAAG------------------------------------------------------------------
--------------------------------------------------------------------------------
--------------------------------------------------------------------------------
--------------------------------------------------------------------------------
----------------------------------------U[U-GGG--CA{C----U}U-U-AGAG-G]A--A-[CU-(
G)CCG----------G-U]-------------------GAUAA-----------[G-CCG-G-(A)G--G]--A--AGGU
--G--[GG-G]A-U[GAC-G(U)C{A--}AG-U{C---C--U}CA-UGG-CC-C]UUA----C[G-CGC-UGG]-GCU-[
AC{A-}CACGUG-CU]AC--AAU[G---GC-GGU{GA-CAGA---}GGG]------------------------------
------------------------------------------------------------------------------CC
-[GC{AA--G}CC-U]--GCAA-[A-GG{U-U----A}GC]----UAAU------[CUC{------AAAAA-}GCC-GU-
C]U-C-AGU-UC--------GGA-U-[UGU-UCUC]--------------------------------------------
---UG--CAACU--C[G-AGAGC-A]U-----GAAG-GCGG-A[AUC-GC]UAG-UA[AU--CG----CG-G]A-U---C
AGCA----U-G[CC-GCGG-U]-GAAUAC-GUU-CC[C-AGGCCU-UGU{A-}CA]CACC-G--CCCG-UCA---[CA--
CC-(A)U--G-G{GA--}G---UUGGAUUC-ACC{--CGA------A}G(G)-CGC-U{G-C}GC--U{AA-}CCC]---
--------------------------------------GCAA--------------------------------------
-------------------------------------------[GGG{A-}GGC{A---}G-GCG-(A)C{C--AC}GG-
-------UGG-GUU-UAGC{G--A}CUG(G)GG-UG]-AA-G-UCGU-AAC-AA-GG[UAA-CCAo-ooo]-ooo-[ooo
-ooo-oooo]oooooooo--------------------------------------------------------------
--------------------------------------------------------*
//

acc:AB011358
src:
str:
ta1:Bacteria Proteobacteria {gamma subdivision} Alteromonadaceae Moritella
chg:
rem:
aut:Urakawa H., Kita-Tsukamoto K.
ttl:
jou:
dat:
vol:
pgs:
mty:SSU
seq:Moritella sp. AB011358
--------------------------------------------------------------------------------
--------------------------ooA[GA-GUU]U-----GA[U-CAU]-[G-GCUC]-A[GAU-U{G}AA--CGCU
]---G[GCG-GUA-G-G]C----U-UAA--[CA-C{A--}UGC]-A--A[GUC{-GA--}G{CG}G-A{AAC-GA}AGAA
-UAG]---------------------------------------------------------------------------
-----CUUG-----------------------------------------------------------------------
-------------------------------------------[CUAUUCU{GGCG}U-C{GAA}C-GGC]G-GA--CGG
-[G-UG]-AGUA---AUG-[C-UU--GGG{----AA}U-C{UG--C}CUA--G-UCG]----------------------
-----------------------------------A[G(G)-GG{G--ACAA}C-AG-UUG]-GAAA---[CG--A-CUG
{CUAAUA-}CC-(G)C]AUA-------------------CG[AC--C]--------------------------------
-------------------UACG---------------------------------------------------------
--------------------------------------------------------------------------------
-----------------------------[G-GU]---------------------------------------------
--------------------------------------------------------------------------------
--------------------------------------------------------------------------------
------------------------------------------------------------------G-AAA-[G-GGGG{
C----C--U}CUU]------------------------------------------------------------------
------------------------------------------------CUUG----------------------------
--------------------------------------------------------------------------------
--A[A---AGCUC-UC]G---------------------------------------------[CGAC-UAG{AU---}G
-A{G-}CCC-AA-G]------U[GGG-A------U{U-----A-}GCU{U----G}UU-GG-UG-AG(G)U]----AAG-
[A(G)-CUCACCA-----AGGC{-G--ACG}A-UCCC]U-------------A[GCUG-GUCU]-GAGA--[GGAU{-GA
U}C-AG-C^CA-C]-A[CU-GGA]-AC-UGA-GAC-ACGG-[UC-CAG]A-[CUCC]U-AC------G[G-G-AG]GC--
A[GC-A-GUG]---GGGAAUA--[U{U}GCA{-C-AA}UGG-GG]G----AAA--[CCC-UG{A---}UGCA]G-[CC{A
-}UA-CCG-C]GU---------[GUA---U{--GAA-GAA-}G---GCC]------------------------------
----UUAG---------------------------------[GGU-U{-G-UA--AA}GUA-C]----------------
---------------------------UU[U{CA}G-CG-AG{GAG--GAA-}A{G}GU---AGU-AGA]U---------
--------------------------------------UAAU--------------------------------------
------------------AC[UCUGCUA-C{UG}U{-GACGUU-A}C-UCGC{A-G-}A]A--GAAG[CAC-C]--[GG-
C]-UAA---[CU-CCG]U--G-CCAGC---A[GCC]GC-GG--UAAU--A[C----GGAG]-[GGU-G]CA[A-G-CGU-
UAA-UC]GGAA-UUA--[CUGGG--C]GUA----AAGC[GC-A-U{GC-A}G-G-C]G--------------[GUUUG--
UU{A}AGCG-AGAUG{UG-A-AAGC}CCCGGG]-------------------------------------------CUCA
A-------------------------------------------------------[C-CUGGG{AAC-----------U
-G}CAUU-UCG{A-A}C-UGGCA-A----AC]------------------------------------------------
--------------------------------------------------------------------------------
--------------------------------------------------------------------------------
--------------------------------------------------------------------------------
--------------------------------------------------------------------------------
--------------------------------------------------------------------------------
--------------------------------------------------------------------------------
--------------------------------------------------------------------------------
--------------------------------------------------------------------------------
--------------------------------------------------------------------------------
--------------------------------------------------------------------------------
--------------------------------------------------------------------------------
--------------------------------------------------------------------------------
--------------------------------------------------------------------------------
--------------------------------------------------------------------------------
--------------------------------------------------------------------------------
--------------------------------------------------------------------------------
----------------------------------UAG[AGUU-CUU--G{-AGA---}GGGUG-GU]-------------
-[A{G-A--A}UU-UCA-G-GU{--GU-A}GCG]-----GUGAAA-----[UGC{GUA-GAG}AUC--UGAA-G{G-AA}
U]ACCA-GU---G[GC]--GAAG---[GC]G------[GCC-ACCU{GG}C-AAG{U}A---A-CU]GA-----------
----------------------------------------------------C[GCU{-CAG---}AU-GC]GA------
-AA[GC-GUGGG{-UAG-}C{A-AA}C-GGG]-----AU-UA--GAUAC-----[C-CCG{-G-UA}GUCC-AC-GC]-C
GU-AAAC-GAU[GUC-UAC]U-C[GGA--GUUUGGU-UC]----------------------------------------
-------------------------------------------------CUUG---------------------------
--------------------------------------------------------------------------------
-----------------------------------------A[G-A-ACU-GGGC----UCU]-UAA---------[GC]
-UAAC--[G-C]-A-UU-AA[GUA------GAC]C-[GCCU--GG]G-G[AG-U{A---C}GG-CC]-GCA-A-[GGUU-
-{AAA}AC-U]CAA[A------UGA]A-U[UG-AC{G}GGG--GCCC-G]----CA-CAA--[G---C-G-GU]--GG[A
G-CAU-GU-GGU]--UU-AA---[UUC-G]-AUGCAA-CG-[C-GA-A]---GA-ACC-U-UA-[CC-UAC-UC]--UU-
GA-CA---[UC--C-AUAG]--------------A-A[C{-UU}UUC-A]--GAGA--[UGA-A{U-U}G]G--------
-------[U(G)CC]--------------------------------------------------UUCG-----------
-----------------------------------------[GG(A)A]-----[C--UAUG{A}GA]C-----A[GG{-
U}GC{UG-}CA-UG-GCUG--(U)C-GUC]-A[GC-UC]---[G-UG-UU]--GUGA-[AAUGU]--U[GG-G]-UUAAG
U-[CCC]GC--------AAC[G-AG-C]GCA------AC[CCU]-UA--[UCC--UUA{U-U}U(G)-CC{-AG-}C-A-
C]G-----------------------------------------------------------------------------
--------------------------------------------------------------------------------
----------------------UAAU------------------------------------------------------
--------------------------------------------------------------------------------
--------------------------------------------------------------------------------
--------------------------------------------------------------------------------
---------------------------------------------------G[GU-GGG--(A)A{C----UC-}U-AAG
G-A]G--A-[CU-(G)CCG----------G-U]-------------------GAUAA-----------[A-CCG-G-(A)
G--G]--A--AGGU--G--[GG-G]A-C[GAC-G(U)C{A--}AG-U{C---A--U}CA-UGG-CC-C]UUA----C[G-
AGU-AGG]-GCU-[AC{A-}CACGUG-CU]AC--AAU[G---GC-GCAU{A-CAAA---}GGG]----------------
--------------------------------------------------------------------------------
------------CU-[GC{AA--A}CC-A]--GCAA-[U-GG{U-A----A}GC]----GAAU------[CCC{------
AUAAA}GUGC-GU-C]G-U-AGU-CC--------GGA-U-[UGG-GGUC]------------------------------
-----------------UG--CAACU--C[G-ACCCC-A]U-----GAAG-UCGG-A[AUC-GC]UAG-UA[AU--CG--
--UG-A]A-U---CAGAA----U-G[UC-ACGG-U]-GAAUAC-GUU-CC[C-GGGCCU-UGU{A-}CA]CACC-G--CC
CG-UCA---[CA--CC-(A)U--G-G{GA--}G---UGGGCUGC-ACC{--AGA------A}GU-CAU-U{A-G}CU--U
{AA-}CC]------------------------------------------UUCG--------------------------
--------------------------------------------------------[GG{A-}GGG{C---}G-AUG-AC
{C--AC}GG--------UGU-GGU-UCAU{G--A}CUG(G)GG-UG]-AA-G-UCGU-AAC-AA-GG[UAA-CCoo-ooo
]oooo-[ooo-ooo-oooo]oooooooo----------------------------------------------------
------------------------------------------------------------------*
//

acc:AJ238597
src:
str:
ta1:Bacteria Proteobacteria {gamma subdivision} {Oceanospirillum group} Marinomonas
chg:
rem:
aut:Mills S.V., Stewart G.S.A.B., Laybourn-Parry J., Hill P.J.
ttl:Marinomonas protea sp. nov., a novel Antarctic bacterium isolated from Ace Lake, Eastern Antarctica
jou:Unpublished
dat:
vol:
pgs:
mty:
seq:Marinomonas protea AJ238597
--------------------------------------------------------------------------------
--------------------------ooo[oo-ooo]o-----oo[o-{G}UU]-[A-GCUC]-A[GAU-U{G}AA--CG
CU]---G[GCG-GCA-G-G]C----U-UAAA-[CA-C{A--}UGC]-A--A[GUC{-GA--}GC{G}G-U{AA}C-AGGG
G--AG]--------------------------------------------------------------------------
-------CUUG---------------------------------------------------------------------
----------------------------------------------[CU-CCU{G}CUGA-C{GA}GC-GGC]G-GA--C
GG-[G-UG]-AGUA---ACG-[C-GU--AGG{----AA}U-C{UG--C}CUA--G-UAG]--------------------
-------------------------------------A[G(G)-GG{G--ACAA}C-AU-GUG]-GAAA---[CG--C-A
UG{CUAAUA-}CC-(G)C]AUA-------------------CG[CC--C]------------------------------
---------------------UGAG-------------------------------------------------------
--------------------------------------------------------------------------------
-------------------------------[G-GG]-------------------------------------------
--------------------------------------------------------------------------------
--------------------------------------------------------------------------------
--------------------------------------------------------------------G-AAA-[G-GAG
GG{----G--A}CUC]----------------------------------------------------------------
--------------------------------------------------UUCG--------------------------
--------------------------------------------------------------------------------
-----[G--AGCCUU-CC]G---------------------------------------------[CUAU-UAG{AU---
}G-A{G-}CCU-GC-G]------U[GAG-A------U{U-----A-}GCU{A----G}UU-GG-UA-GG(G)U]----AA
A-[G(G)-CCUACCA-----AGGC{-G--ACG}A-UCUC]U-------------A[ACUG-GUCU]-GAGA--[GGAU{-
GAC}C-AG-U^CA-C]-A[CU-GGG]-AC-UGA-GAC-ACGG-[CC-CAG]A-[CUCC]U-AC------G[G-G-AG]GC
--A[GC-A-GUG]---GGGAAUA--[U{U}GGA{-C-AA}UGG-GC]G----CAA--[GCC-UG{A---}UCCA]G-[CC
{A-}UG-CCG-C]GU---------[GUG---U{--GAA-GAA-}G---GCC]----------------------------
------UUAG---------------------------------[GGU-U{-G-UA--AA}GCA-C]--------------
-----------------------------UU[U{CA}G-GG-GU{GAG--GAA-}GGGU---GAU-AG]GU---------
--------------------------------------UAAU--------------------------------------
------------------ACG[UUAUCA-U{C}UU{-GACGUU-A}G-CCCC{A-G-}A]A--GAAG[CAC-C]--[GG-
C]-UAA---[CU-CUG]U--G-CCAGC---A[GCC]GC-GG--UAAU--A[C----AGAG]-[GGU-G]CA[A-G-CGU-
UAA-UC]GGAA-UUA--[CUGGG--C]GUA----AAGC[GC-G-C{GU-A}G-G-U]G--------------[GUU(U)G
--UU{A}AGUC-GG(A)UG{UG-A-AAUC}CCAGGG]-------------------------------------------
CUCAA-------------------------------------------------------[C-CUUGG{AAU--------
---G-G}CA(C)C-CGA{U-A}C-UGGC(U)-A----GC]----------------------------------------
--------------------------------------------------------------------------------
--------------------------------------------------------------------------------
--------------------------------------------------------------------------------
--------------------------------------------------------------------------------
--------------------------------------------------------------------------------
--------------------------------------------------------------------------------
--------------------------------------------------------------------------------
--------------------------------------------------------------------------------
--------------------------------------------------------------------------------
--------------------------------------------------------------------------------
--------------------------------------------------------------------------------
--------------------------------------------------------------------------------
--------------------------------------------------------------------------------
--------------------------------------------------------------------------------
--------------------------------------------------------------------------------
--------------------------------------------------------------------------------
------------------------------------------UAG[AGUA-UGG--U{-AGA---}GGGGU-GU]-----
---------[G{G-A--A}UU-UCC-U-GU{--GU-A}GCG]-----GUGAAA-----[UGC{GUA-GAU}AUA--GGAA
-G{G-AA}C]AUCA-GU---G[GC]--GAAG---[GC]G------[ACA-CCCU{GG}A-CUA{A}U---A-CU]GA---
------------------------------------------------------------C[ACU{-GAG---}GU-GC]
GA-------AA[GC-GUGGG{-GAG-}C{A-AA}C-AGG]-----AU-UA--GAUAC-----[C-CUG{-G-UA}GUCC-
AC-GC]-CGU-AAAC-GAU[GUC-UAC]U-A[GCC--GUUGGGU-UG]--------------------------------
----------------------------------------------------------UAA-------------------
--------------------------------------------------------------------------------
--------------------------------------------------[U-G-ACU-UAGU----GGC]-GCA-----
----[GC]-UAAC--[G-C]-A-AU-AA[GUA------GAC]C-[GCCU--GG]G-G[AG-U{A---C}GG-CC]-GCA-
A-[GGUU--{AAA}AC-U]CAA[A------{U}GA]A-U[UG-AC{G}GGG--GCCC-G]----CA-CAA--[G---C-G
-GU]--GG[AG-CAU-GU-GGU]--UU-AA---[UUC-G]-AAGCAA-CG-[C-GA-A]---GA-ACC-U-UA-[CC-UA
C-UC]--UU-GA-CA---[UC--C-ACAG]--------------A-A[C-AUUUG-A]--GAGA--[UCA-GA-UG]G--
-------------[U(G)CC]--------------------------------------------------UUCG-----
-----------------------------------------------[GG(A)A]-----[C--UGUG{A}GA]C-----
A[GG{-U}GC{UG-}CA-UG-GCUG--(U)C-GUC]-A[GC-UC]---[G-UG-UU]--GUGA-[AAUGU]--U[GG-G]
-UUAAGU-[CCC]GU--------AAC[G-AG-C]GCA------AC[CCU]-UG--[UCC--UUA{U-U}U(G)-CC{-AG
-}C-A-C]G-----------------------------------------------------------------------
--------------------------------------------------------------------------------
----------------------------UAAU------------------------------------------------
--------------------------------------------------------------------------------
--------------------------------------------------------------------------------
--------------------------------------------------------------------------------
---------------------------------------------------------G[GU-GGG--(A)A{C----UU-
}U-AAGG-A]G--A-[CU-(G)CCG----------G-U]-------------------GACAA-----------[A-CCG
-G-(A)G--G]--A--AGGU--G--[GG-G]A-C[GAC-G(U)C{A--}AG-U{C---A--U}CA-UGG-CC-C]UUA--
--C[G-AGU-AGG]-GCU-[AC{A-}CACGUG-CU]AC--AAU[G---GC-GUAU{A-CAGA---}GGG]----------
--------------------------------------------------------------------------------
------------------CU-[GC{AA--G}CU-A]--GCGA-[U-AG{U-G----A}GC]----GAAU------[CCC{
------ACAAA}GUAC-GU-C]G-U-AGU-CC--------GGA-U-[UGG-AGUC]------------------------
-----------------------UG--CAACU--C[G-ACUCC-A]U-----GAAG-UCGG-A[AUC-GC]UAG-UA[AU
--CG----UG-A]A-U---CAGAA----U-G[UC-ACGG-U]-GAAUAC-GUU-CC[C-GGGCCU-UGU{A-}CA]CACC
-G--CCCG-UCA---[CA--CC-(A)U--G-G{GA--}G---UUGAUUGC-UCC{--AGA------A}GU-AGC-U{A-G
}CU--{UAA-}CCC]-----------------------------------------UUCG--------------------
-------------------------------------------------------------[GGG{A-U}GG{C---}G-
GUU-AC{C--AC}GG--------AGU-GGU-CAAU{G--A}CUG(G)GG{U}UG]-AA-G-UC-U-ACG-CG-oo[ooo-
oooo-ooo]oooo-[ooo-ooo-oooo]oooooooo--------------------------------------------
--------------------------------------------------------------------------*
//

acc:U87765
src:
str:G4438
ta1:Bacteria Proteobacteria {alpha subdivision} {Rhizobiaceae group} {Bradyrhizobium group} Afipia
chg:
rem:
aut:Whitney A.M.
ttl:
jou:
dat:
vol:
pgs:
mty:SSU
seq:Afipia genosp. U87765
--------------------------------------------------------------------------------
--------------------------oUA[GA-GAU]U-----GA[U-CCU]-[G-NCUC]-A[GAG-C{G}AA--CGCU
]---GU[CG-GCA-G-G]C----U-UAA--[CA-C{A--}U(C)C]-A--A[GUC{-GA--}GC(G)G-GCGU-A]----
--------------------------------------------------------------------------------
-----GCAA-----------------------------------------------------------------------
---------------------------------------------------[UACG-UC(A)GC-GGC]A-GA--CGG-[
G-UG]-AGUA---ACG-[C-GU--GGG{----AA}C-G{UA--C}CUU--U-UGG]------------------------
---------------------------------U[UC-GG{A--ACAA}C-UG-AGG]-GAAA---[CU--U-CAG{CUA
AUA-}CC-GG]AUA-------------------AG[CC--C]--------------------------------------
-------------UAAC---------------------------------------------------------------
--------------------------------------------------------------------------------
-----------------------[G-GG]---------------------------------------------------
--------------------------------------------------------------------------------
--------------------------------------------------------------------------------
------------------------------------------------------------G-AAA-[G-A]---------
--------------------------------------------------------------------------------
----------------------------------------UUUA------------------------------------
--------------------------------------------------------------------------------
-----[UC]G---------------------------------------------[CCGA-AAG{AU---}C-G{G-}CC
C-GC-G]------U[CUG-A------U{U-----A-}GCU{A----G}UU-GG-UG-AG(G)U]----AAC-[G(G)-CU
CACCA-----AGGC{-G--ACG}A-UCAG]U-------------A[GCUG-GUCU]-GAGA--[GGAU{-GAU}C-AG-C
^CA-C]-A[CU-GGG]-AC-UGA-GAC-ACGG-[CC-CAG]A-[CUCC]U-AC------G[G-G-AG]GC--A[G(C)-A
-GUG]---GGGAAUA--[U{U}GGA{-C-AA}UGG-GG]G----CAA--[CCC-UG{A---}UCCA]G-[CC{A-}UG-C
CG]-CGU---------[GAG---U{--GAU-GAA-}G---GCC]----------------------------------CU
AG---------------------------------[GGU-U{-G-UA--AA}GCU-C]----------------------
---------------------UU[U{UG}U-GC-GG]GAA--GA------------------------------------
----------------------------UAAU------------------------------------------------
-----------------------GACGGU-A[C-CGCA{A-G-}A]A--UAAG[CCC-C]--[GG-C]-UAA---[CU-U
CG]U--G-CCAGC---A[GCC]GC-GG--UAAU--A[C----GAAG]-[GGG-G]CU[A-G-CGU-UGC-UC]GGAA-UC
A--[CUGGG--C]GUA----AAGG[GU-G-C{GU-A}G-G-C]G--------------[GGUCU--UU{A}AGUC-AGGG
G{UG-A-AAUC}CUGGAG]-------------------------------------------CUCAA-------------
------------------------------------------[C-UCCAG{AAC-----------U-G}CCUU-UGA{U-
A}C-UGAGG-A----UC]--------------------------------------------------------------
--------------------------------------------------------------------------------
--------------------------------------------------------------------------------
--------------------------------------------------------------------------------
--------------------------------------------------------------------------------
--------------------------------------------------------------------------------
--------------------------------------------------------------------------------
--------------------------------------------------------------------------------
--------------------------------------------------------------------------------
--------------------------------------------------------------------------------
--------------------------------------------------------------------------------
--------------------------------------------------------------------------------
--------------------------------------------------------------------------------
--------------------------------------------------------------------------------
--------------------------------------------------------------------------------
--------------------------------------------------------------------------------
--------------------------------------------------------------------------------
--------------------UUG[AGUC-CGG--A{-AGA---}GGUGA-GU]--------------[G{G-A--AC}U-
GCG-A-GU{--GU-A}GAG]-----GUGAAA-----[UUC{GUA-GAU}AUU--CGCA{-AG-AA}C]ACCA-GU---G[
GC]--GAAG---[GC]G------[GCU-CACU{GG}U-CCGG{U---}A-CU]GA-------------------------
--------------------------------------C[GCU{-GAG---}GC-AC]GA-------AA[GC-GUGGG{-
GAG-}C{A-AA}C-AGG]-----AU-UA--GAUAC-----[C-CUG{-G-UA}GUCC-AC-GC]-UGU-AAAC-GAU[GA
A-UGC]C-A[GCC--GUUGGGG-AG]------------------------------------------------------
-----------------------------------UUUA-----------------------------------------
--------------------------------------------------------------------------------
----------------------------[C-U-CUU-CAGU----GGC]-GCA---------[GU]-UAAC--[G-C]-U
-UU-AA[GCA------UUC]C-[GCCU--GG]G-G[AG-U{A---C}GG-UC]-GCA-A-[GAUU--{AAA}AC-U]CAA
[A------GGA]A-U[UG-AC{G}GGG--GCCC-G]----CA-CAA--[G---C-G-GU]--GG[AG-CAU-GU-GGU]-
-UU-AA---[U(U)C-G]-ACGCAA-CG-[C-G(C)-A]---GA-ACC-U-UA-[CC-AGC-CC]--UU-GA-CA---[U
CC-C-GGUC]G-------------C-G[G{-UU}UCC-A]--GAGA--[UGG-A{U-U}C]CUU-------------[CA
G]---------------------------------------------------UUCG-----------------------
-----------------------------G[CUG]-----[GA-CCGG{A}GA]C-----A[GG{-U}GC{UG-}CA-UG
-GCUG--(U)C-GUC]-A[GC-UC]---[G-UG-UC]--GUGA-[GAUGU]--U[GG-G]-UUAAGU-[CCC]GC-----
---AAC[G-AG-C]GCA------AC[CCC]-CG--[UCU--UUAG{-U}UG-CU{-AC-}C-A]-U--------------
--------------------------------------------------------------------------------
--------------------------------------------------------------------------------
------UUAG----------------------------------------------------------------------
--------------------------------------------------------------------------------
--------------------------------------------------------------------------------
--------------------------------------------------------------------------------
------------------------------------U[U-GAG--CA{C----U}C-U-AAAG-A]G--A-[CU-(G)CC
G----------G-U]-------------------GAUAA-----------[G-CCG{C}G-(A)G--G]--A--AGGU--
G--[GG-G]A-U[GAC-G(U)C{A--}AG-U{C---C--U}CA-UGG-CC-C]UUA----C[G-GGC-UGG]-GCU-[AC
{A-}CACGUG-CU]AC--AAU[G---GC-GGU{GA-CAGA---}GGG]--------------------------------
----------------------------------------------------------------------------AC-[
GC{AA--A}GA-C]--GCAA-[G-UC{U-U----C}GC]----AAAU------[CUC{------AAAAA-}GCC-GU-C]
U-C-AGU-UC--------GGA-U-[UGG-GCUC]----------------------------------------------
-UG--CAACU--C[G-AGCCC-A]U-----GAAG-UUGG-A[AUC-GC]UAG-UA[AU--CG----CA-G]A-U---CAG
CA----U-G[CU-GCGG-U]-GAAUAC-GUU-CC[C-GGGCCU-UGU{A-}CA]CACC-G--CCCG-UCA---[CA--CC
-(A)U--G-G{GA--}G---UUGGCUUU-ACC{--UGA------A}G(G)-CGG-U{G-C}GC--U{AA-}CCA]-----
------------------------------------GCAA----------------------------------------
-----------------------------------------[UGG{A-}GGC{A---}G-CCG-(A)C{C--AC}GG---
-----UAG-GGU-CAGC{G--A}CUG(G)GG-UG]-AA-GGUCGU-AAC-AA-GG[UAG-CCGU-AGG]GGAA-[CCU-G
CG-GCUG]GAUCACCUCC--------------------------------------------------------------
------------------------------------------------------*
//

acc:AJ233927
src:
str:Mx v1
ta1:Bacteria Proteobacteria {delta subdivision} Myxobacteria Myxococcales Cystobacterineae Myxococcaceae Myxococcus
chg:
rem:
aut:Sproer C., Reichenbach H., Stackebrandt E.
ttl:The correlation between morphological and phylogenetic classification of myxobacteria
jou:Int. J. Syst. Bacteriol.
dat:1999
vol:49
pgs:1255-1262
mty:
seq:Myxococcus virescens AJ233927
--------------------------------------------------------------------------------
--------------------------ooo[oo-GUU]U-----GA[U-CCU]-[G-GCUC]-A[GAG-C{G}AA--CGCU
]---G[GCG-GCG-U-G]C----C-UAA--[CA-C{A--}UGC]-A--A[GUC{-GA--}GC{GC-}G{AAU-}AGGG]-
--------------------------------------------------------------------------------
-----GCAA-----------------------------------------------------------------------
-----------------------------------------------[CCCU{UAG}U{-AGA}GC-GGC]G-CA--CGG
-[G-UG]-CGUA---ACA-[C-GU--GGAU{---AA}U-C{UG--C}CUG--A-GUG]----------------------
-----------------------------------C[UC-GG{G--AUAAC-}CA-GUC]-GAAA---[GA--U-UG{GC
UAAUA-}CC-GG]AUA-------------------AG[CC--C(A)CGGU--UUC]------------------------
-----------------UUCG-----------------------------------------------------------
--------------------------------------------------------------------------------
------------[GAG-AC------UG(A)G-GG]---------------------------------------------
--------------------------------------------------------------------------------
--------------------------------------------------------------------------------
------------------------------------------------------------------A-AAA-[G-GUGGC
{----C--UC}UG]------------------------------------------------------------------
------------------------------------------------UAUA----------------------------
--------------------------------------------------------------------------------
--[CA{---A}GCUA-UC]A---------------------------------------------[CAUU-CAG{AU---
}G-AG-UCC-GC-G]------G[CCC-(A)------U{C-----A-}GCU{A----G}UU-GG-(C)G-GG(G)U]----
AAU-[G(G)-CCC(A)CCA-----AGGC{-A--ACG}A-(C)GGG]U-------------A[GCUG-GUCU]-GAGA--[
GGAC{-GAU}C-AG-C^CA-C]-A[CU-GGA]-AC-UGA-GAC-ACGG-[UC-CAG]A-[CUCC]U-AC------G[G-G
-AG]GC--A[GC-A-GUG]---GGGAAUU--[U{U}GCG{-C-AA}UGG-GC]G----AAA--[GCC-UG{A---}CGCA
]G-[CA{A-}CG-CCG-C]GU---------[GUG---U{--GAU-GAA-}G---GUC]----------------------
------------UUUG---------------------------------[GAU-U{-G-UA--AA}GCA-C]--------
-----------------------------------UU[U{CGA-}CC-GG{GAA--GAA-}AA(C)C---CGU-UGG]C-
----------------------------------------------UAAC------------------------------
---------------------------AU[CCAACG-G(C)UU{-GACGGU-A}C-CGG{GA-G-}A]A--GAAG[CAC-
C]--[GG-C]-UAA---[CU-CUG]U--G-CCAGC---A[GCC]GC-GG--UAAU--A[C----AGAG]-[GGU-G]CA[
A-G-CGU-UGU-UC]GGAA-UUA--[UUGGG--C]GUA----AAGC[GC-G-U{GU-A}G-G-C]G--------------
[GCGUG--AC{A}AGUC-GGGUG{UG-A-AAGC}CCUCAG]---------------------------------------
----CUCAA-------------------------------------------------------[C-UGAGG{AAG----
-------U-G}CGCC-CGA{A-A}C-UGUCG-U----GC]----------------------------------------
--------------------------------------------------------------------------------
--------------------------------------------------------------------------------
--------------------------------------------------------------------------------
--------------------------------------------------------------------------------
--------------------------------------------------------------------------------
--------------------------------------------------------------------------------
--------------------------------------------------------------------------------
--------------------------------------------------------------------------------
--------------------------------------------------------------------------------
--------------------------------------------------------------------------------
--------------------------------------------------------------------------------
--------------------------------------------------------------------------------
--------------------------------------------------------------------------------
--------------------------------------------------------------------------------
--------------------------------------------------------------------------------
--------------------------------------------------------------------------------
------------------------------------------UUG[AGUG-CCG{--G-AGA---}GGGUG-GC]-----
---------[G{G-A--A}UU-CCC-C-A{A--GU-A}GAG]-----GUGAAA-----[UUC{GUA-GAUA}UG--GGGA
-G{G-AA}C]ACCG-GU---G[GC]--GAAG---[GC]G------[GCC-ACCU{GGA-}CGGU{A---}A-CU]GA---
------------------------------------------------------------C[GCU{-GAG---}AC-GC]
GA-------AA[GC-GUGGG{-GAG-}C{A-AA}C-AGG]-----AU-UA--GAUAC-----[C-CUG{-G-UA}GUCC-
AC-GC]-CGU-AAAC-GAU[GAG-AAC]U-A[GGU--GUCGUGG-G]A--------------------------------
---------------------------------------------------------GUUG-------------------
--------------------------------------------------------------------------------
------------------------------------------------ACC-[C-CCG-CGGU----GCC]-GAA-----
----[GC]-UAAC--[G-C]-A-UU-AA[GUU------CUC]C-[GCCU--GG]G-A[AG-U{A---C}GG-UC]-GCA-
A-[GACU--{AAA}AC-U]CAA[A------GGA]A-U[UG-AC{G}GGG--GCCC-G]----CA-CAA--[G---C-G-G
U]--GG[AG-CAU-GU-GGU]--UU-AA---[U(U)C-G]-ACGCAA-CG-[C-G(C)-A]---GA-ACC-U-UA-[CC-
UGG-UC]--UU-GA-CA---[UC--C-UCAG]--------------A-A[U-CCUUC-A]--GAGA--[UGA-GG-GA]G
---------------[U(G)CCC]-------------------------------------------------GCAA---
------------------------------------------------[GGG(A)A]-----[C--UGAG{A}GA]C---
--A[GG{-U}GC{UG-}CA-UG-GCUG--(U)C-GUC]-A[GC-UC]---[G-UG-UC]--GUGA-[GAUGU]--U[GG-
G]-UUAAGU-[CCC]GC--------AAC[G-AG-C]GCA------AC[CCU]-CG--[CCU--UUAG{-UUG-}CC-AC]
--------------------------------------------------------------------------------
--------------------------------------------------------------------------------
--------------------------GCAA--------------------------------------------------
--------------------------------------------------------------------------------
--------------------------------------------------------------------------------
--------------------------------------------------------------------------------
---------------------------------------------------------[G-UGG{--AUC----U}C-U-A
GAG-G]G--A-[CU-(G)CCG----------G-U]-------------------GUUAA-----------[A-CCG-G-(
A)G--G]--A--AGGU--G--[GG-G]A-U[GAC-G(U)C{A--}AG-U{C---C--U}CA-UGG-CC-U]UUA----U[
G-ACC-AGG]-GCU-[AC{A-}CACGUG-CU]AC--AAU[G---GC-CGGU{A-CAAA---}GCG]--------------
--------------------------------------------------------------------------------
--------------UU-[GC{CA--A}CC-C]--GCGA-[G-GG{G-G----A}GC]----UAAU------[CGC{----
--AUAAA}ACCG-GU-C]U-C-AGU-UC--------AGA-U-[UGG-AGUC]----------------------------
-------------------UG--CAACU--C[G-ACUCC-A]U-----GAAG-GAGG-A[AUC-GC]UAG-UA[AU--CG
----CA-G]A-U---CAGCA----C-G[CU-GCGG-U]-GAAUAC-GUU-CC[C-GGGCCU-UGU{A-}CA]CACC-G--
CCCG-UCA---[CA--CC-(A)U--G-G{GA--}G---UCGAUUGC-UCC{--AGA------AGU}-CAU-CU-C]----
------------------------------------------------ACCA----------------------------
-----------------------------------------------------------A[GA---G-GUG{-CCC--AA
}GG--------AGU-GGU-CGGU{A--A}CUG(G)GG-UG]-AA-G-UCGU-AAC-AA-GG[UA(G)-CCGU-AGG]GGA
A-[CCU-GCG-G(G)UG]GAUCACCo------------------------------------------------------
----------------------------------------------------------------*
//

acc:AB021384
src:
str:NCIMB 9898T
ta1:Bacteria Proteobacteria {beta subdivision} {Burkholderia group} Burkholderia
chg:
rem:
aut:Anzai Y., Kim H., Oyaizu H.
ttl:16S ribosomal RNA
jou:Unpublished
dat:
vol:
pgs:
mty:
del:1102 NNNNN
seq:Pseudomonas antimicrobica AB021384
--------------------------------------------------------------------------------
--------------------------ooo[oo-ooo]o-----oo[o-ooU]-[G-GCUC]-A[GAU-U{G}AA--CGCU
]---G[GCG-GCA-U-G]C----C-UUA--[CA-C{A--}UGC]-A--A[GUC{-GA--}AC{G}G-C{AG}C-ACGGGU
G]------------------------------------------------------------------------------
-----CUUG-----------------------------------------------------------------------
---------------------------------------------[CACCU{G}GUGG-C{GA}GU-GGC]G-AA--CGG
-[G-UG]-AGUA---AUA-[C-AU--CGG{----AA}C-A{UG--U}CCU--G-UAG]----------------------
-----------------------------------U[G(G)-GG{G--AUAGC}-CC-GGC]-GAAA---[GC--C-GG{
AUUAAUA-}CC-(G)C]AUA-------------------CG[AU--C]--------------------------------
-------------------UACG---------------------------------------------------------
--------------------------------------------------------------------------------
-----------------------------[G-AU]---------------------------------------------
--------------------------------------------------------------------------------
--------------------------------------------------------------------------------
------------------------------------------------------------------G-AAA-[G-CGGGG
{----G--A}CC]-------------------------------------------------------------------
------------------------------------------------UUCG----------------------------
--------------------------------------------------------------------------------
---[G---GCCUC-GC]G---------------------------------------------[CUAU-AGG{GU---}U
-G{G-}CCG-AU-G]------G[CUG-A------U{U-----A-}GCU{A----G}UU-GG-UG-GG(G)U]----AAA-
[G(G)-CCCACCA-----AGGC{-G--ACG}A-UCAG]U-------------A[GCUG-GUCU]-GAGA--[GGAC{-GA
C}C-AG-C^CA-C]-A[CU-GGG]-AC-UGA-GAC-ACGG-[CC-CAG]A-[CUCC]U-AC------G[G-G-AG]GC--
A[GC-A-GUG]---GGGAAUU--[U{U}GGA{-C-AA}UGG-GC]G----AAA--[GCC-UG{A---}UCCA]G-[CA{A
-}UG-CCG-C]GU---------[GUG---U{--GAA-GAA-}G---GCC]------------------------------
----UUCG---------------------------------[GGU-U{-G-UA--AA}GCA-C]----------------
---------------------------UU[U{UG}U-CC-GG{AAA--GAA-}AUCC---UGA-GGG]C-----------
------------------------------------UAAU----------------------------------------
----------------AU[CCUUCGG-G{G}AU{-GACGGU-A}C-CGGA{A-G-}A]A--UAAG[CAC-C]--[GG-C]
-UAA---[CU-ACG]U--G-CCAGC---A[GCC]GC-GG--UAAU--A[C----GUAG]-[GGU-G]CG[A-G-CGU-UA
A-UC]GGAA-UUA--[CUGGG--C]GUA----AAGC[GU-G-C{GC-A}G-G-C]G--------------[GUUUG--UU
{A}AGAC-CGAUG{UG-A-AAUC}CCCGGG]-------------------------------------------CUCAA-
------------------------------------------------------[C-CUGGG{AAC-----------U-G
}CAUU-GGU{G-A}C-UGGCA-A----GC]--------------------------------------------------
--------------------------------------------------------------------------------
--------------------------------------------------------------------------------
--------------------------------------------------------------------------------
--------------------------------------------------------------------------------
--------------------------------------------------------------------------------
--------------------------------------------------------------------------------
--------------------------------------------------------------------------------
--------------------------------------------------------------------------------
--------------------------------------------------------------------------------
--------------------------------------------------------------------------------
--------------------------------------------------------------------------------
--------------------------------------------------------------------------------
--------------------------------------------------------------------------------
--------------------------------------------------------------------------------
--------------------------------------------------------------------------------
--------------------------------------------------------------------------------
--------------------------------UAG[AGUA-UGG--C{-AGA---}GGGGG-GU]--------------[
A{G-A--A}UU-CCA-C-GU{--GU-A}GCA]-----GUGAAA-----[UGC{GUA-GAG}AUG--UGGA-G{G-AA}U]
ACCG-AU---G[GC]--GAAG---[GC]A------[GCC-CCCU{GG}G-CCA{A}U---A-CU]GA-------------
--------------------------------------------------C[GCU{-CAU---}GC-AC]GA-------A
A[GC-GUGGG{-GAG-}C{A-AA}C-AGG]-----AU-UA--GAUAC-----[C-CUG{-G-UA}GUCC-AC-GC]-CCU
-AAAC-GAU[GUC-AAC]U-A[GUU--GUUGGGG-(A)N]----------------------------------------
--------------------------------------------------UCA---------------------------
--------------------------------------------------------------------------------
-----------------------------------------U[U-(C)-CCU-UAGU----AAC]-GUA---------[N
N]-NAAC--[G-C]-N-NG-AA[GUU------GAC]C-[GCCU--GG]G-G[AG-U{A---C}GG-UC]-GCA-A-[GAU
U--{AAA}AC-U]CAA[A------GGA]A-U[UG-AC{G}GGG--ACCC-G]----CA-CAA--[G---C-G-GU]--GG
[AU-GAU-GU-GGA]--UU-AA---[UUC-G]-AUGCAA-CG-[C-GA-A]---AA-ACC-U-UA-[CC-UAC-CC]--U
U-GA-CA---[UG--G-UCGG]--------------A-A[C-CUUGG-A]--GAGA--[UCC-GA-GG]G----------
-----[U(G)CUC]-------------------------------------------------GAAA-------------
--------------------------------------[GAG(A)A]-----[C--CGAU{A}CA]C-----A[GG{-U}
GC{UG-}CA-UG-GCUG--(U)C-GUC]-A[GC-UC]---[G-UG-UC]--GUGA-[GAUGU]--U[GG-G]-UUAAGU-
[CCC]GC--------AAC[G-AG-C]GCA------AC[CCU]-UG--[UCC--UUA{G-o}oo-oo{-A--}C]------
--------------------------------------------------------------------------------
--------------------------------------------------------------------------------
------------------GCAA----------------------------------------------------------
--------------------------------------------------------------------------------
--------------------------------------------------------------------------------
--------------------------------------------------------------------------------
---------------------------------------------------[GAG--CA{C----UC-}U-AGGG-A]G-
-A-[CU-(G)CCG----------G-U]-------------------GACAA-----------[A-CCG-G-(A)G--G]-
-A--AGGU--G--[GG-G]A-U[GAC-G(U)C{A--}AG-U{C---C--U}CA-UGG-CC-C]UUA----U[G-GGU-AG
G]-GCU-[UC{A-}CACGUC-AU]AC--AAU[G---GU-CGG{AA-CAGA---}GGG]----------------------
--------------------------------------------------------------------------------
------UC-[GC{CA--A}CC-C]--GCGA-[G-GG{G-G----A}GC]----UAAU------[CCC{------AGAAAA
}CCG-AU-C]G-U-AGU-CC--------GGA-U-[UGC-ACUC]------------------------------------
-----------UG--CAACU--C[G-AGUGC-A]U-----GAAG-CUGG-A[AUC-GC]UAG-UA[AU--CG----CG-G
]A-U---CAGCA----U-G[CC-GCGG-U]-GAAUAC-GUU-CC[C-GGGUCU-UGU{A-}CA]CACC-G--CCCG-UCA
---[CA--CC-(A)U--G-G{GA--}G---UGGGUUUU-ACC{--AGA------A}GU-GGC-U{A-G}UC--U{AA-}C
C]------------------------------------------GCAA--------------------------------
--------------------------------------------------[GG{A-}GGA{C---}G-GUC-AC{C--AC
}GG--------UAG-GAU-UCAU{G--A}CUG(G)GG-UG]-AA-G-UCGU-AAC-AA-GG[UAG-CCGU-AUC]GGAA-
[GGU-GCG-GCUG]GAUCACCU----------------------------------------------------------
------------------------------------------------------------*
//

acc:AF132138
src:
str:
ta1:Bacteria Proteobacteria {alpha subdivision} Rickettsiales {rickettsia group ciliate endosymbionts}
chg:
rem:
aut:Horn M., Wagner M., Fritsche T.R., Schleifer K.-H.
ttl:Novel Bacterial Endosymbionts of unusual Acanthamoeba isolates related to the Paramecium Symbiont Caedibacter caryophilus
jou:Unpublished
dat:
vol:
pgs:
mty:
seq:endosymbiont of Acanthamoeba po AF132138
--------------------------------------------------------------------------------
--------------------------ooA[GA-GUU]U-----GA[U-CCU]-[G-GCUC]-A[GAA-C{G}AA--CGCU
]---G[GCG-GCA-U-C]C----G-CAA--[CA-C{A--}UGC]-A--A[GUC{-GA--}AC(G)A-GGGC-AUAUC]--
--------------------------------------------------------------------------------
---UUCG-------------------------------------------------------------------------
--------------------------------------------[GGUAUG{U}UU-CU(A)GU-GGC]G-GA--CGG-[
G-UG]-AGUA---ACG-[C-GU--GGG{----UA}U-C{UG--C}C(C)C--A-AGG]----------------------
-----------------------------------U[G(G)-GG{G--AUAA}C-UG-UUG]-GAAA---[CG--A-CAG
{CUAAUA-}CC-(G)C]AUG-------------------AU[C]C--C--------------------------------
-------------------GUAA---------------------------------------------------------
--------------------------------------------------------------------------------
--------------------------------[G]---------------------------------------------
--------------------------------------------------------------------------------
--------------------------------------------------------------------------------
------------------------------------------------------------------G-AAA-[G-A]---
--------------------------------------------------------------------------------
----------------------------------------------UUUA------------------------------
--------------------------------------------------------------------------------
-----------[UC]G---------------------------------------------[CCUU-G(A)G{AG---}G
-A{G-}CCC-GC-G]------U[CGG-A------U{U-----A-}GGU{A----G}UU-GG-UA-GG(G)U]----AAC-
[G(G)-CCUACCA-----AGCC{-G--AUG}A-UCCG]U-------------A[ACUG-GUCU]-GAGA--[GGAU{-GA
C}C-AG-U^CA-C]-A[CU-GGG]-AC-UGA-GAC-ACGG-[UC-CAG]A-[CUCC]U-AC------G[G-G-AG]GC--
A[GC-A-GUG]---GGGAAUC--[U{U}GGA{-C-AA}UGG-GG]G----AAA--[CCC-UG{A---}UCCA]G-C[GA-
UG-CCG-C]GU---------[GAG---U{--GAA-GAA-}G---GCC]--------------------------------
--UUAG---------------------------------[GGU-U{-G-U---AA}GCU-C]------------------
-------------------------UU[U{CA}C-CC-GU]GAA--GA--------------------------------
--------------------------------UAAU--------------------------------------------
---------------------------GACGGU-A[A-CGGG{A-G-}A]A--GAAG[CCC-C]--[GG-C]-UAA---[
CU-CCG]U--G-CCAGC---A[GCC]GC-G---UAAG--A[C----GGAG]-[GGG-G]CU[A-G-CGU-UGU-UC]GGA
A-UGA--[CUGGG--C]GUA----AAGG[GC-G-C{GU-A}G-G-C]G--------------[GUUUU--UU{A}AGUU-
GGGCG{UG-A-AAGC}CCCGGG]-------------------------------------------CUUAA---------
----------------------------------------------[C-CUGGG{AAC-----------U-G}CGCU-UG
A{U-A}C-UGAAA-G----AC]----------------------------------------------------------
--------------------------------------------------------------------------------
--------------------------------------------------------------------------------
--------------------------------------------------------------------------------
--------------------------------------------------------------------------------
--------------------------------------------------------------------------------
--------------------------------------------------------------------------------
--------------------------------------------------------------------------------
--------------------------------------------------------------------------------
--------------------------------------------------------------------------------
--------------------------------------------------------------------------------
--------------------------------------------------------------------------------
--------------------------------------------------------------------------------
--------------------------------------------------------------------------------
--------------------------------------------------------------------------------
--------------------------------------------------------------------------------
--------------------------------------------------------------------------------
------------------------UAG[AGG{A}-CGA--G{-AGA---}GGAAA-GU]--------------[G{G-A-
-A}UU-CCG-A-GU{--GU-A}GAG]-----GUGAAA-----[UUC{GUA-GAU}AUU--CGGA-G{G-AA}C]AUCA-G
A---G[GC]--GAAG---[GC]G------[GCU-UUCU{GG}C-UCG{UA---}U-CU]GA-------------------
--------------------------------------------C[GCU{-GAG---}GC-GC]GA-------AA[GC-G
UGGG{-GAG-}C{A-AA}C-AGG]-----AU-UA--GAUAC-----[C-CUG{-G-UA}GUCC-AC-GC]-UGU-AAAC-
GAU[GAG-UGC]U-A[GAC--GUUGGGG]-GG------------------------------------------------
-----------------------------------------UUAC-----------------------------------
--------------------------------------------------------------------------------
------------------------------------C-[CUU-CAGU----GUC]-GCA---------[GU]-UAAC--[
G-C]-A-UU-AA[GCA------CUC]C-[GCCU--GG]G-G[AG-U{A---C}GG-UC]-GCA-A-[GAUU--{AAA}AC
-U]CAA[A------GGA]A-U[UG-AC{G}GGG--GCCC-G]----CA-CAA--[G---C-G-GU]--GG[AG-CAU-GU
-GGU]--UU-AA---[U(U)C-G]-AAGCAA-CG-[C-G(C)-A]----A-AAC-CUUA-[CC-AGC-CC]--UU-GA-C
A---[UG--G-GGAU]CG------------C-[GG-AGACA-A]--GAGA--[UUGUUU-CC]U---------------[
UCAG]--------------------------------------------------UUCG---------------------
------------------------------G[CUGG]-----[A--UCCC{A}CA]C-----A[GG{-U}GC{UG-}CA-
UG-GCUG--(U)C-GUC]-A[GC-UC]---[G-UG-UC]--GUGA-[GAUGU]--U[GG-G]-UUAAGU-[CCC]GC---
-----AAC[G-AG-C]GCA------AC[CCC]-UA--[UCU--UUAG{-U}UG-CC{-AU-}C-A-G]G-----------
--------------------------------------------------------------------------------
--------------------------------------------------------------------------------
--------UUUG--------------------------------------------------------------------
--------------------------------------------------------------------------------
--------------------------------------------------------------------------------
--------------------------------------------------------------------------------
-------------------------------------G[CU-GGG--CA{C----U}C-U-AAAG-A]A--A-[CU-(G)
CCG----------G-U]-------------------GAUAA-----------[A-CCG-G-(A)G--G]--A--AGNN--
N--[GG-G]A-C[GAC-G(U)C{A--}AG-U{C---C--U}CA-UGG-CC-C]UUA----U[G-GGC-UGG]-GCU-[AC
{A-}CACGUG-CU]AC--AAU[G---GU-GGU{GA-CAGA---G}GG]--------------------------------
----------------------------------------------------------------------------CA-[
GC{GA--A}GG-G]--GCAA-[C-CC{G-G----A}GC]----GAAU------[CU{C------CAAAA-}GCC-AU-C]
U-C-AGU-UC--------GGA-U-[UGC-ACUC]----------------------------------------------
-UG--CAACU--C[G-AGUGC-A]U-----GAAG-UCGG-A[AUC-GC]UAG-UA[AU--CG----CG-G]A-U---CAG
CA----U-G[CC-GCGG-U]-GAAUAC-GUU-CA[C-GGGCCU-UGU{A-}CA]CACC-G--CCCG-UCA---[CA--CC
-(A)U--G-G{GA--}G---UUGAUUC(A)-ACC{--UUA------A}G(C)-CGG-U{G-A}GC--U{AA-}CC]----
--------------------------------------GUAA--------------------------------------
--------------------------------------------[GG{A-}GGC{A---}G-CCG-(A)C{C--AC}GG-
-------U(G)G-GGU-CAGC{G--A}CUG(G)GG-UG]-AA-G-UCGU-AAC-AA-GG[UAG-CCGU-AGG]GGAA-[C
CU-GCG-GCUG]GAUCACCUCCUUUCUG----------------------------------------------------
----------------------------------------------------------*
//

acc:AF130963
src:
str:A64
ta1:Bacteria Proteobacteria {gamma subdivision} Enterobacteriaceae Pantoea
chg:
rem:
aut:Rojas A.M., Garcia de los Rios J.E., McClelland M.
ttl:Phylogenetic analysis of endophytic populations isolated from plants
jou:Unpublished
dat:
vol:
pgs:
mty:
seq:Pantoea toletana AF130963
--------------------------------------------------------------------------------
--------------------------ooo[oo-ooo]o-----oo[o-ooo]-[o-oooo]-o[oAU-U{G}AA--CGCU
]---G[GCG-GCA-G-G]C----S-UAA--[CA-C{A--}UGC]-A--A[GUC{-GG--}GC{G}G-U{AG}--AC{A}G
AG-{G}AG]-----------------------------------------------------------------------
---------CUUG-------------------------------------------------------------------
------------------------------------------------[CUCUU{GG}GU{G}A-C{GA}GC-GGC]G-G
A--CGG-[G-UG]-AGUA---AUG-[U-CU--GGG{----GA}U-C{UG--C}CCG--A-UGG]----------------
-----------------------------------------A[G(G)-GG{G--AUAA}C-UA-CUG]-GAAA---[CG-
-G-UAG{CUAAUA-}CC-(G)C]AUA-------------------AU[C(A)--C]------------------------
---------------------------GCAA-------------------------------------------------
--------------------------------------------------------------------------------
-------------------------------------[G-(A)G]-----------------------------------
--------------------------------------------------------------------------------
--------------------------------------------------------------------------------
----------------------------------------------------------------------------C-AA
A-[G-UGGGG{----G--A}CC]---------------------------------------------------------
----------------------------------------------------------UUCG------------------
--------------------------------------------------------------------------------
-------------[G---GCCUC-AC]A---------------------------------------------[CCAU-C
GG{AU---}G-A{A-}CCC-AG-A]------U[GGG-A------U{U-----A-}GCU{A----G}UA-GG-UG-GG(G)
U]----AAC-[G(G)-CUCACCU-----AGGC{-G--ACG}A-UCCC]U-------------A[GCUG-GUCU]-GAGA-
-[GGAU{-GAC}C-AG-C^CA-C]-A[CU-GGA]-AC-UGA-GAC-ACGG-[UC-CAG]A-[CUCC]U-AC------G[G
-G-AG]GC--A[GC-A-GUG]---GGGAAUA--[U{U}GCA{-C-AA}UG{G}-GC]G----CAA--[GC--KG{A---}
UGCA]G-[CC{A-}UG-CCG-C]GU---------[GUA---U{--GAA-GAA-}G---GCC]------------------
----------------UUCG---------------------------------[GGU-U{-G-UA--AA}GUA-C]----
---------------------------------------UU[U{CA}G-CG-GG{GAG--GAA-}GGCG---AUG-UGG]
U-----------------------------------------------UAAU----------------------------
----------------------------AA[CCGCGUC-G{A}UU{-GACGUU-A}C-CCGC{A-G-}A]A--GAAG[CA
C-C]--[GG-C]-UAA---[CU-CCG]U--G-CCAGC---A[GCC]GC-GG--UAAU--A[C----GGAG]-[GGU-G]C
A[A-G-CGU-UAA-UC]GGAA-UUA--[CUGGG--C]GUA----AAGC[GC-A-C{GC-A}G-G-C]G------------
--[GUCUG--UU{A}AGUC-AGAUG{UG-A-AAUC}CCCGGG]-------------------------------------
------CUCAA-------------------------------------------------------[C-CUGGG{AAC--
---------U-G}CAUU-UGA{A-A}C-UGGCA-G----GC]--------------------------------------
--------------------------------------------------------------------------------
--------------------------------------------------------------------------------
--------------------------------------------------------------------------------
--------------------------------------------------------------------------------
--------------------------------------------------------------------------------
--------------------------------------------------------------------------------
--------------------------------------------------------------------------------
--------------------------------------------------------------------------------
--------------------------------------------------------------------------------
--------------------------------------------------------------------------------
--------------------------------------------------------------------------------
--------------------------------------------------------------------------------
--------------------------------------------------------------------------------
--------------------------------------------------------------------------------
--------------------------------------------------------------------------------
--------------------------------------------------------------------------------
--------------------------------------------UAG[AGUC-UCG--U{-AGA---}GGGGG-GU]---
-----------[A{G-A--A}UU-CCA-G-GU{--GU-A}GCG]-----GUGAAA-----[UGC{GUA-GAG}AUC--UG
GA-G{G-AA}U]ACCG-GU---G[GC]--GAAG---[GC]G------[GCC-CCCU{GG}A-CGA{A}G---A-CU]GA-
--------------------------------------------------------------C[GCU{-CAG---}GU-G
C]GA-------AA[GC-GUGGG{GGAG-}C{A-AA}C-AGG]-----AU-UA--GAUAC-----[C-CUG{-G-UA}GUC
C-AC-GC]-CGU-AAAC-GAU[GUC-GAC]U-U[GGA--GGUUGUG-CC]------------------------------
-----------------------------------------------------------CUUG-----------------
--------------------------------------------------------------------------------
---------------------------------------------------A[G-G-CGU-GGCU----UCC]-GGR---
------[RC]-UAAC--[G-C]-G-UU-AA[GUC------GAC]C-[GCCU--GG]G-G[AG-U{A---C}GG-CC]-GC
A-A-[GGUU--{AAA}AC-U]CAA[A------UGA]A-U[UG-AC{G}GGG--GCCC-G]----CA-CAA--[G---C-G
-GU]--GG[AG-CAU-GU-GGU]--UU-AA---[UUC-G]-AUGCAA-CG-[C-GA-A]---GA-ACC-U-UA-[CC-UG
G-CC]--UU-GA-CA---[UC--C-ACGG]--------------A-A[U-{-U}GGC-A]--GAGA--[UGC-C{U-U}A
]G---------------[U(G)CC]--------------------------------------------------UUCG-
---------------------------------------------------[GG(A)A]-----[C--CGUG{A}GA]C-
----A[GG{-U}GC{UG-}CA-UG-GCUG--(U)C-GUC]-A[GC-UC]---[G-UG-UU]--GUGA-[AAUGU]--U[G
G-G]-UUAAGU-[CCC]GC--------AAC[G-AG-C]GCA------AC[CCU]-UA--[UCC--UUU{G-U}U(G)-CC
{-AG-}C-G-C]G-------------------------------------------------------------------
--------------------------------------------------------------------------------
--------------------------------URAU--------------------------------------------
--------------------------------------------------------------------------------
--------------------------------------------------------------------------------
--------------------------------------------------------------------------------
-------------------------------------------------------------G[GC-GGG--(A)A{C---
-UC-}A-AAGG-A]G--A-[CU-(G)CCG----------G-U]-------------------GAUAA-----------[A
-CCG-G-(A)G--G]--A--AGGU--G--[GG-G]A-U[GAC-G(U)C{A--}AG-U{C---A--U}CA-UGG-CC-C]U
UA----C[G-GCC-AGG]-GCU-[AC{A-}CACGUG-CU]AC--AAU[G---GC-GCAU{A-CAAA---}GAG]------
--------------------------------------------------------------------------------
----------------------AA-[GC{GA--A}CU-C]--GCGA-[G-AG{C-A----A}GC]----GGAC------[
CUC{------AUAAA}GUGC-GU-C]G-U-AGU-CC--------GGA-U-[CGG-AGUC]--------------------
---------------------------UG--CAACU--C[G-ACUCC-G]U-----GAAG-UCGG-A[AUC-GC]UAG-U
A[AU--CG----UA-G]A-U---CAGAA----U-G[CU-ACGG-U]-GAAUAC-GUU-CC[C-GGGCCU-UGU{A-}CV]
CACC-G--CCCG-UCA---[CA--CC-(A)U--G-G{GA--}G---UGGGUUGC-AAA{--AGA------A}GU-AGG-U
{A-G}CU--U{AA-}C]-------------------------------------------UUCG----------------
------------------------------------------------------------------G[G{A-}GGG{C--
-}G-CUU-AC{C--AC}UU--------UGU-GAU-UCAU{G--A}CUG(G)GG-UG]-AA-G-UCGU-AAC-AA-GG[UA
G-CCG{A-A}U]UCCAG-C[A{C-A}Co-oooo]oooooooo--------------------------------------
--------------------------------------------------------------------------------
*
//

acc:U37347
src:
str:
ta1:Bacteria Proteobacteria {alpha subdivision} Sphingomonadaceae Sphingomonas
chg:
rem:
aut:Mueller J.G., Devereux R., Santavy D.L., Lantz S.E., Willis S.G.,  Pritchard P.H.
ttl:Phylogenetic and physiological comparisons of PAH-degrading  bacteria from geographically diverse soils
jou:Unpublished
dat:
vol:
pgs:
mty:SSU
seq:Sphingomonas sp. U37347
--------------------------------------------------------------------------------
--------------------------ooo[oo-ooo]o-----GA[U-CCU]-[G-GCUC]-A[GAA-C{G}AA--CGCU
]---G[GCG-GCA-U-G]C----C-UAA--[CA-C{A--}UGC]-A--A[GUC{-GA--}AC(G)A-GAUC]--------
--------------------------------------------------------------------------------
---UUCG-------------------------------------------------------------------------
--------------------------------------------------[GAU-CU(A)GU-GGC]G-CA--CGG-[G-
UG]-CGUA---ACG-[C-GU--GGG{----AA}U-C{UG--C}CCU--U-GGG]--------------------------
-------------------------------U[UC-GG{A--AUAAC-}AG-UGA]-GAAA---[UU--A-CU{GCUAAU
A-}CC-GG]AUG-------------------AU[GU--C]----------------------------------------
-----------UUCG-----------------------------------------------------------------
--------------------------------------------------------------------------------
---------------------[G-AC]-----------------------------------------------------
--------------------------------------------------------------------------------
--------------------------------------------------------------------------------
----------------------------------------------------------C-AAA-[G-A]-----------
[truncated: 37,333,749 more chars]
