# Supplementary material for: PyCogent: a toolkit for making sense from sequence
Source: Genome Biol. 2007 Aug 21;8(8):R171. doi: 10.1186/gb-2007-8-8-r171 (PMC2375001; doi:10.1186/gb-2007-8-8-r171)
Supplement: Additional data file 3 — Presented is an archive of all scripts used for the case studies presented in this report as Python source, restructured text, and HTML formats, as well as a data file required for the second case study. [file gb-2007-8-8-r171-S3.gz › PyCogentPaperComputable/doc/case_studies_index.txt]

#######################
 PyCogent Case Studies 
#######################

.. Contents::

In the PyCogent paper we present 3 case studies. This file shows the actual scripts in all their gory detail, and provides links to the raw restructured text files to generate these html files and the python scripts. The raw restructured text files are computable documents, the lines delimited by ``>>>`` and ``...`` are converted and executed by the Python module ``doctest`` which is distributed with Python. A script for executing these tests is provided_. We note here that this case studies directory contains some empty directories for (e.g. ``data``, ``figs``). Note that absolute dependencies for the complete replication of the analyses are ReportLab and PyMol (see the manuscript for url's). These are used by the case study scripts.

:Note: With the exceptions of a data file for case study 2, all others specified in the script are the result of executing the scripts in the order indicated in the scripts.

==========================================
 Simplified Execution of the Case Studies 
==========================================

Separate python files joining the pertinent scripts in the order required for complete execution of each case study are provided in the ``src/`` directory. Specifically, `case_study_1.py`_, `case_study_2.py`_, `case_study_3.py`_.

===============================
 Case study 1: BRCA1 evolution 
===============================

.. include:: codon_analyses.txt

========================================================================
 Case study 2: Visualizing genomic properties in a phylogenetic context 
========================================================================

.. include:: vis_tree_data.txt
.. include:: vis_tree_dists.txt
.. include:: vis_tree_display.txt

=============================================================
 Case study 3: Integrative Analysis of von Willebrand Factor 
=============================================================

.. include:: vwf_ncbi_query.txt
.. include:: vwf_align.txt
.. include:: vwf_hmm.txt
.. include:: vwf_2D_display.txt
.. include:: vwf_paint_structure.txt
.. include:: vwf_ks_test.txt

.. _provided: doctest_rests.py
.. _case_study_1.py: ../src/case_study_1.py
.. _case_study_2.py: ../src/case_study_2.py
.. _case_study_3.py: ../src/case_study_3.py
