# Supplementary material for: PyCogent: a toolkit for making sense from sequence
Source: Genome Biol. 2007 Aug 21;8(8):R171. doi: 10.1186/gb-2007-8-8-r171 (PMC2375001; doi:10.1186/gb-2007-8-8-r171)
Supplement: Additional data file 3 — Presented is an archive of all scripts used for the case studies presented in this report as Python source, restructured text, and HTML formats, as well as a data file required for the second case study. [file gb-2007-8-8-r171-S3.gz › PyCogentPaperComputable/doc/codon_analyses.txt]

In this case study, we query the NCBI nucleotide database for specific accessions. We generate sequence names from genus and species, extract the CDS region, eliminate terminal stop codons and generate a multiple alignment. We then test for evidence of adaptive evolution on the human and chimpanzee lineages. The script structure presented below is not identical to that from the paper figure, mainly due to placing imports immediately above the statements that require them.

Querying NCBI
`````````````

We load the components necessary for querying NCBI and create an ``EUtils`` instance pointed at the nucleotide data base and set to return GenBank formatted sequence records.

.. pycode::
    
    >>> from cogent.db.ncbi import EUtils
    >>> db = EUtils(db="nucleotide", rettype="genpept")
    >>> records = db["NM_007294 NM_001045493 NM_009764 NM_178573 NM_012514"].readlines()

Parsing the GenBank Sequence Records
````````````````````````````````````

PyCogent provides multiple mechanism for loading sequence data. In the current case, we are not loading from an existing file, but the ``records`` instance created above behaves like a file that is being read one line at a time. For this example, we are aiming at producing data that can be analysed by a codon substitution model. These models require a DNA sequence that is in frame without any stop codons. For this reason, we selected the GenBank format (above) with feature table, as that table contains location information for the CDS. The ``RichGenbankParser`` automatically creates annotation instances (which we refer to as annotation tracks) on each corresponding sequence. These can be extracted in a number of ways, here we use the ``getByAnnotation`` method. This returns a generator which allows iteration across all CDS segments in a sequence. In the current case, as we explicitly queried for known accessions there is only 1 CDS per sequence and we therefore use the ``list()`` call to create it and then extract the CDS as the 0th list entry.

The other form of sequence annotation is also illustrated below where it is used to create more useful sequence names than just the sequence accessions. The ``Info`` object captures all sorts of useful data from the feature table that can be directly accessed as attributes on the sequence. In the current case, we split the species name into words, and form the ``seq_name`` from the first letter of the first word (indexed as [0][0] since Python counts from 0) and the first 3 letters of the second word. This corresponds to the first letter of the genus and first three of the species names. Finally, the 3' terminal stop codons from each sequence are eliminated simply using the ``withoutTerminalStopCodon`` method.

.. pycode::
    
    >>> from cogent import LoadSeqs, DNA
    >>> from cogent.parse.genbank import RichGenbankParser
    >>> parser = RichGenbankParser(records, moltype=DNA, skip_contigs=True)
    >>> seqs = {}
    >>> for accession, seq in parser:
    ...     cds = list(seq.getByAnnotation("CDS"))[0]
    ...     species = cds.Info.species.split()
    ...     seq_name = species[0][0] + species[1][:3]
    ...     seqs[seq_name] = cds.withoutTerminalStopCodon()
    >>> seq_collection = LoadSeqs(data=seqs, moltype=DNA, aligned=False)

Building a True Codon Aligner
`````````````````````````````

Typically codon alignments have been produced by translating into amino-acids, aligning the resulting protein sequences and then mapping the indels from that protein sequence alignment back onto the corresponding DNA sequence. *That is not what we do here.* Below we use a progressive pair-HMM aligner that uses a codon substitution model for its score function. We use a canned substitution model and import the progressive alignment function (``TreeAlign``). This function minimally requires a substitution model and a sequence collection.

If a tree is provided, then the branch length estimates from that tree and default substitution model parameter values will be used. Since those default values are typically 1.0, it is desirable to specify values. This can be done using the ``TreeAlign`` functions ``param_vals`` argument.

If no tree is provided, a neighbour-joining tree is computed. The neighbour-joining requires pairwise distances and these are computed using the provided substitution model to: (i) pairwise align the sequences using a pair-HMM; (ii) then estimate the evolutionary distance from the aligned pair. This is the slowest part of the computations but it can be run in parallel across multiple CPU's. The tree estimation process is also used to obtain estimates of the substitution model parameters, the median value from all pairs is provided to the model prior to conducting the progressive alignment. You can see indications of progress by setting ``show_progress=True``. The aligner also returns the tree topology used. This can be displayed in an interactive Python session by printing the ``asciiArt`` result.

.. pycode::
    
    >>> from cogent.evolve.models import H04G
    >>> from cogent.align.progressive import TreeAlign
    >>> aln, tree = TreeAlign(H04G(), seq_collection, show_progress=True)
    <BLANKLINE>
    Estimating pairwise distances to build NJ tree
    Doing [1/10]: Btau <-> Ptro
        Pairwise aligning: Ptro <-> Btau
    Doing [2/10]: Btau <-> Rnor
        Pairwise aligning: Rnor <-> Btau
    Doing [3/10]: Btau <-> Hsap
        Pairwise aligning: Hsap <-> Btau...
    >>> print tree.asciiArt()
                        /-Btau
              /edge.1--|
             |         |          /-Mmus
             |          \edge.0--|
    -root----|                    \-Rnor
             |
             |--Hsap
             |
              \-Ptro

Testing for Temporal Heterogeneity in Natural Selection
```````````````````````````````````````````````````````

We address the hypothesis that the selective regime affecting *BRCA1* is identical for all sampled branches by first specifying a null model in which it is the same. We use the same codon model as was used for the alignment and using the ``tree`` result from above we create a likelihood function. We provide the alignment to this function and maximise the likelihood of this hypothesis by optimising. Here we'll print this function (but note the trailing ... indicating the output has been truncated) so we can see what the estimate for the parameters are under this null hypothesis.

.. pycode::
    
    >>> lf = H04G().makeLikelihoodFunction(tree)
    >>> lf.setAlignment(aln)
    >>> lf.optimise(local=True, show_progress=False)
    >>> lf.setName("Null Hypothesis")
    >>> print lf
    Null Hypothesis
    ==========================
         G     kappa     omega
    --------------------------
    7.1189    3.4122    0.6037
    --------------------------
    ==========================
      edge    parent    length
    --------------------------
      Btau    edge.1    0.3635
      Mmus    edge.0    0.1979
      Rnor    edge.0    0.1792
    edge.0    edge.1    0.6102
    edge.1      root    0.2320
      Hsap      root    0.0124
      Ptro      root    0.0095...

The value of ``omega`` (~0.6), which represents the ratio of nonsynonymous to synonymous substitutions is < 1.0, indicative of a sequence under the influence of purifying selection. (Note the trailing ``...`` indicates the output has been abbreviated for the purpose of reducing the size of this document.) In order to contrast the support for null and alternate (to be defined below) hypotheses, we need to obtain the log-likelihood and number of free parameters as these are essential for computing the likelihood ratio test (LRT) statistic.

.. pycode::
    
    >>> null_lnL = lf.getLogLikelihood()
    >>> null_nfp = lf.getNumFreeParams()

The alternate hypothesis is that the human (Hsap) and chimpanzee (Ptro) lineages evolve in a manner concordant with each other but distinct from the other sampled lineages. We specify this hypothesis by modifying the null using the ``setParamRule`` method. The appropriate tree branches are identified using the ``tip_names`` and ``outgroup_name`` arguments, and grouped as a single tree scope by the ``is_clade`` argument. We modify the name and optimise using the local (Powell) numerical optimiser. The statistics required for the LRT are obtained as above.

.. pycode::
    
    >>> lf.setParamRule("omega", tip_names=["Hsap", "Ptro"], outgroup_name="Mmus", is_clade=True)
    >>> lf.setName("Alternate Hypothesis")
    >>> lf.optimise(local=True, show_progress=False)
    >>> alt_lnL = lf.getLogLikelihood()
    >>> alt_nfp = lf.getNumFreeParams()
    >>> print lf
    Alternate Hypothesis
    ================
         G     kappa
    ----------------
    7.1203    3.4131
    ----------------
    ====================================
      edge    parent    length     omega
    ------------------------------------
      Btau    edge.1    0.3639    0.5923
      Mmus    edge.0    0.1980    0.5923
      Rnor    edge.0    0.1793    0.5923
    edge.0    edge.1    0.6113    0.5923
    edge.1      root    0.2322    0.5923
      Hsap      root    0.0124    1.7144
      Ptro      root    0.0095    1.7144...

The ``omega`` estimates for the Hsap and Ptro lineages are now included in the main display table and are greater than 1. We test whether this hypothesis represents a significant improvement over the null, computing the LR and using PyCogent to compute the probability of observing a larger or equal LR by chance from the chisq distribution.

.. pycode::
    
    >>> LR = 2*(alt_lnL-null_lnL)
    >>> df = alt_nfp-null_nfp
    >>> from cogent.maths.stats import chisqprob
    >>> print "LR=%.4f; df=%d; p-val=%.4f" % (LR, df, chisqprob(LR, df))
    LR=7.8117; df=1; p-val=0.0052

The result provides strong support for distinct evolutionary forces affecting human and chimpanzee *BRCA1*.

This analysis can be directly computed using the codon_ analysis python script.

.. _codon: ../src/codon_alignment.py
