# Supplementary material for: PyCogent: a toolkit for making sense from sequence
Source: Genome Biol. 2007 Aug 21;8(8):R171. doi: 10.1186/gb-2007-8-8-r171 (PMC2375001; doi:10.1186/gb-2007-8-8-r171)
Supplement: Additional data file 3 — Presented is an archive of all scripts used for the case studies presented in this report as Python source, restructured text, and HTML formats, as well as a data file required for the second case study. [file gb-2007-8-8-r171-S3.gz › PyCogentPaperComputable/doc/doctest_rests.py]

#!/usr/bin/env python
import doctest, os, sys

"""
This will doctest all files ending with .txt in this directory.
"""

fl = sys.argv[1:]
if not fl:
    # find all files that end with txt
    fl = [fname for fname in os.listdir(os.getcwd()) if fname.endswith('.txt')]

    
for test in fl:
    doctest.testfile(test, 
    optionflags = doctest.NORMALIZE_WHITESPACE | doctest.ELLIPSIS, verbose=True)
