# Supplementary material for: PyCogent: a toolkit for making sense from sequence
Source: Genome Biol. 2007 Aug 21;8(8):R171. doi: 10.1186/gb-2007-8-8-r171 (PMC2375001; doi:10.1186/gb-2007-8-8-r171)
Supplement: Additional data file 3 — Presented is an archive of all scripts used for the case studies presented in this report as Python source, restructured text, and HTML formats, as well as a data file required for the second case study. [file gb-2007-8-8-r171-S3.gz › PyCogentPaperComputable/doc/vis_tree_data.txt]

In this case study we use a downloaded data_ file of ~5100 RNA sequences from the `rRNA database`_. We convert these sequences to DNA, sample 50 sequences at random from each of the five taxonomic divisions, estimate the phylogeny and draw a radial dendrogram tree with sequence G+C% colored on a spectrum. Most of the complexity below derives from handling the random sampling. The actual reading of the data and conversion of RNA to DNA could be achieved in less than 10 lines.

Sampling the sequences
``````````````````````
This example involves downloading a file for rRNA sequences from the from the `rRNA database`_ in distribution format. Selecting the Proteobacteria checkbox, clicking the 'Get sequences' button and saving the resulting large (~40MB) file to disk. This not a simple sequence format, as illustrated by this snippet::

    acc:AF254109
    src:
    str:TB66
    ta1:Bacteria Proteobacteria {alpha subdivision}
    chg:
    rem:
    aut:Teske A., Brinkhoff T., Muyzer G., Moser D.P., Rethmeier J., Jannasch H.W.
    ttl:Diversity of Thiosulfate-Oxidizing Bacteria from Marine Sediments and Hydrothermal Vents
    jou:Appl. Environ. Microbiol.
    dat:2000
    vol:66(8)
    pgs:3125-3133
    mty:
    seq:hydrothermal vent strain TB66 AF254109
    --------------------------------------------------------------------------------
    --------------------------ooo[oo-ooo]o-----oo[o-ooo]-[o-ooUC]-A[GAA-C{G}AA--CGCU
    ]---G[GCG-GCA-G-G]C----C-UAA--[CA-C{A--}UGC]-A--A[GUC{-GA--}GC(G)C-(C)CUC]------

as the format contains secondary structure information. 

Prior to reading in the sequence data we define a utility function that will be used to generate a sequence name. We attempt to use the Genus and species and sequence acession number as its name, but in some cases only a genus host species or description was available. The identification of the genus name is done primitively through use of a regular expression to find capital letters. The function generates a name with form [G]enus [spe]cies and accession to return equivalent of: Gspe.accession; or, if only [Genu]s or only [d]escriptive [phr]ase.

We import Pythons regular expression (``re``) library.

.. pycode::
    
    >>> from __future__ import division
    >>> import re
    >>> def generate_seqname(genus_species, accession=""):
    ...     genus = re.search("[A-Z]", genus_species)
    ...     if genus:
    ...         name = genus_species[genus.start():]
    ...     else:
    ...         name = genus_species
    ...     name = name.split()
    ...     # some times there is a genus name but no species name
    ...     if len(name) == 1:
    ...         name = "%s" % (name[0][:4])
    ...     # if species name is too short, we'll fill in from genus name
    ...     elif len(name[1]) < 3:
    ...         name = "%s" % (name[0][:4])
    ...     else:
    ...         name = "%s%s" % (name[0][0], name[1][:3])
    ...     if accession:
    ...         accession = ".%s" % accession.split()[-1]
    ...     return "%s%s" % (name, accession)

With this function in place we then import the ``RdbParser``. As we will only analyze a randomly selected subset of the sequences, we create a separate variable (``divisions``) to store sequences. Each acceptable sequence is appended to the appropriate list.

.. pycode::
    
    >>> from cogent.parse.rdb import RdbParser
    >>> divs = {"alpha":[],"beta":[],"gamma":[],"delta":[],"epsilon":[]}
    >>> for data in RdbParser(open("../data/Proteobacteria.txt")):
    ...     species_accession = data.Info.Species
    ...     accession = species_accession.split()[-1]
    ...     species = species_accession.replace(accession, "").strip()
    ...     data.Name = generate_seqname(species, accession)
    ...     div = re.findall("(alpha|beta|delta|gamma|epsilon)",
    ...                            data.Info.Taxonomy1)
    ...     if div:
    ...         divs[div[0]].append(data)

For the purpose of illustration, we select 30 random sequences from each division. PyCogent provides a generate sequence loading mechanism (``LoadSeqs``) that requires (name, seq) pairs. Below we use Python's built-in ``random`` module to choose the sequences for each division, and load the resulting ``seqs`` object as an alignment specifying the ``MolType`` as RNA since we will convert to DNA for the tree reconstruction.

:Note: Since the subsequent script_ can take several hours to run, the execution of a simplified version of the examples can be done by changing 30 below to say 10.

.. pycode::
    
    >>> import random
    >>> seqs = []
    >>> for div in divs:
    ...     seqs += [(s.Name, s) for s in random.sample(divs[div], 30)]
    >>> from cogent import LoadSeqs, RNA
    >>> aln = LoadSeqs(data=seqs, moltype=RNA)

Most substitution models treat indel characters as N's, so those states, or the full ambiguity characters ('?'), add no information to an analysis. Given the current sequences were derived from a much larger alignment, and there are numerous '``?``' characters in the alignment, we want to eliminate columns that consist of only the '?' or '-' characters. We use Python's built-in set object to simplify this task. These objects enable set operations (intersection, union, difference) with a simple syntax. We define the lambda function (a special 1 line function) ``not_gaps_or_missing`` to return ``True`` when the intersection of the set of characters in an alignment column with the ``set('?-')`` is not empty.

.. pycode::
    
    >>> not_gaps_or_missing = lambda col: not set(col) & set("-?")
    >>> aln = aln.filtered(not_gaps_or_missing)

In sampling the sequences, additional considerations are that we want to eliminate sequences that are too similar to each other. To do this, we define a function that, when passed two sequence objects returns their percent difference for seq1 and seq2, ignoring any aligned column with a gap or missing data.

.. pycode::
    
    >>> def calc_pc_diff(seq1, seq2):
    ...     gaps_or_missing = lambda col: set("?-") & set(col)
    ...     length = len(seq1)
    ...     seqs = zip(seq1, seq2)
    ...     num_diffs = 0
    ...     for col in seqs:
    ...         if not gaps_or_missing(col):
    ...             if col[0] != col[1]:
    ...                 num_diffs += 1
    ...     return num_diffs/float(length)

This function is then used by the ``Alignment.distanceMatrix`` method to compute the pairwise distances.

.. pycode::
    
    >>> dists = aln.distanceMatrix(calc_pc_diff)

Before we derive our final sample, we need two more functions. The first is required by the second and, when provided with two sequences returns the name of the shortest sequence after removing ambiguity or gap characters.

.. pycode::
    
    >>> def name_shortest(seq1, seq2):
    ...     len_seq1 = len(re.sub("[?-]","",str(seq1)))
    ...     len_seq2 = len(re.sub("[?-]","",str(seq2)))
    ...     if len_seq1 < len_seq2:
    ...         shortest = seq1.Name
    ...     else:
    ...         shortest = seq2.Name
    ...     return shortest

This function is used by the select sequence function, which takes the alignment and the pairwise distance matrix and returns an alignment for which all sequences differ by at least 5 nucleotides.

.. pycode::
    
    >>> def select_seqs(aln, dists):
    ...     min_pid = 5./len(aln)
    ...     include = set(aln.Names)
    ...     for name, name_dists in dists.items():
    ...         if name not in include: # this seq has been excluded
    ...             continue
    ...         for other, dist in name_dists.items():
    ...             if dist < min_pid and other != name: # no self-self dists
    ...                 shortest = name_shortest(aln.NamedSeqs[name], aln.NamedSeqs[other])
    ...                 include.discard(shortest)
    ...     return aln.takeSeqs(include)
    ... 
    >>> aln = select_seqs(aln, dists)

The final step is simply the conversion to DNA, which is achieved trivially.

.. pycode::
    
    >>> aln = aln.toDna()

The result of these operations is then written to a fasta formatted file in the data directory.

.. pycode::
    
    >>> aln.writeToFile("../data/Proteobacteria.fasta")

Note that, because we are randomly sampling sequences with this script we will generate a different sample each time and so the results will be different to those shown in the paper.

.. links

.. _`rRNA database`: http://www.psb.rug.ac.be/rRNA/ssu/query/index.html
.. _script: ../src/rRNA_estimate_distances.py
.. _data: ../data/Proteobacteria.txt
