# Supplementary material for: PyCogent: a toolkit for making sense from sequence
Source: Genome Biol. 2007 Aug 21;8(8):R171. doi: 10.1186/gb-2007-8-8-r171 (PMC2375001; doi:10.1186/gb-2007-8-8-r171)
Supplement: Additional data file 3 — Presented is an archive of all scripts used for the case studies presented in this report as Python source, restructured text, and HTML formats, as well as a data file required for the second case study. [file gb-2007-8-8-r171-S3.gz › PyCogentPaperComputable/doc/vis_tree_display.txt]

Visualise Sequence Composition Statistic on the Tree
````````````````````````````````````````````````````

To visualise the sequence G+C% on the tree, we first need to compute them. We load the fasta formatted alignment using the ``LoadSeqs`` mechanism. We similarly load the tree computed in the previous section using the ``LoadTree`` function.

.. pycode::
    
    >>> from cogent import LoadSeqs, LoadTree
    >>> name = "Proteobacteria"
    >>> aln = LoadSeqs("../data/%s.fasta" % name)
    >>> tree = LoadTree("../results/%s.tree" % name)

We determine the G+C% composition of each sequence in the alignment and set it on the tree directly. The values are set on the tree directly using the tree edge name by the ``setParamValue`` method. As we want to scale the colour spectrum between the observed extremes of composition we also compute and return those statistics.

.. pycode::
    
    >>> nums = []
    >>> for Name in aln.Names:
    ...     Seq = aln.getSeq(Name)
    ...     gc = Seq.count("G") + Seq.count("C")
    ...     gc /= float(len(Seq))
    ...     tree.setParamValue("GC", Name, gc)
    ...     nums.append(gc)
    >>> min_GC = min(nums)
    >>> max_GC = max(nums)

The production of a pdf is simple, but requiring colors and a dendrogram class. For the current case we use the ``UnrootedDendrogram`` which produces a radial tree display and create an instance by just passing the modified tree.

.. pycode::
    
    >>> from cogent.draw.dendrogram import colors, UnrootedDendrogram
    >>> np = UnrootedDendrogram(tree)

We define a color spectrum of edge and highlight colors that should be visible to both color-blind and normal visioned individuals. These conditions are provided as arguments to the ``drawToPDF`` method.

.. pycode::
    
    >>> height, width = 500, 700
    >>> Color = colors.Color
    >>> y = Color(1,1,0)
    >>> o = Color(.35,.7,.9)
    >>> np.drawToPDF("../figs/rRNA-tree.pdf", width, height,
    ...             stroke_width=1, shade_param = "GC", highlight_color=o,
    ...             edge_color=y, max_value=max_GC, min_value = min_GC,
    ...             show_internal_labels=False, font_size = 2,
    ...             scale_bar = "right")

This analysis can be directly computed using the `rRNA display`_ analysis python script.

.. _`rRNA display`: ../src/rRNA_display_tree.py
