# Supplementary material for: PyCogent: a toolkit for making sense from sequence
Source: Genome Biol. 2007 Aug 21;8(8):R171. doi: 10.1186/gb-2007-8-8-r171 (PMC2375001; doi:10.1186/gb-2007-8-8-r171)
Supplement: Additional data file 3 — Presented is an archive of all scripts used for the case studies presented in this report as Python source, restructured text, and HTML formats, as well as a data file required for the second case study. [file gb-2007-8-8-r171-S3.gz › PyCogentPaperComputable/doc/vis_tree_dists.txt]

Estimating the Pairwise Distances and Building the Neighbor-Joining Tree
````````````````````````````````````````````````````````````````````````

This step is the slowest of all the case study procedures (it can take several hours) because of the large size of the data set. It is possible to run the pairwise distance estimation in parallel -- distributing computations across multiple CPU's. To run this script in parallel requires you have both openmpi and PyXMPI installed. Then simply enter ``$ mpirun -np 2 python build_rRNA_tree.py``, if you have 2 CPU's for instance.

The actual scripting required is trivial. We load the fasta alignment created in the previous section. To save a bit of typing we define the common name 'Proteobacteria'

.. pycode::
    
    >>> from cogent import LoadSeqs
    >>> name = "Proteobacteria"
    >>> aln = LoadSeqs("../data/%s.fasta" % name)

To perform the pairwise distance estimation requires a substitution model, and in this case we will use the built-in general time reversible (GTR) model. It also requires an ``EstimateDistances`` object, which takes the substitution model and the sequence alignment and is used to perform the distance estimation.

.. pycode::
    
    >>> from cogent.evolve.models import GTR
    >>> from cogent.phylo.distance import EstimateDistances
    >>> dcalc = EstimateDistances(aln, GTR())
    >>> dcalc.run(show_progress=True, progress_interval=250)
    >>> dists = dcalc.getPairwiseDistances()

At this point, if we are running a parallel job we bear in mind that we only want a single CPU to write out results. We use the convenience attribute of ``cogent.util.parallel.output_cpu`` for this. This attribute is True on the CPU designated a rank of 0 by mpi. When it is true we import the neighbor-joining function ``nj`` and use that to infer the phylogenetic tree which we write to file.

.. pycode::
    
    >>> from cogent.util.parallel import output_cpu
    >>> if output_cpu:
    ...     from cogent.phylo.nj import nj
    ...     tree = nj(dists)
    ...     tree.writeToFile("../results/%s.tree" % name)

This analysis can be directly computed using the distance_ analysis python script.

.. _distance: ../src/rRNA_estimate_distances.py
