# Supplementary material for: PyCogent: a toolkit for making sense from sequence
Source: Genome Biol. 2007 Aug 21;8(8):R171. doi: 10.1186/gb-2007-8-8-r171 (PMC2375001; doi:10.1186/gb-2007-8-8-r171)
Supplement: Additional data file 3 — Presented is an archive of all scripts used for the case studies presented in this report as Python source, restructured text, and HTML formats, as well as a data file required for the second case study. [file gb-2007-8-8-r171-S3.gz › PyCogentPaperComputable/doc/vwf_2D_display.txt]

Displaying evolutionary estimates with structural and variation annotations
```````````````````````````````````````````````````````````````````````````
We first construct a 2D display with the spatial distribution of site classification probabilities presented in context with the alignment and annotated structural domains and SNP locations.

.. pycode::
    
    >>> from cogent import LoadSeqs, Table
    >>> aln = LoadSeqs("../data/vwf.prot-cogent_aligned.fasta")
    >>> features = Table(filename="../data/vwf.prot.features.pickle")

As these SNP and domain locations were derived from the human sequence, the annotation tracks for them must be re-associated with that sequence. We therefore get that specific sequence instance.

.. pycode::
    
    >>> human_seq = aln.getSeq("Hsap.P04275")

There were two different types of SNPs annotated on the human sequence: those with an indication of disease association (VWD in the feature note field); and those without this indication. As a prelude to distinguishing these SNPs by colour, we filter the ``features`` for SNPs and domains. The ``filter`` method on ``Table`` objects provides a means for selecting table rows conditional on a Python statement being true. The condition, in this case, is assigned as a string containing valid Python syntax to the ``callback`` argument.

.. pycode::
    
    >>> snps = features.filtered(callback="Type == 'SNP'")
    >>> domains = features.filtered(callback="Type == 'Domain'")

As described in the PyCogent paper, annotation track objects are of two basic types: Feature and Variable. All annotation tracks require a start and end location. The Feature type will be employed here to display the locations of the functional domains and the SNP locations. We deal with SNPs first. We could use the ``filter`` method again to identify the disease and non-disease subsets but, to illustrate an alternate approach, use a list comprehension to loop over each ``snp`` table row and extract the ``Start`` and ``Stop`` locations for each SNP.

.. pycode::
    
    >>> from cogent.core.annotation import Variable, Feature
    >>> disease = [(row["Start"],row["Stop"]) for row in snps if row["Disease"]]
    >>> non_disease = [(row["Start"],row["Stop"]) for row in snps if not row["Disease"]]

We apply the resulting lists of coordinates to the human sequence using the ``addAnnotation`` method, specifying a built-in symbol and colour attribute type.

.. pycode::
    
    >>> human_seq.addAnnotation(Feature, "reddiamond", "Disease SNPs", disease)
    reddiamond "Disease SNPs" at [272:273, 376:377, 527:528...
    >>> human_seq.addAnnotation(Feature, "bluediamond", "Other SNPs", non_disease)
    bluediamond "Other SNPs" at [483:484, 788:789, 790:791...

In dealing with the domain locations there is the additional complexity of descriptive material that can be too long to fit into the drawn boxes. We use a simple regular expression to remove the words 'main' and 'for' from the descriptions, and do some additional operations to clean up the text. We again add these to human sequence as a Feature type annotation with symbol, type corresponding to domain.

.. pycode::
    
    >>> import re
    >>> domains = domains.getRawData(["Start", "Stop", "Note"])
    >>> for start, stop, note in domains:
    ...     name, comment = note[0], note[1]
    ...     if comment:
    ...         name = ": ".join([name, comment])
    ...     name = re.sub("main|for","", name)
    ...     name = " ".join(name.split())
    ...     human_seq.addAnnotation(Feature, "domain", name, [(start, stop)])
    domain "VWFD 1" at [33:240]/2813
    domain "TIL 1" at [294:348]/2813
    domain "VWFD 2" at [386:598]/2813
    domain "TIL 2" at [651:707]/2813
    domain "TIL 3" at [775:827]/2813
    domain "VWFD 3" at [865:1074]/2813
    domain "TIL 4" at [1145:1196]/2813
    domain "VWFA 1: binding site platelet glycoprotein Ib" at [1276:1453]/2813
    domain "VWFA 2" at [1497:1665]/2813
    domain "VWFA 3: binding site collagens type I and III" at [1690:1871]/2813
    domain "VWFD 4" at [1948:2153]/2813
    domain "VWFC 1" at [2254:2328]/2813
    domain "VWFC 2" at [2428:2495]/2813
    domain "VWFC 3" at [2579:2645]/2813
    domain "CTCK" at [2723:2812]/2813

We now load the posterior probabilities generated from application of the phylo-HMM. These will be applied to alignment as a Variable annotation type, requiring we create the start, end locations for each alignment position along with the corresponding y-value (corresponding in this case to the posterior probability a site belongs to the slow rate bin). The probabilities will be plotted as a Variable blue line with label Prob of slow.

.. pycode::
    
    >>> import cPickle
    >>> probs_filename = "../results/vwf.prot-slow_rate_patch_spans.pickle"
    >>> slow_pprobs = cPickle.load(open(probs_filename))
    >>> spans = [([i,i+1], p) for i, p in enumerate(slow_pprobs)]
    >>> aln.addAnnotation(Variable, "blueline", 'Prob. of "Slow"', spans)
    blueline "Prob. of "Slow"" at [0:2813]/2813

This completes the creation of the annotated sequences and alignment required for display. To actually generate the display requires using ReportLab components since the length of VWF is extensive and we would have poor resolution where we to generate a display with the entire result on a single row. We therefore load the ``SimpleDocTemplate`` class and page size (A4) to allow us to directly construct the display on a row by row basis. First we create the document, specifying page size, margins and pdf filename.

.. pycode::
    
    >>> from reportlab.platypus import SimpleDocTemplate
    >>> from reportlab.lib.pagesizes import A4
    >>> pdf_name = "../figs/vwf.prot-align_patch_display.pdf"
    >>> doc = SimpleDocTemplate(pdf_name, leftMargin=10, rightMargin=10, pagesize=A4)

The PyCogent annotation tracks on ``Alignment`` and ``Sequence`` classes are sliced when their sequences are. The same is true for the ``Display`` class, which interprets the sequence annotations and converts them into ReportLab objects. We therefore want to define the number of sequence motifs per row (set below as ``rowlen``) and build the figure one row at a time. These slices are converted into ReportLab drawings and accumulated as a ``story`` which is then written by the ReportLab doc instance into the pdf file (being careful to append any remainder after the loop).

.. pycode::
    
    >>> from cogent.draw import Display
    >>> disp = Display(aln, min_feature_height=18)
    >>> story = []
    >>> WIDTH = A4[0]-50
    >>> rowlen = 563
    >>> start = 0
    >>> for end in range(rowlen, len(aln), rowlen):
    ...     story.append(disp[start:end].asDrawing(total_width=WIDTH,
    ...     rowlen=rowlen))
    ...     start = end
    >>> story.append(disp[start:len(aln)].asDrawing(total_width=WIDTH,
    ...     rowlen=rowlen))
    >>> doc.build(story)
