# Supplementary material for: PyCogent: a toolkit for making sense from sequence
Source: Genome Biol. 2007 Aug 21;8(8):R171. doi: 10.1186/gb-2007-8-8-r171 (PMC2375001; doi:10.1186/gb-2007-8-8-r171)
Supplement: Additional data file 3 — Presented is an archive of all scripts used for the case studies presented in this report as Python source, restructured text, and HTML formats, as well as a data file required for the second case study. [file gb-2007-8-8-r171-S3.gz › PyCogentPaperComputable/doc/vwf_align.txt]

Aligning VWF
````````````

We load the previously save unaligned sequences and use an implementation of the Jones Taylor and Thornton empirical substitution model and the built-in progressive-HMM aligner. The ``TreeAlign`` function returns both the alignment and the tree that we will save to disk. For the current case we don't suppress the output given the small number of sequences. In the case of the tree, as we only have 3 sequences there is only 1 possible unrooted tree.

.. pycode::
    
    >>> from cogent import LoadSeqs
    >>> from cogent.evolve.models import JTT92
    >>> from cogent.align.progressive import TreeAlign
    >>> seqs = LoadSeqs("../data/vwf.prot.fasta", aligned=False)
    >>> aln, tree = TreeAlign(JTT92(), seqs)
    <BLANKLINE>
    Estimating pairwise distances to build NJ tree
    Doing [1/3]: Clup.Q28295 <-> Hsap.P04275
        Pairwise aligning: Clup.Q28295 <-> Hsap.P04275
    Doing [2/3]: Clup.Q28295 <-> Mmus.Q8CIZ8
        Pairwise aligning: Clup.Q28295 <-> Mmus.Q8CIZ8
    Doing [3/3]: Hsap.P04275 <-> Mmus.Q8CIZ8
        Pairwise aligning: Hsap.P04275 <-> Mmus.Q8CIZ8
    <BLANKLINE>
    Doing progressive alignment
    >>> aln.writeToFile("../data/vwf.prot-cogent_aligned.fasta")
    >>> tree.writeToFile("../results/vwf.prot.tree")
