# Supplementary material for: PyCogent: a toolkit for making sense from sequence
Source: Genome Biol. 2007 Aug 21;8(8):R171. doi: 10.1186/gb-2007-8-8-r171 (PMC2375001; doi:10.1186/gb-2007-8-8-r171)
Supplement: Additional data file 3 — Presented is an archive of all scripts used for the case studies presented in this report as Python source, restructured text, and HTML formats, as well as a data file required for the second case study. [file gb-2007-8-8-r171-S3.gz › PyCogentPaperComputable/doc/vwf_hmm.txt]

A phylo-HMM for the analysis of VWF
```````````````````````````````````

We load the previously saved alignment and tree.

.. pycode::
    
    >>> from cogent import LoadSeqs, LoadTree
    >>> aln = LoadSeqs("../data/vwf.prot-cogent_aligned.fasta")
    >>> tree = LoadTree("../results/vwf.prot.tree")

We define a site-heterogeneity substitution model in which rate varies according to the gamma distribution. We then define the corresponding patch (phylo-HMM) likelihood function. For this case we just define a model with 2 bins as the phylo-HMM can only handle 2 hidden states. We build the phylo-HMM model from scratch, basing it on the JTT substitution model. This is done by importing the JTT model matrix and motif probabilities from the canned substitution model module (``cogent.evolve.models``) and the protein substitution model class. We treat the gap state as missing data (``recode_gaps=True``, this is the convention). The ``ordered_param`` argument to the ``Protein`` constructor indicates that *rate* is the parameter to vary across bins. The key step in defining this as a phylo-HMM rather than just a site-heterogeneity model is setting the ``makeLikelihoodFunction`` argument ``sites_independent=False``.

.. pycode::
    
    >>> from cogent.evolve.substitution_model import Protein
    >>> from cogent.evolve.models import JTT92_matrix, JTT92_freqs
    >>> rate_het = Protein(rate_matrix=JTT92_matrix, motif_probs=JTT92_freqs,
    ...                     ordered_param="rate", distribution="gamma",
    ...                     recode_gaps=True)
    >>> patch_lf = rate_het.makeLikelihoodFunction(tree, bins=2,
    ...                     sites_independent=False)

We complete the specification of the evolutionary model by setting the bin probabilities (``bprobs``) equal (the default) and fixed (``is_const=True``).

.. pycode::
    
    >>> patch_lf.setParamRule("bprobs", is_const=True)

We provide the alignment data and use the default optimisation profile -- global
(simulated annealing) first followed by local (Powell) optimiser -- to maximise
the likelihood. We display the parameter estimates by just printing the ``patch_lf``.

.. pycode::
    
    >>> patch_lf.setAlignment(aln)
    >>> patch_lf.optimise(show_progress=False)
    >>> print patch_lf
    Likelihood Function Table
    ========================
    bin_switch    rate_shape
    ------------------------
        0.0365        3.6513
    ------------------------
    ===============================
           edge    parent    length
    -------------------------------
    Clup.Q28295      root    0.0837
    Mmus.Q8CIZ8      root    0.1227
    Hsap.P04275      root    0.0750
    -------------------------------
    ========================
     bin    bprobs      rate
    ------------------------
    bin0    0.5000    0.6477
    bin1    0.5000    1.3523
    ------------------------
    ===============
    motif    mprobs
    ---------------
        A    0.0767...

We extract the posterior probabilities corresponding to the probabilities a sites evolution is most consistent with that of the slow class and save those to file in Python's native ``pickle`` format for later annotation of sequences and structures. This is done explicitly in this case by loading the ``cPickle`` module, creating the file and dumping the posterior probabilities into it.

.. pycode::
    
    >>> pprobs = patch_lf.getBinProbs()
    >>> slow_pprobs = pprobs["bin0"]
    >>> import cPickle
    >>> probs_outfile_name = "../results/vwf.prot-slow_rate_patch_spans.pickle"
    >>> f = open(probs_outfile_name,"w")
    >>> cPickle.dump(slow_pprobs, f)
    >>> f.close()
