# Supplementary material for: PyCogent: a toolkit for making sense from sequence
Source: Genome Biol. 2007 Aug 21;8(8):R171. doi: 10.1186/gb-2007-8-8-r171 (PMC2375001; doi:10.1186/gb-2007-8-8-r171)
Supplement: Additional data file 3 — Presented is an archive of all scripts used for the case studies presented in this report as Python source, restructured text, and HTML formats, as well as a data file required for the second case study. [file gb-2007-8-8-r171-S3.gz › PyCogentPaperComputable/doc/vwf_ks_test.txt]

Testing the relationship between evolutionary rate class and disease
````````````````````````````````````````````````````````````````````

We wish to test whether SNPs that cause disease have a greater chance of occurring at residues that are classified as conserved than otherwise. We do this by comparing the distribution of probabilities a site belongs to the slow class from the disease SNP associated positions with those of the remainder using the Kolmogorov-Smirnov (KS) test.

We load the SNP locations from the saved feature table and extract the indices of the disease associated SNPs.

.. pycode::
    
    >>> from cogent import Table
    >>> features = Table(filename="../data/vwf.prot.features.pickle")
    >>> snps = features.filtered(callback="Type == 'SNP'")
    >>> disease_snp_indices = [row["Start"] for row in snps if row["Disease"]]

We then load the posterior probability estimates.

.. pycode::
    
    >>> import cPickle, numpy
    >>> pprobs = cPickle.load(open("../results/vwf.prot-slow_rate_patch_spans.pickle","r"))

As we seek to test whether locations with disease associated SNPs tend to be slowly evolving we need to identify the indices for those sites and the indices from the remainder. We use Python's build-in set object for obtaining the positions and then use the ``numpy.take`` function for extracting the posterior probabilities corresponding to those positions.

.. pycode::
    
    >>> pprob_indices = set(range(len(pprobs)))
    >>> remaining_indices = pprob_indices.symmetric_difference(set(disease_snp_indices))
    >>> remaining_indices = list(remaining_indices)
    >>> remaining_indices.sort()
    >>> disease_site_probs = numpy.take(pprobs, disease_snp_indices)
    >>> remaining_probs = numpy.take(pprobs, remaining_indices)

PyCogent can perform different types of statistical tests and also provides convenience classes for dealing with numbers. We use the ``Numbers`` class here to generate summary statistics for the two different site-types.

.. pycode::
    
    >>> from cogent.maths.stats.util import Numbers
    >>> print Numbers(disease_site_probs).summarize()
    ============================
            Statistic      Value
    ----------------------------
                Count         38
                  Sum    22.0487
               Median     0.5644
                 Mean     0.5802
    StandardDeviation     0.2737
             Variance     0.0749
    ----------------------------
    >>> print Numbers(remaining_probs).summarize()
    ==============================
            Statistic        Value
    ------------------------------
                Count         2778
                  Sum    1409.9100
               Median       0.5330
                 Mean       0.5075
    StandardDeviation       0.3283
             Variance       0.1078
    ------------------------------

The summary statistics show that both the mean and median values for the positions at which SNPs with a von Willebrand disease (VWD) association are greater than the remaining positions. This is consistent with the hypothesis that disease variation tends to occur at evolutionarily conserved positions. To explicitly test the differences between the observations we import functions for performing the KS test. As is evident below, the two distributions have tied observations, invalidating the standard version of the KS test. We therefore use the bootstrap variant of the KS test.

.. pycode::
    
    >>> from cogent.maths.stats.test import ks_test, ks_boot
    >>> print ks_test(disease_site_probs, remaining_probs)
    (0.169830624076, 0.229736526337)
    >>> print ks_boot(disease_site_probs, remaining_probs)
    (0.16...

The bootstrap variant doesn't substantially affect the estimated probability hence we fail to reject the null hypothesis that the positions at which mutations causing VWD have a greater tendency to belong to the conserved site-class. (Note we truncate the display of the resulting probability as it is sensitive to replicate size and can cause the doctest to fail.)

The `vwf KS test`_ script contains the raw Python code.

.. _`vwf KS test`: ../src/vwf_test_snp_conservation.py
