# Supplementary material for: PyCogent: a toolkit for making sense from sequence
Source: Genome Biol. 2007 Aug 21;8(8):R171. doi: 10.1186/gb-2007-8-8-r171 (PMC2375001; doi:10.1186/gb-2007-8-8-r171)
Supplement: Additional data file 3 — Presented is an archive of all scripts used for the case studies presented in this report as Python source, restructured text, and HTML formats, as well as a data file required for the second case study. [file gb-2007-8-8-r171-S3.gz › PyCogentPaperComputable/doc/vwf_ncbi_query.txt]

In this case study we illustrate an analysis workflow that integrates evolutionary rate classification with molecular structure. We query the NCBI protein data base for von Willebrand Factor (VWF), a 2813 amino acid glycoprotein required for platelet adhesion in blood coagulation. Missense mutations in this molecule have been associated with von Willebrand disease, a heterogeneous disorder characterized by prolonged bleeding. We visualize the evolutionary classification of residues in the context of molecular structure and annotated functional domains. We also test whether slowly evolving positions are disproportionately associated with disease.

Querying NCBI
`````````````
As previously, we import ``EUtils`` for querying NCBI. In this case, we search the protein data-base and restrict our search to mammal sequences.

.. pycode::
    
    >>> from cogent.db.ncbi import EUtils
    >>> db = EUtils(db="protein", rettype="genpept")
    >>> query = '"VWf"[gene] AND Mammalia[orgn]'
    >>> records = db[query].readlines()

As in the codon sequence analysis case study, we have requested the GenBank record format. Again we use the ``RichGenbankParser``. As we have used a more general query in this case there is greater content diversity in the returned records that we must deal with. For the current case study, we also seek to extract additional data from the feature tables that pertain to the locations of SNPs and whether those SNPs have a disease association. An inspection of the feature tables for human entries reveals that the Swissprot entry had the most complete and accessible content regarding the SNP data: region features with ``region_name="Variant"`` and a note field that contains the indicated amino acid difference along with an indication of whether the SNP was associated with von Willebrand disease (denoted by the symbol VWD). Finally, we seek to extract the protein domain locations for presentation purposes.

We access attributes of the ``Info`` object to restrict sequences to Swissprot entries, and extract annotation data from only the human entry. We use regular expressions to assist with extracting data regarding the amino acid change and the domain names. We also name sequences based on their [G]enus [spe]cies and accession.

The selected species are accumulated in a ``seqs`` dictionary, keyed by their name. The feature data are accumulated in a list.

.. pycode::
    
    >>> import re
    >>> from cogent.parse.genbank import RichGenbankParser
    >>> parser = RichGenbankParser(records)
    >>> seqs = {}
    >>> feature_table = []
    >>> for accession, seq in parser:
    ...     if "swissprot" not in seq.Info.dbsource or len(seq) < 2800:
    ...         continue
    ...     # we extract annotation data only from the human record
    ...     if "Homo" in seq.Info.species:
    ...         for feature in seq.Info.features:
    ...             if "region_name" not in feature:
    ...                 continue # ignore this one, go to the next feature
    ...             if "Variant" in feature["region_name"]:
    ...                 note = feature["note"][0]
    ...                 variant = " ".join(re.findall("[A-Z] *-> *[A-Z]", note))
    ...                 disease = "VWD" in note
    ...                 lo = feature["location"].first() - 1
    ...                 hi = feature["location"].last()
    ...                 feature_table.append(["SNP", lo, hi, variant, disease])
    ...             else:
    ...                 region_name = feature["region_name"][0]
    ...                 if region_name == "Domain":
    ...                     note = [field.strip() for field in re.split("[.;]", feature["note"][0]) if field]
    ...                     if len(note) == 1:
    ...                         note += [""]
    ...                     lo, hi = feature["location"].first() - 1, feature["location"].last()
    ...                     feature_table.append(["Domain", lo, hi, note, False])
    ...     species = seq.Info.species.split()
    ...     seq_name = "%s.%s" % (species[0][0] + species[1][:3], accession)
    ...     seqs[seq_name] = seq

We convert the sequences to a ``SequenceCollection`` using ``LoadSeqs`` and then save to a fasta formatted file.

.. pycode::
    
    >>> from cogent import LoadSeqs
    >>> seqs = LoadSeqs(data=seqs, aligned=False)
    >>> seqs.writeToFile(filename="../data/vwf.prot.fasta")

We convert the features into a PyCogent ``Table`` object, which requires we specify column headings. We then save to file in Python's native ``pickle`` format but note that standard delimited formats (csv or tab) are also possible.
    
.. pycode::
    
    >>> from cogent import Table
    >>> feature_table = Table(header=["Type", "Start", "Stop", "Note", "Disease"],
    ...                         rows=feature_table)
    >>> feature_table.writeToFile("../data/vwf.prot.features.pickle")
