# Supplementary material for: PyCogent: a toolkit for making sense from sequence
Source: Genome Biol. 2007 Aug 21;8(8):R171. doi: 10.1186/gb-2007-8-8-r171 (PMC2375001; doi:10.1186/gb-2007-8-8-r171)
Supplement: Additional data file 3 — Presented is an archive of all scripts used for the case studies presented in this report as Python source, restructured text, and HTML formats, as well as a data file required for the second case study. [file gb-2007-8-8-r171-S3.gz › PyCogentPaperComputable/doc/vwf_paint_structure.txt]

Displaying evolutionary estimates on a crystal structural
`````````````````````````````````````````````````````````

Here we download the crystal structure for PDB id 1AUQ using PyCogent and save it to a file for usage by other computations and for subsequent visualisation with PyMol_.

.. pycode::
    
    >>> from cogent.db.pdb import Pdb
    >>> pdb = Pdb()
    >>> structure = pdb["1AUQ"].read()
    >>> outfile = open("../figs/1AUQ.pdb", "w")
    >>> outfile.writelines(structure)
    >>> outfile.close()

Displaying evolutionary information regarding the rate of site evolution on the structure will be done using a colour spectrum of fast (minimum posterior probability of slow=0.0, red) to slow (maximum posterior probability of slow=1.0, blue). We achieve this by breaking the spectrum up into 20 different bins and creating a distinct colour for each bin. As we also want to annotate the residues at which there is a recorded disease causing variant, we create a special colour outside the spectrum for that purpose.

.. pycode::
    
    >>> num_colours = 20
    >>> def make_colour_spectrum():
    ...     g = [0.08] * num_colours # for color-blinds
    ...     b = [float(i)/num_colours for i in range(num_colours)]
    ...     r = [float(i)/num_colours for i in range(num_colours, 0, -1)]
    ...     colours = zip(r,g,b)
    ...     names = ["color_%d" % (i+1) for i in range(num_colours)]
    ...     return dict(zip(names, colours))
    >>> color_map = make_colour_spectrum()
    >>> color_map["color_disease"] = (1.,1.,0.)
    >>> bins = [(float(i)/num_colours, float(i+1)/num_colours) for i in range(num_colours)]

For convenience we create a variable containing the PDB id.

.. pycode::
    
    >>> pdb_id = "1AUQ"

In order to colour the structure we need to determine the portion of the sequence covered by the structure. We do this by pairwise aligning (using the JTT92 model) the human sequence with the sequence chains extracted from the PDB file. As there can be multiple such chains so we loop over them, yielding the chain name, the PDB indicated start position and the indices that correspond to a non-gap match between the two sequences.

.. pycode::
    
    >>> from cogent import LoadSeqs, LoadTree, Table
    >>> from cogent.evolve.models import JTT92
    >>> from cogent.align.progressive import TreeAlign
    >>> from cogent.format.pdb_color import get_chains, chains_to_seqs,\
    ...                                     ungapped_to_pdb_numbers
    >>> def aln_chain_intersects(pdb_id):
    ...     vwf = LoadSeqs(filename="../data/vwf.prot-cogent_aligned.fasta")
    ...     human_seq = vwf.getSeq("Hsap.P04275")
    ...     tree = LoadTree(treestring="(Hsap, pdb)")
    ...     chains = get_chains(open("../figs/%s.pdb" % pdb_id))
    ...     data, seq_type = chains_to_seqs(chains)
    ...     for chain in chains:
    ...         struct_seq = data[chain]
    ...         # we need the start index of the structure's residues
    ...         index_map = ungapped_to_pdb_numbers(chains[chain])
    ...         pdb_start = index_map[0]
    ...         # load these sequences, and determine where the pdb and human
    ...         # data align
    ...         seqs = LoadSeqs(data=dict(Hsap=str(human_seq), pdb=struct_seq),
    ...                         aligned=False)
    ...         # pair-HMM alignment using TreeAlign
    ...         aln, tree = TreeAlign(JTT92(), seqs, show_progress=False)
    ...         indices = aln.getPositionIndices(lambda col: "-" not in col)
    ...         yield chain, pdb_start, indices

The next step towards painting the structure is to load the posterior probabilities and feature table and extract those that actually intersect with the chains included in the structure. We'll use Python's built-in set object, which allows for set-like operations (union, intersection etc.) to determine the appropriate observations for a specific chain. We use the ``numpy`` module's ``take`` function to succinctly extract the desired data.

.. pycode::
    
    >>> import cPickle
    >>> import numpy
    >>> def get_pprobs_snps_for_structure(pdb_id):
    ...     # load disease SNP indices
    ...     features = Table(filename="../data/vwf.prot.features.pickle")
    ...     snps = features.filtered(callback="Type == 'SNP' and Disease")
    ...     snps = set(snps.getRawData("Start"))
    ...     # load and index posterior probs from pdb_start
    ...     pprobs = cPickle.load(open("../results/vwf.prot-slow_rate_patch_spans.pickle"))
    ...     indexed_pprobs = []
    ...     indexed_snps = []
    ...     for chain, pdb_start, indices in aln_chain_intersects(pdb_id):
    ...         align_start = indices[0]
    ...         indices = set(indices)
    ...         # get intersection of disease SNPs and structure, and turn it
    ...         # into a list
    ...         snp_indices = list(indices & snps)
    ...         # get the indices that are not SNP locations
    ...         not_snp_indices = list(indices - snps)
    ...         num = len(not_snp_indices)
    ...         # get the corresponding pprobs
    ...         pprob_vals = numpy.take(pprobs, not_snp_indices)
    ...         pprobs_indices_vals = zip(not_snp_indices, pprob_vals)
    ...         # make a data structure consisting of positions in PDB struct,
    ...         # pprob and chain
    ...         for index, val in pprobs_indices_vals:
    ...             indexed_pprobs += [[index-align_start+pdb_start,val,chain]]
    ...         # now make the snp indices
    ...         for index in snp_indices:
    ...             indexed_snps += [[index-align_start + pdb_start, chain]]
    ...     return indexed_pprobs, indexed_snps
    >>> pprobs, disease_snps = get_pprobs_snps_for_structure(pdb_id)

Now that we have the probability indices we want to assign colours along the spectrum based on their values. We define a function to return the colour bin index for a given probability. This function is used by another that constructs Python data objects that represent the colour command list that include the PDB chain label and by-residue colours.

.. pycode::
    
    >>> def colour_index(val):
    ...     for index, (start, end) in enumerate(bins):
    ...         if start <= val < end:
    ...             return index
    >>> def make_color_command_list(pprobs, disease_snps):
    ...     # each colour has a series of positions assigned to it
    ...     # disease SNPs are assigned the colour yellow
    ...     chains = {}
    ...     for pos, pprob, chain in pprobs:
    ...         index = colour_index(pprob)
    ...         if chain in chains:
    ...             if index in chains[chain]:
    ...                 chains[chain][index].append(pos)
    ...             else:
    ...                 chains[chain][index] = [pos]
    ...         else:
    ...             chains[chain] = {index: [pos]}
    ...     # we turn the positions into strings
    ...     for chain, color_command in chains.items():
    ...         for colour, positions in color_command.items():
    ...             name = "color_%d" % (colour + 1)
    ...             color_command[name] = "+".join([str(p) for p in positions])
    ...             color_command.pop(colour)
    ...     color_command = []
    ...     for chain in chains:
    ...         color_command += [([name], [pos], chain) for name, pos in chains[chain].items()]
    ...     # now add the disease snp coords as yellow
    ...     if disease_snps:
    ...         dis_snps = {}
    ...         for snp, chain in disease_snps:
    ...             snp = str(snp)
    ...             dis_snps[chain] = dis_snps.get(chain, []) + [snp]
    ...         disease_snps = [(["color_disease"],
    ...                     ["+".join(dis_snps[chain])], chain) for chain in dis_snps]
    ...         color_command += disease_snps
    ...     return color_command
    >>> color_command_list = make_color_command_list(pprobs, disease_snps)


These are then written into PyMol compatible files in ``working_dir`` (defined below), one of which says 'double_click_me'. As PyMol is a python based application, Python syntax is written to that file. To complete this, we first import key text necessary for generating the PyMol files and create the necessary strings.

.. pycode::
    
    >>> import os
    >>> from cogent.format.pdb_color import PYMOL_FUNCTION_STRING, MAIN_FUNCTION_STRING
    >>> _run_script_string = \
    ... '''
    ... from pymol import cmd
    ... cmd.load("%s")
    ... cmd.do("run %s")
    ... '''
    >>> _color_function_string = \
    ... '''
    ... color_map = %s
    ... color_command_list = %s
    ... sticks_command_list = %s
    ... set_color_list(list(color_map.items()))
    ... for color_cmd in color_command_list:
    ...     colors,indices,chain_id = color_cmd
    ...     set_seq_colors(colors,indices,chain_id)
    ... for sticks_cmd in sticks_command_list:
    ...     indices,chain_id = sticks_cmd
    ...     set_show_shapes(indices,chain_id)
    ... cmd.bg_color('white')
    ... '''
    >>> 

We then specify the directory where these PyMol files will be written and populate these strings with ``color_map`` and ``color_command_list`` that we created above.

.. pycode::
    
    >>> working_dir = "../figs"
    >>> pdb_file = "%s.pdb" % pdb_id
    >>> pymol_script_list = [PYMOL_FUNCTION_STRING,MAIN_FUNCTION_STRING]
    >>> pymol_script_list.append(_color_function_string % (color_map,\
    ...                         color_command_list,[]))
    >>> pymol_script_string = "".join(pymol_script_list)
    >>> pymol_script_name = "%s_motif_coloring.pml" % (pdb_id)
    >>> pymol_script_out = open(os.path.join(working_dir, pymol_script_name),'w')
    >>> pymol_script_out.write(pymol_script_string)
    >>> pymol_script_out.close()
    >>> pymol_execute_name = "%s_double_click_me.pml" % (pdb_id)
    >>> pymol_execute_string = _run_script_string % (pdb_file, pymol_script_name)
    >>> pymol_execute_out = open(os.path.join(working_dir, pymol_execute_name),'w')
    >>> pymol_execute_out.write(pymol_execute_string)
    >>> pymol_execute_out.close()


Completing this visualisation requires installation of PyMol_. You can double click the file. Note that the structure can be made to rotate within PyMol using the commands::
    
    mset 1 x400
    util.mroll(1,400,1)
    mplay

The command ``mstop`` causes the rotation to stop.

The `vwf painting script`_ contains the raw python code to execute the above.

.. _PyMol: http://www.pymol.org
.. _`vwf painting script`: ../src/vwf_paint_structure.py
