# Supplementary material for: PyCogent: a toolkit for making sense from sequence
Source: Genome Biol. 2007 Aug 21;8(8):R171. doi: 10.1186/gb-2007-8-8-r171 (PMC2375001; doi:10.1186/gb-2007-8-8-r171)
Supplement: Additional data file 3 — Presented is an archive of all scripts used for the case studies presented in this report as Python source, restructured text, and HTML formats, as well as a data file required for the second case study. [file gb-2007-8-8-r171-S3.gz › PyCogentPaperComputable/results/Proteobacteria.tree]

((((((((Rsp..AF120024:0.00182532976189,Rpar.L36673:0.00317152497744):0.00536087239559,Rsp..U76910:0.00677942925857):0.0816097477935,((Dimm.AF088187:0.0254779061654,Wsp..L02884:0.0366445308208):0.0425225480651,Epla.M82801:0.0627319058294):0.0422219270999):0.0167572768629,((((((((Otri.AJ242579:0.000924379461641,Osp..AJ002812:0.00215291795436):0.0232447710986,((Bhen.AJ223779:0.00467449159268,Bsp..Z70008:0.0053270160359):0.0250954725135,Rmel.X67222:0.0247674933615):0.00413702769475):0.00540220956097,Rsp..D14511:0.0290184771903):0.0189433478718,((Rpal.M59068:0.0229926558669,Bsp..AF178437:0.0201749703026):0.0419435311448,Imet.AF177299:0.0497942733082):0.00851131711106):0.00586793626348,((Rcap.D16427:0.0446442410991,Palk.Y13827:0.0458467929781):0.00129126087553,(Cvir.AF114484:0.0310284309815,(SOGA.AJ244780:0.023945347346,ualp.AJ240910:0.0299507507267):0.00361172291258):0.0205094386294):0.0287019795567):0.00679105215945,((Pabi.AB021416:0.00587185615562,Ssp..AB025530:0.00686211890372):0.011926028828,Syan.U37525:0.0207021759933):0.0586509251395):0.00236126260929,(Amag.M58171:0.0726084022517,(Bint.AJ227786:0.0204251838926,Cvib.AJ227754:0.0210891761297):0.0475666146977):0.00141211008606):0.00908633108214,(ualp.AF245641:0.0867334127164,((Axyl.X75619:0.00814697996439,Gent.AJ251110:0.00416559992542):0.0132640676214,Abog.AB025931:0.0219743430015):0.0665696471863):0.000973230277089):0.00420315921575):0.0147643704054,(((Tfer.Y11595:0.0840677531953,((((Mmet.M95661:0.0610696963962,((((((D-6.AB008504:0.0252988770956,Plem.AB021375:0.0226622535532):0.00713389619893,OCS.AF001645:0.0307253936259):0.0172679331082,((Rpau.AF085226:0.0181141567902,Bsol.U28221:0.0236235469931):0.0233384114665,(((Bcep.X80287:0.00877036127595,Bcep.AF042161:0.0031136070257):0.00341077020601,Bpse.AF093049:0.0115714418613):0.0160333554048,(Bbra.AJ238360:0.0249132420491,ubet.AB015530:0.0219933068996):0.00978010734237):0.0170460388003):0.00577610313245):0.00312631388633,(Axyl.AF225979:0.0310344586853,Afae.D88008:0.0330767078451):0.0248648280965):0.00321949924049,Tthi.AF005628:0.0592373827719):0.0027855220246,(ubet.AJ003760:0.048364564129,Nmul.L35509:0.0350304506165):0.0201927890498):0.00131479694528):0.00416827562681,(((((Ctes.M11224:0.0207324709495,Cden.AF233878:0.0242953989022):0.00929088957887,Asin.AF078754:0.0291543240219):0.0200128037335,((A064.AF236010:0.0139778690562,Rgel.AB016167:0.0144381584084):0.00694900019851,(DSM1.AB003623:0.000347361426622,DSM1.AB003624:0.00034183411101):0.0203657649136):0.0187104252955):0.0158290436465,Rten.D16208:0.0480085061587):0.00591954159442,((S23.AF072921:0.0255256747016,(CyN1.Y17284:0.0138201346288,Asp..Y11041:0.0134563608914):0.00994848000156):0.00240913936357,Tlin.AJ005816:0.0364190560517):0.0236558981328):0.00271422694939):0.00675590389404,(Nmuc.AJ239282:0.0239852410046,Nelo.AJ239278:0.0219330786582):0.0486784653843):0.0296059460252,(Smal.AJ131117:0.00909916089416,Smal.AJ131782:0.0119193772687):0.0692601875504):0.00453779805572):0.00382758478341,((((((ugam.AB015516:0.00321655103649,ugam.AB015554:0.00418256045523):0.0238536785214,((Pasp.AB021397:0.00512259752132,Pput.D85996:0.0101052152495):0.00949669516566,Pthi.AF100323:0.00973603101309):0.0103463237628):0.0399637814089,ugam.U70696:0.0610377164187):0.0101522670486,((Csp..U85846:0.0644102597749,((Valg.X56576:0.0502799492135,Sval.AF057016:0.0504531432554):0.00754862566186,(Phal.X67024:0.0213132014048,Prub.X82147:0.0202419219746):0.0385167064471):0.00677129644999):0.00765994414055,(((Pdel.X89377:0.0332280502738,Hpar.M75042:0.0328945461462):0.00555223288348,Plan.M75053:0.0384404305978):0.0475640385839,(Ahyd.AF099022:0.0530442046482,((Kpne.AF009168:0.0136149356717,Korn.AB004756:0.0174372162575):0.0236849822087,Ptol.AF130910:0.000204322258124):0.0283906594478):0.0051068484635):0.00891714101067):0.0183499225207):0.000637002553432,Pphe.U46144:0.100927682551):0.00292520740493,((Llan.Z49727:0.0484830474988,(Lwad.X73401:0.0177676974677,Lsp..X97362:0.0175322181505):0.0125480056127):0.0505925153348,Omou.AB001521:0.0788318322771):0.0128815696365):0.00224740669764):0.0105203730723,((Crud.AF211140:0.0471482605281,Crud.AF211137:0.0579523388263):0.165158279001,OCS.AF001650:0.0876930590554):0.0229657333331):0.00894375675226):0.00792322776976,(((((Hsp..M88152:0.0134516669618,Hsun.AB006148:0.0162632962365):0.00749726620165,((((((Frap.M88138:0.00149096026295,Hcin.AF207738:0.00500922053238):0.00523437775101,Hsp..AF072333:0.00572258472843):0.00250364226673,Hsp..AF054574:0.00408879863663):0.00633976927857,Hsp..U51874:0.0137218370091):0.00727602348871,Hcan.AF262037:0.0142616887106):0.00188816974596,((Hsp..AF000221:0.000281782667673,Hsp..U96298:0.0):0.0257094506877,Hfen.M88154:0.018654551445):0.0046743604633):0.00140518654054):0.0120824156967,Hsal.U89351:0.0419860444471):0.0406880542575,((((ueps.AB030589:0.0154176433057,Gbar.AF038843:0.0304428116189):0.0385561875979,((((Chyo.L19738:0.00209621507107,Cjej.M59298:0.000716362795548):0.00200970180248,Ccol.L04312:0.0106606327872):0.0144855294673,((Cfet.AF219234:0.0165318530905,Chyo.AF097682:0.0152642077943):0.00389949540272,Chyo.AF097687:0.0257829590255):0.00692869561667):0.0152449348493,((Cspu.L04319:0.0235593305764,Chom.AF062492:0.040364411782):0.00246611081359,Ccon.L06977:0.0297784019815):0.00482597827646):0.0384791435107):0.00461612756917,((ueps.AB030593:0.0273584747299,Asp..AJ271655:0.0194614422768):0.00910088608785,Acry.L14624:0.0362907640816):0.037256567161):0.0116451744234,(ueps.AB030610:0.0655497507108,Tden.L40808:0.0622584322722):0.0167458320587):0.0135583278739):0.0466996738398,(ueps.AB030611:0.157624876778,ueps.AB015558:0.132663761975):0.0412259378733):0.0177911406414):0.0118862634632,(udel.AJ240999:0.0652028684035,Bsta.AF084852:0.0773118312215):0.060773708417):0.00159892728588,(((((Dsin.AF118453:0.0488026920073,usul.AJ389627:0.0448288027737):0.0408854229523,(Edia.AF154058:0.0891594963636,(((Dmul.M34405:0.0422881446618,udel.AJ241022:0.0538411176665):0.00819278830692,Dish.U45992:0.0526397166805):0.0173797490318,(Dnia.M34406:0.0743770450968,udel.AB015240:0.058744025209):0.0178430434051):0.0209122630443):0.0103497817563):0.00329345252014,(((((Dora.AJ251624:0.00185899587443,Dora.AJ251628:0.000178108482829):0.000289887314404,Dora.AJ251627:0.00107755122985):0.0659918207438,Dsp..X93994:0.0696951776709):0.00458424906772,((Dgra.U53464:0.0528657868505,(Dsp..U85475:0.00693915568992,Ddec.AF230530:0.0104247910589):0.0442224522429):0.0111557691779,(Dsp..Y17755:0.0580942115799,Dgig.M34400:0.0748435680736):0.0037364828879):0.00694725276061):0.0320007582994,(EZ-2.AJ012598:0.0874783678221,Dbaa.M34403:0.0752113158009):0.014159062122):0.00228446691064):0.00584438230593,(Psp..AJ271656:0.0720731101749,(Ppro.X70954:0.0418727558378,Ghyd.U28173:0.0343117708118):0.0214049084035):0.0185845126753):0.00428985656506,((Crob.AJ233941:0.0930747768434,(Mvir.AJ233926:0.0193024545849,(Agep.AJ233913:0.00939470324377,(Cfus.AJ233899:0.000521726313648,Cfer.AJ233901:0.000138629839879):0.0086799663903):0.00662404954407):0.0647591023723):0.00673929052146,Nagg.AJ233945:0.106951066929):0.0165762225549):0.00506169992699,Bbac.AF148938:0.120041032363)root;
