# Supplementary material for: PyCogent: a toolkit for making sense from sequence
Source: Genome Biol. 2007 Aug 21;8(8):R171. doi: 10.1186/gb-2007-8-8-r171 (PMC2375001; doi:10.1186/gb-2007-8-8-r171)
Supplement: Additional data file 3 — Presented is an archive of all scripts used for the case studies presented in this report as Python source, restructured text, and HTML formats, as well as a data file required for the second case study. [file gb-2007-8-8-r171-S3.gz › PyCogentPaperComputable/src/case_study_2.py]

#!/usr/bin/env python

# this file executes all scripts required to complete case study 2
# CAUTION: the pairwise distance estimation is quite slow so only run this
# script if you don't mind you computer cranking away for some time!

# the rRNA, display tree data with GC
# the following have been commented out so as to be able to not overwrite
# the original files generated for the paper.
# import rRNA_convert_RNA_DNA
# import rRNA_estimate_distances
import rRNA_display_tree
print "wrote tree pdf"
