# Supplementary material for: PyCogent: a toolkit for making sense from sequence
Source: Genome Biol. 2007 Aug 21;8(8):R171. doi: 10.1186/gb-2007-8-8-r171 (PMC2375001; doi:10.1186/gb-2007-8-8-r171)
Supplement: Additional data file 3 — Presented is an archive of all scripts used for the case studies presented in this report as Python source, restructured text, and HTML formats, as well as a data file required for the second case study. [file gb-2007-8-8-r171-S3.gz › PyCogentPaperComputable/src/case_study_3.py]

#!/usr/bin/env python
# this file executes all scripts required to complete case study 3

# the VWF example
print "Case study 3"
print "Querying ncbi"
import vwf_ncbi_query
print "Aligning"
import vwf_align
print "HMM modelling"
import vwf_hmm
print "Drawing display"
import vwf_display
print "Painting structure"
import vwf_paint_structure
print "Testing for association of disease SNPs and conservation"
import vwf_test_snp_conservation
