# Supplementary material for: PyCogent: a toolkit for making sense from sequence
Source: Genome Biol. 2007 Aug 21;8(8):R171. doi: 10.1186/gb-2007-8-8-r171 (PMC2375001; doi:10.1186/gb-2007-8-8-r171)
Supplement: Additional data file 3 — Presented is an archive of all scripts used for the case studies presented in this report as Python source, restructured text, and HTML formats, as well as a data file required for the second case study. [file gb-2007-8-8-r171-S3.gz › PyCogentPaperComputable/src/codon_alignment.py]

from cogent.db.ncbi import EUtils
db = EUtils(db="nucleotide", rettype="genpept")
records = db["NM_007294 NM_001045493 NM_009764 NM_178573 NM_012514"].readlines()

from cogent import LoadSeqs, DNA
from cogent.parse.genbank import RichGenbankParser
parser = RichGenbankParser(records, moltype=DNA, skip_contigs=True)
seqs = {}
for accession, seq in parser:
    cds = list(seq.getByAnnotation("CDS"))[0]
    species = cds.Info.species.split()
    seq_name = species[0][0] + species[1][:3]
    seqs[seq_name] = cds.withoutTerminalStopCodon()
seq_collection = LoadSeqs(data=seqs, moltype=DNA, aligned=False)

from cogent.evolve.models import H04G
from cogent.align.progressive import TreeAlign
aln, tree = TreeAlign(H04G(), seq_collection, show_progress=True)

print tree.asciiArt()

lf = H04G().makeLikelihoodFunction(tree)
lf.setAlignment(aln)
lf.optimise(local=True, show_progress=False)
lf.setName("Null Hypothesis")
print lf

null_lnL = lf.getLogLikelihood()
null_nfp = lf.getNumFreeParams()

lf.setParamRule("omega", tip_names=["Hsap", "Ptro"], outgroup_name="Mmus", is_clade=True)
lf.setName("Alternate Hypothesis")
lf.optimise(local=True, show_progress=False)
alt_lnL = lf.getLogLikelihood()
alt_nfp = lf.getNumFreeParams()
print lf

LR = 2*(alt_lnL-null_lnL)
df = alt_nfp-null_nfp
from cogent.maths.stats import chisqprob
print "LR=%.4f; df=%d; p-val=%.4f" % (LR, df, chisqprob(LR, df))
