# Supplementary material for: PyCogent: a toolkit for making sense from sequence
Source: Genome Biol. 2007 Aug 21;8(8):R171. doi: 10.1186/gb-2007-8-8-r171 (PMC2375001; doi:10.1186/gb-2007-8-8-r171)
Supplement: Additional data file 3 — Presented is an archive of all scripts used for the case studies presented in this report as Python source, restructured text, and HTML formats, as well as a data file required for the second case study. [file gb-2007-8-8-r171-S3.gz › PyCogentPaperComputable/src/make_pymol_script.py]

from cogent.format.pdb_color import PYMOL_FUNCTION_STRING, MAIN_FUNCTION_STRING
import os

_run_script_string = \
'''
from pymol import cmd
cmd.load("%s")
cmd.do("run %s")
'''
_color_function_string = \
'''
color_map = %s
color_command_list = %s
sticks_command_list = %s
set_color_list(list(color_map.items()))
for color_cmd in color_command_list:
    colors,indices,chain_id = color_cmd
    set_seq_colors(colors,indices,chain_id)
for sticks_cmd in sticks_command_list:
    indices,chain_id = sticks_cmd
    set_show_shapes(indices,chain_id)
'''

def WritePyMolScript(working_dir, pdb_id, color_map, color_command_list):
    pdb_file = "%s.pdb" % pdb_id
    # Generate pymol script
    pymol_script_list = [PYMOL_FUNCTION_STRING,MAIN_FUNCTION_STRING]
    
    pymol_script_list.append(_color_function_string % (color_map,\
                            color_command_list,[]))
    pymol_script_string = ''.join(pymol_script_list)
    pymol_script_name = '%s_motif_coloring.pml' % (pdb_id)
    # Generate main coloring script and write to file
    pymol_script_out = open(os.path.join(working_dir, pymol_script_name),'w')
    pymol_script_out.write(pymol_script_string)
    pymol_script_out.close()
    
    # Generate pymol execute script and write to file
    pymol_execute_name = '%s_double_click_me.pml' % (pdb_id)
    pymol_execute_string = _run_script_string % (pdb_file, pymol_script_name)
    pymol_execute_out = open(os.path.join(working_dir, pymol_execute_name),'w')
    pymol_execute_out.write(pymol_execute_string)
    pymol_execute_out.close()
