# Supplementary material for: PyCogent: a toolkit for making sense from sequence
Source: Genome Biol. 2007 Aug 21;8(8):R171. doi: 10.1186/gb-2007-8-8-r171 (PMC2375001; doi:10.1186/gb-2007-8-8-r171)
Supplement: Additional data file 3 — Presented is an archive of all scripts used for the case studies presented in this report as Python source, restructured text, and HTML formats, as well as a data file required for the second case study. [file gb-2007-8-8-r171-S3.gz › PyCogentPaperComputable/src/rRNA_convert_RNA_DNA.py]

from __future__ import division
import re
def generate_seqname(genus_species, accession=""):
    genus = re.search("[A-Z]", genus_species)
    if genus:
        name = genus_species[genus.start():]
    else:
        name = genus_species
    name = name.split()
    # some times there is a genus name but no species name
    if len(name) == 1:
        name = "%s" % (name[0][:4])
    # if species name is too short, we'll fill in from genus name
    elif len(name[1]) < 3:
        name = "%s" % (name[0][:4])
    else:
        name = "%s%s" % (name[0][0], name[1][:3])
    if accession:
        accession = ".%s" % accession.split()[-1]
    return "%s%s" % (name, accession)

from cogent.parse.rdb import RdbParser
divs = {"alpha":[],"beta":[],"gamma":[],"delta":[],"epsilon":[]}
for data in RdbParser(open("../data/Proteobacteria.txt")):
    species_accession = data.Info.Species
    accession = species_accession.split()[-1]
    species = species_accession.replace(accession, "").strip()
    data.Name = generate_seqname(species, accession)
    div = re.findall("(alpha|beta|delta|gamma|epsilon)",
                           data.Info.Taxonomy1)
    if div:
        divs[div[0]].append(data)

import random
seqs = []
for div in divs:
    seqs += [(s.Name, s) for s in random.sample(divs[div], 30)]
from cogent import LoadSeqs, RNA
aln = LoadSeqs(data=seqs, moltype=RNA)

not_gaps_or_missing = lambda col: not set(col) & set("-?")
aln = aln.filtered(not_gaps_or_missing)

def calc_pc_diff(seq1, seq2):
    gaps_or_missing = lambda col: set("?-") & set(col)
    length = len(seq1)
    seqs = zip(seq1, seq2)
    num_diffs = 0
    for col in seqs:
        if not gaps_or_missing(col):
            if col[0] != col[1]:
                num_diffs += 1
    return num_diffs/float(length)

dists = aln.distanceMatrix(calc_pc_diff)

def name_shortest(seq1, seq2):
    len_seq1 = len(re.sub("[?-]","",str(seq1)))
    len_seq2 = len(re.sub("[?-]","",str(seq2)))
    if len_seq1 < len_seq2:
        shortest = seq1.Name
    else:
        shortest = seq2.Name
    return shortest

def select_seqs(aln, dists):
    min_pid = 5./len(aln)
    include = set(aln.Names)
    for name, name_dists in dists.items():
        if name not in include: # this seq has been excluded
            continue
        for other, dist in name_dists.items():
            if dist < min_pid and other != name: # no self-self dists
                shortest = name_shortest(aln.NamedSeqs[name], aln.NamedSeqs[other])
                include.discard(shortest)
    return aln.takeSeqs(include)
aln = select_seqs(aln, dists)

aln = aln.toDna()

aln.writeToFile("../data/Proteobacteria.fasta")
