# Supplementary material for: PyCogent: a toolkit for making sense from sequence
Source: Genome Biol. 2007 Aug 21;8(8):R171. doi: 10.1186/gb-2007-8-8-r171 (PMC2375001; doi:10.1186/gb-2007-8-8-r171)
Supplement: Additional data file 3 — Presented is an archive of all scripts used for the case studies presented in this report as Python source, restructured text, and HTML formats, as well as a data file required for the second case study. [file gb-2007-8-8-r171-S3.gz › PyCogentPaperComputable/src/rRNA_display_tree.py]

from cogent import LoadSeqs, LoadTree
name = "Proteobacteria"
aln = LoadSeqs("../data/%s.fasta" % name)
tree = LoadTree("../results/%s.tree" % name)

nums = []
for Name in aln.Names:
    Seq = aln.getSeq(Name)
    gc = Seq.count("G") + Seq.count("C")
    gc /= float(len(Seq))
    tree.setParamValue("GC", Name, gc)
    nums.append(gc)
min_GC = min(nums)
max_GC = max(nums)

from cogent.draw.dendrogram import colors, UnrootedDendrogram
np = UnrootedDendrogram(tree)

height, width = 500, 700
Color = colors.Color
y = Color(1,1,0)
o = Color(.35,.7,.9)
np.drawToPDF("../figs/rRNA-tree.pdf", width, height,
            stroke_width=1, shade_param = "GC", highlight_color=o,
            edge_color=y, max_value=max_GC, min_value = min_GC,
            show_internal_labels=False, font_size = 2,
            scale_bar = "right")
