# Supplementary material for: PyCogent: a toolkit for making sense from sequence
Source: Genome Biol. 2007 Aug 21;8(8):R171. doi: 10.1186/gb-2007-8-8-r171 (PMC2375001; doi:10.1186/gb-2007-8-8-r171)
Supplement: Additional data file 3 — Presented is an archive of all scripts used for the case studies presented in this report as Python source, restructured text, and HTML formats, as well as a data file required for the second case study. [file gb-2007-8-8-r171-S3.gz › PyCogentPaperComputable/src/rRNA_estimate_distances.py]

from cogent import LoadSeqs
name = "Proteobacteria"
aln = LoadSeqs("../data/%s.fasta" % name)

from cogent.evolve.models import GTR
from cogent.phylo.distance import EstimateDistances
dcalc = EstimateDistances(aln, GTR())
dcalc.run(show_progress=True, progress_interval=250)
dists = dcalc.getPairwiseDistances()

from cogent.util.parallel import output_cpu
if output_cpu:
    from cogent.phylo.nj import nj
    tree = nj(dists)
    tree.writeToFile("../results/%s.tree" % name)
