# Supplementary material for: PyCogent: a toolkit for making sense from sequence
Source: Genome Biol. 2007 Aug 21;8(8):R171. doi: 10.1186/gb-2007-8-8-r171 (PMC2375001; doi:10.1186/gb-2007-8-8-r171)
Supplement: Additional data file 3 — Presented is an archive of all scripts used for the case studies presented in this report as Python source, restructured text, and HTML formats, as well as a data file required for the second case study. [file gb-2007-8-8-r171-S3.gz › PyCogentPaperComputable/src/vwf_align.py]

from cogent import LoadSeqs
from cogent.evolve.models import JTT92
from cogent.align.progressive import TreeAlign
seqs = LoadSeqs("../data/vwf.prot.fasta", aligned=False)
aln, tree = TreeAlign(JTT92(), seqs)

aln.writeToFile("../data/vwf.prot-cogent_aligned.fasta")
tree.writeToFile("../results/vwf.prot.tree")
