# Supplementary material for: PyCogent: a toolkit for making sense from sequence
Source: Genome Biol. 2007 Aug 21;8(8):R171. doi: 10.1186/gb-2007-8-8-r171 (PMC2375001; doi:10.1186/gb-2007-8-8-r171)
Supplement: Additional data file 3 — Presented is an archive of all scripts used for the case studies presented in this report as Python source, restructured text, and HTML formats, as well as a data file required for the second case study. [file gb-2007-8-8-r171-S3.gz › PyCogentPaperComputable/src/vwf_display.py]

from cogent import LoadSeqs, Table
aln = LoadSeqs("../data/vwf.prot-cogent_aligned.fasta")
features = Table(filename="../data/vwf.prot.features.pickle")

human_seq = aln.getSeq("Hsap.P04275")

snps = features.filtered(callback="Type == 'SNP'")
domains = features.filtered(callback="Type == 'Domain'")

from cogent.core.annotation import Variable, Feature
disease = [(row["Start"],row["Stop"]) for row in snps if row["Disease"]]
non_disease = [(row["Start"],row["Stop"]) for row in snps if not row["Disease"]]

human_seq.addAnnotation(Feature, "reddiamond", "Disease SNPs", disease)

human_seq.addAnnotation(Feature, "bluediamond", "Other SNPs", non_disease)

import re
domains = domains.getRawData(["Start", "Stop", "Note"])
for start, stop, note in domains:
    name, comment = note[0], note[1]
    if comment:
        name = ": ".join([name, comment])
    name = re.sub("main|for","", name)
    name = " ".join(name.split())
    human_seq.addAnnotation(Feature, "domain", name, [(start, stop)])

import cPickle
probs_filename = "../results/vwf.prot-slow_rate_patch_spans.pickle"
slow_pprobs = cPickle.load(open(probs_filename))
spans = [([i,i+1], p) for i, p in enumerate(slow_pprobs)]
aln.addAnnotation(Variable, "blueline", 'Prob. of "Slow"', spans)

from reportlab.platypus import SimpleDocTemplate
from reportlab.lib.pagesizes import A4
pdf_name = "../figs/vwf.prot-align_patch_display.pdf"
doc = SimpleDocTemplate(pdf_name, leftMargin=10, rightMargin=10, pagesize=A4)

from cogent.draw import Display
disp = Display(aln, min_feature_height=18)
story = []
WIDTH = A4[0]-50
rowlen = 563
start = 0
for end in range(rowlen, len(aln), rowlen):
    story.append(disp[start:end].asDrawing(total_width=WIDTH,
    rowlen=rowlen))
    start = end
story.append(disp[start:len(aln)].asDrawing(total_width=WIDTH,
    rowlen=rowlen))
doc.build(story)
