# Supplementary material for: PyCogent: a toolkit for making sense from sequence
Source: Genome Biol. 2007 Aug 21;8(8):R171. doi: 10.1186/gb-2007-8-8-r171 (PMC2375001; doi:10.1186/gb-2007-8-8-r171)
Supplement: Additional data file 3 — Presented is an archive of all scripts used for the case studies presented in this report as Python source, restructured text, and HTML formats, as well as a data file required for the second case study. [file gb-2007-8-8-r171-S3.gz › PyCogentPaperComputable/src/vwf_hmm.py]

from cogent import LoadSeqs, LoadTree
aln = LoadSeqs("../data/vwf.prot-cogent_aligned.fasta")
tree = LoadTree("../results/vwf.prot.tree")

from cogent.evolve.substitution_model import Protein
from cogent.evolve.models import JTT92_matrix, JTT92_freqs
rate_het = Protein(rate_matrix=JTT92_matrix, motif_probs=JTT92_freqs,
                    ordered_param="rate", distribution="gamma",
                    recode_gaps=True)
patch_lf = rate_het.makeLikelihoodFunction(tree, bins=2,
                    sites_independent=False)

patch_lf.setParamRule("bprobs", is_const=True)

patch_lf.setAlignment(aln)
patch_lf.optimise(show_progress=False)
print patch_lf

pprobs = patch_lf.getBinProbs()
slow_pprobs = pprobs["bin0"]
import cPickle
probs_outfile_name = "../results/vwf.prot-slow_rate_patch_spans.pickle"
f = open(probs_outfile_name,"w")
cPickle.dump(slow_pprobs, f)
f.close()
