# Supplementary material for: PyCogent: a toolkit for making sense from sequence
Source: Genome Biol. 2007 Aug 21;8(8):R171. doi: 10.1186/gb-2007-8-8-r171 (PMC2375001; doi:10.1186/gb-2007-8-8-r171)
Supplement: Additional data file 3 — Presented is an archive of all scripts used for the case studies presented in this report as Python source, restructured text, and HTML formats, as well as a data file required for the second case study. [file gb-2007-8-8-r171-S3.gz › PyCogentPaperComputable/src/vwf_ncbi_query.py]

from cogent.db.ncbi import EUtils
db = EUtils(db="protein", rettype="genpept")
query = '"VWf"[gene] AND Mammalia[orgn]'
records = db[query].readlines()

import re
from cogent.parse.genbank import RichGenbankParser
parser = RichGenbankParser(records)
seqs = {}
feature_table = []
for accession, seq in parser:
    if "swissprot" not in seq.Info.dbsource or len(seq) < 2800:
        continue
    # we extract annotation data only from the human record
    if "Homo" in seq.Info.species:
        for feature in seq.Info.features:
            if "region_name" not in feature:
                continue # ignore this one, go to the next feature
            if "Variant" in feature["region_name"]:
                note = feature["note"][0]
                variant = " ".join(re.findall("[A-Z] *-> *[A-Z]", note))
                disease = "VWD" in note
                lo = feature["location"].first() - 1
                hi = feature["location"].last()
                feature_table.append(["SNP", lo, hi, variant, disease])
            else:
                region_name = feature["region_name"][0]
                if region_name == "Domain":
                    note = [field.strip() for field in re.split("[.;]", feature["note"][0]) if field]
                    if len(note) == 1:
                        note += [""]
                    lo, hi = feature["location"].first() - 1, feature["location"].last()
                    feature_table.append(["Domain", lo, hi, note, False])
    species = seq.Info.species.split()
    seq_name = "%s.%s" % (species[0][0] + species[1][:3], accession)
    seqs[seq_name] = seq

from cogent import LoadSeqs
seqs = LoadSeqs(data=seqs, aligned=False)
seqs.writeToFile(filename="../data/vwf.prot.fasta")

from cogent import Table
feature_table = Table(header=["Type", "Start", "Stop", "Note", "Disease"],
                        rows=feature_table)
feature_table.writeToFile("../data/vwf.prot.features.pickle")
