# Supplementary material for: PyCogent: a toolkit for making sense from sequence
Source: Genome Biol. 2007 Aug 21;8(8):R171. doi: 10.1186/gb-2007-8-8-r171 (PMC2375001; doi:10.1186/gb-2007-8-8-r171)
Supplement: Additional data file 3 — Presented is an archive of all scripts used for the case studies presented in this report as Python source, restructured text, and HTML formats, as well as a data file required for the second case study. [file gb-2007-8-8-r171-S3.gz › PyCogentPaperComputable/src/vwf_paint_structure.py]

from cogent.db.pdb import Pdb
pdb = Pdb()
structure = pdb["1AUQ"].read()
outfile = open("../figs/1AUQ.pdb", "w")
outfile.writelines(structure)
outfile.close()

num_colours = 20
def make_colour_spectrum():
    g = [0.08] * num_colours # for color-blinds
    b = [float(i)/num_colours for i in range(num_colours)]
    r = [float(i)/num_colours for i in range(num_colours, 0, -1)]
    colours = zip(r,g,b)
    names = ["color_%d" % (i+1) for i in range(num_colours)]
    return dict(zip(names, colours))
color_map = make_colour_spectrum()
color_map["color_disease"] = (1.,1.,0.)
bins = [(float(i)/num_colours, float(i+1)/num_colours) for i in range(num_colours)]

pdb_id = "1AUQ"

from cogent import LoadSeqs, LoadTree, Table
from cogent.evolve.models import JTT92
from cogent.align.progressive import TreeAlign
from cogent.format.pdb_color import get_chains, chains_to_seqs,\
                                    ungapped_to_pdb_numbers
def aln_chain_intersects(pdb_id):
    vwf = LoadSeqs(filename="../data/vwf.prot-cogent_aligned.fasta")
    human_seq = vwf.getSeq("Hsap.P04275")
    tree = LoadTree(treestring="(Hsap, pdb)")
    chains = get_chains(open("../figs/%s.pdb" % pdb_id))
    data, seq_type = chains_to_seqs(chains)
    for chain in chains:
        struct_seq = data[chain]
        # we need the start index of the structure's residues
        index_map = ungapped_to_pdb_numbers(chains[chain])
        pdb_start = index_map[0]
        # load these sequences, and determine where the pdb and human
        # data align
        seqs = LoadSeqs(data=dict(Hsap=str(human_seq), pdb=struct_seq),
                        aligned=False)
        # pair-HMM alignment using TreeAlign
        aln, tree = TreeAlign(JTT92(), seqs, show_progress=False)
        indices = aln.getPositionIndices(lambda col: "-" not in col)
        yield chain, pdb_start, indices

import cPickle
import numpy
def get_pprobs_snps_for_structure(pdb_id):
    # load disease SNP indices
    features = Table(filename="../data/vwf.prot.features.pickle")
    snps = features.filtered(callback="Type == 'SNP' and Disease")
    snps = set(snps.getRawData("Start"))
    # load and index posterior probs from pdb_start
    pprobs = cPickle.load(open("../results/vwf.prot-slow_rate_patch_spans.pickle"))
    indexed_pprobs = []
    indexed_snps = []
    for chain, pdb_start, indices in aln_chain_intersects(pdb_id):
        align_start = indices[0]
        indices = set(indices)
        # get intersection of disease SNPs and structure, and turn it
        # into a list
        snp_indices = list(indices & snps)
        # get the indices that are not SNP locations
        not_snp_indices = list(indices - snps)
        num = len(not_snp_indices)
        # get the corresponding pprobs
        pprob_vals = numpy.take(pprobs, not_snp_indices)
        pprobs_indices_vals = zip(not_snp_indices, pprob_vals)
        # make a data structure consisting of positions in PDB struct,
        # pprob and chain
        for index, val in pprobs_indices_vals:
            indexed_pprobs += [[index-align_start+pdb_start,val,chain]]
        # now make the snp indices
        for index in snp_indices:
            indexed_snps += [[index-align_start + pdb_start, chain]]
    return indexed_pprobs, indexed_snps
pprobs, disease_snps = get_pprobs_snps_for_structure(pdb_id)

def colour_index(val):
    for index, (start, end) in enumerate(bins):
        if start <= val < end:
            return index
def make_color_command_list(pprobs, disease_snps):
    # each colour has a series of positions assigned to it
    # disease SNPs are assigned the colour yellow
    chains = {}
    for pos, pprob, chain in pprobs:
        index = colour_index(pprob)
        if chain in chains:
            if index in chains[chain]:
                chains[chain][index].append(pos)
            else:
                chains[chain][index] = [pos]
        else:
            chains[chain] = {index: [pos]}
    # we turn the positions into strings
    for chain, color_command in chains.items():
        for colour, positions in color_command.items():
            name = "color_%d" % (colour + 1)
            color_command[name] = "+".join([str(p) for p in positions])
            color_command.pop(colour)
    color_command = []
    for chain in chains:
        color_command += [([name], [pos], chain) for name, pos in chains[chain].items()]
    # now add the disease snp coords as yellow
    if disease_snps:
        dis_snps = {}
        for snp, chain in disease_snps:
            snp = str(snp)
            dis_snps[chain] = dis_snps.get(chain, []) + [snp]
        disease_snps = [(["color_disease"],
                    ["+".join(dis_snps[chain])], chain) for chain in dis_snps]
        color_command += disease_snps
    return color_command
color_command_list = make_color_command_list(pprobs, disease_snps)

import os
from cogent.format.pdb_color import PYMOL_FUNCTION_STRING, MAIN_FUNCTION_STRING
_run_script_string = \
'''
from pymol import cmd
cmd.load("%s")
cmd.do("run %s")
'''
_color_function_string = \
'''
color_map = %s
color_command_list = %s
sticks_command_list = %s
set_color_list(list(color_map.items()))
for color_cmd in color_command_list:
    colors,indices,chain_id = color_cmd
    set_seq_colors(colors,indices,chain_id)
for sticks_cmd in sticks_command_list:
    indices,chain_id = sticks_cmd
    set_show_shapes(indices,chain_id)
cmd.bg_color('white')
'''

working_dir = "../figs"
pdb_file = "%s.pdb" % pdb_id
pymol_script_list = [PYMOL_FUNCTION_STRING,MAIN_FUNCTION_STRING]
pymol_script_list.append(_color_function_string % (color_map,\
                        color_command_list,[]))
pymol_script_string = "".join(pymol_script_list)
pymol_script_name = "%s_motif_coloring.pml" % (pdb_id)
pymol_script_out = open(os.path.join(working_dir, pymol_script_name),'w')
pymol_script_out.write(pymol_script_string)
pymol_script_out.close()
pymol_execute_name = "%s_double_click_me.pml" % (pdb_id)
pymol_execute_string = _run_script_string % (pdb_file, pymol_script_name)
pymol_execute_out = open(os.path.join(working_dir, pymol_execute_name),'w')
pymol_execute_out.write(pymol_execute_string)
pymol_execute_out.close()
