# Supplementary material for: PyCogent: a toolkit for making sense from sequence
Source: Genome Biol. 2007 Aug 21;8(8):R171. doi: 10.1186/gb-2007-8-8-r171 (PMC2375001; doi:10.1186/gb-2007-8-8-r171)
Supplement: Additional data file 3 — Presented is an archive of all scripts used for the case studies presented in this report as Python source, restructured text, and HTML formats, as well as a data file required for the second case study. [file gb-2007-8-8-r171-S3.gz › PyCogentPaperComputable/src/vwf_test_snp_conservation.py]

from cogent import Table
features = Table(filename="../data/vwf.prot.features.pickle")
snps = features.filtered(callback="Type == 'SNP'")
disease_snp_indices = [row["Start"] for row in snps if row["Disease"]]

import cPickle, numpy
pprobs = cPickle.load(open("../results/vwf.prot-slow_rate_patch_spans.pickle","r"))

pprob_indices = set(range(len(pprobs)))
remaining_indices = pprob_indices.symmetric_difference(set(disease_snp_indices))
remaining_indices = list(remaining_indices)
remaining_indices.sort()
disease_site_probs = numpy.take(pprobs, disease_snp_indices)
remaining_probs = numpy.take(pprobs, remaining_indices)

from cogent.maths.stats.util import Numbers
print Numbers(disease_site_probs).summarize()

print Numbers(remaining_probs).summarize()

from cogent.maths.stats.test import ks_test, ks_boot
print ks_test(disease_site_probs, remaining_probs)

print ks_boot(disease_site_probs, remaining_probs)
