# Supplementary material for: PyCogent: a toolkit for making sense from sequence
Source: Genome Biol. 2007 Aug 21;8(8):R171. doi: 10.1186/gb-2007-8-8-r171 (PMC2375001; doi:10.1186/gb-2007-8-8-r171)
Supplement: Additional data file 4 — Presented is an archive of PyCogent version 1.0 source code and documentation. [file gb-2007-8-8-r171-S4.gz]

Archive with 575 entries (526 files):
- PyCogent
- PyCogent/ChangeLog
- PyCogent/cogent
- PyCogent/cogent/__init__.py
- PyCogent/cogent/__init__.pyc
- PyCogent/cogent/align
- PyCogent/cogent/align/__init__.py
- PyCogent/cogent/align/_compare.c
- PyCogent/cogent/align/_compare.pyx
- PyCogent/cogent/align/_pairwise_pogs.c
- PyCogent/cogent/align/_pairwise_pogs.pyx
- PyCogent/cogent/align/_pairwise_seqs.c
- PyCogent/cogent/align/_pairwise_seqs.pyx
- PyCogent/cogent/align/algorithm.py
- PyCogent/cogent/align/align.py
- PyCogent/cogent/align/dp_calculation.py
- PyCogent/cogent/align/indel_model.py
- PyCogent/cogent/align/indel_positions.py
- PyCogent/cogent/align/pairwise.py
- PyCogent/cogent/align/partial_order_graph.py
- PyCogent/cogent/align/progressive.py
- PyCogent/cogent/align/pycompare.py
- PyCogent/cogent/align/traceback.py
- PyCogent/cogent/align/weights
- PyCogent/cogent/align/weights/__init__.py
- PyCogent/cogent/align/weights/methods.py
- PyCogent/cogent/align/weights/util.py
- PyCogent/cogent/app
- PyCogent/cogent/app/__init__.py
- PyCogent/cogent/app/blast.py
- PyCogent/cogent/app/carnac.py
- PyCogent/cogent/app/clustalw.py
- PyCogent/cogent/app/cmfinder.py
- PyCogent/cogent/app/comrna.py
- PyCogent/cogent/app/consan.py
- PyCogent/cogent/app/contrafold.py
- PyCogent/cogent/app/cove.py
- PyCogent/cogent/app/dialign.py
- PyCogent/cogent/app/dynalign.py
- PyCogent/cogent/app/foldalign.py
- PyCogent/cogent/app/ilm.py
- PyCogent/cogent/app/knetfold.py
- PyCogent/cogent/app/mfold.py
- PyCogent/cogent/app/muscle.py
- PyCogent/cogent/app/nupack.py
- PyCogent/cogent/app/parameters.py
- PyCogent/cogent/app/pfold.py
- PyCogent/cogent/app/pknotsrg.py
- PyCogent/cogent/app/raxml.py
- PyCogent/cogent/app/rnaalifold.py
- PyCogent/cogent/app/rnaforester.py
- PyCogent/cogent/app/rnashapes.py
- PyCogent/cogent/app/rnaview.py
- PyCogent/cogent/app/sfold.py
- PyCogent/cogent/app/unafold.py
- PyCogent/cogent/app/util.py
- PyCogent/cogent/app/vienna_package.py
- PyCogent/cogent/cluster
- PyCogent/cogent/cluster/__init__.py
- PyCogent/cogent/cluster/metric_scaling.py
- PyCogent/cogent/cluster/UPGMA.py
- PyCogent/cogent/core
- PyCogent/cogent/core/__init__.py
- PyCogent/cogent/core/__init__.pyc
- PyCogent/cogent/core/alignment.py
- PyCogent/cogent/core/alignment.pyc
- PyCogent/cogent/core/alphabet.py
- PyCogent/cogent/core/alphabet.pyc
- PyCogent/cogent/core/annotation.py
- PyCogent/cogent/core/annotation.pyc
- PyCogent/cogent/core/bitvector.py
- PyCogent/cogent/core/genetic_code.py
- PyCogent/cogent/core/genetic_code.pyc
- PyCogent/cogent/core/info.py
- PyCogent/cogent/core/info.pyc
- PyCogent/cogent/core/location.py
- PyCogent/cogent/core/location.pyc
- PyCogent/cogent/core/moltype.py
- PyCogent/cogent/core/moltype.pyc
- PyCogent/cogent/core/profile.py
- PyCogent/cogent/core/profile.pyc
- PyCogent/cogent/core/sequence.py
- PyCogent/cogent/core/sequence.pyc
- PyCogent/cogent/core/tree.py
- PyCogent/cogent/core/tree.pyc
- PyCogent/cogent/core/usage.py
- PyCogent/cogent/data
- PyCogent/cogent/data/__init__.py
- PyCogent/cogent/data/__init__.pyc
- PyCogent/cogent/data/energy_params.py
- PyCogent/cogent/data/molecular_weight.py
- PyCogent/cogent/data/molecular_weight.pyc
- PyCogent/cogent/db
- PyCogent/cogent/db/__init__.py
- PyCogent/cogent/db/ncbi.py
- PyCogent/cogent/db/pdb.py
- PyCogent/cogent/db/rfam.py
- PyCogent/cogent/db/util.py
- PyCogent/cogent/draw
- PyCogent/cogent/draw/__init__.py
- PyCogent/cogent/draw/dendrogram.py
- PyCogent/cogent/draw/dotplot.py
- PyCogent/cogent/draw/legend.py
- PyCogent/cogent/draw/linear.py
- PyCogent/cogent/draw/matplotlib
- PyCogent/cogent/draw/matplotlib/__init__.py
- PyCogent/cogent/draw/matplotlib/arrow_rates.py
- PyCogent/cogent/draw/matplotlib/codon_usage.py
- PyCogent/cogent/draw/matplotlib/dinuc.py
- PyCogent/cogent/draw/matplotlib/fancy_arrow.py
- PyCogent/cogent/draw/matplotlib/util.py
- PyCogent/cogent/evolve
- PyCogent/cogent/evolve/__init__.py
- PyCogent/cogent/evolve/_likelihood_tree.c
- PyCogent/cogent/evolve/_likelihood_tree.pyx
- PyCogent/cogent/evolve/best_likelihood.py
- PyCogent/cogent/evolve/bootstrap.py
- PyCogent/cogent/evolve/likelihood_calculation.py
- PyCogent/cogent/evolve/likelihood_function.py
- PyCogent/cogent/evolve/likelihood_tree.py
- PyCogent/cogent/evolve/models.py
- PyCogent/cogent/evolve/parameter_controller.py
- PyCogent/cogent/evolve/predicate.py
- PyCogent/cogent/evolve/simulate.py
- PyCogent/cogent/evolve/substitution_calculation.py
- PyCogent/cogent/evolve/substitution_model.py
- PyCogent/cogent/format
- PyCogent/cogent/format/__init__.py
- PyCogent/cogent/format/__init__.pyc
- PyCogent/cogent/format/alignment.py
- PyCogent/cogent/format/alignment.pyc
- PyCogent/cogent/format/fasta.py
- PyCogent/cogent/format/fasta.pyc
- PyCogent/cogent/format/mage.py
- PyCogent/cogent/format/nexus.py
- PyCogent/cogent/format/nexus.pyc
- PyCogent/cogent/format/pdb_color.py
- PyCogent/cogent/format/phylip.py
- PyCogent/cogent/format/phylip.pyc
- PyCogent/cogent/format/table.py
- PyCogent/cogent/format/table.pyc
- PyCogent/cogent/maths
- PyCogent/cogent/maths/__init__.py
- PyCogent/cogent/maths/__init__.pyc
- PyCogent/cogent/maths/_fpconst.py
- PyCogent/cogent/maths/_fpconst.readme.txt
- PyCogent/cogent/maths/_matrix_exponentiation.c
- PyCogent/cogent/maths/_matrix_exponentiation.pyx
- PyCogent/cogent/maths/eigen.c
- PyCogent/cogent/maths/function_optimisation.py
- PyCogent/cogent/maths/geometry.py
- PyCogent/cogent/maths/markov.py
- PyCogent/cogent/maths/matrix
- PyCogent/cogent/maths/matrix/__init__.py
- PyCogent/cogent/maths/matrix/distance.py
- PyCogent/cogent/maths/matrix_exponentiation.py
- PyCogent/cogent/maths/matrix_invert.c
- PyCogent/cogent/maths/matrix_logarithm.py
- PyCogent/cogent/maths/optimiser.py
- PyCogent/cogent/maths/optimisers.py
- PyCogent/cogent/maths/scipy_optimisers.py
- PyCogent/cogent/maths/scipy_optimize.py
- PyCogent/cogent/maths/simannealingoptimiser.py
- PyCogent/cogent/maths/solve.py
- PyCogent/cogent/maths/stats
- PyCogent/cogent/maths/stats/__init__.py
- PyCogent/cogent/maths/stats/__init__.pyc
- PyCogent/cogent/maths/stats/cai
- PyCogent/cogent/maths/stats/cai/__init__.py
- PyCogent/cogent/maths/stats/cai/adaptor.py
- PyCogent/cogent/maths/stats/cai/get_by_cai.py
- PyCogent/cogent/maths/stats/cai/util.py
- PyCogent/cogent/maths/stats/distribution.py
- PyCogent/cogent/maths/stats/distribution.pyc
- PyCogent/cogent/maths/stats/histogram.py
- PyCogent/cogent/maths/stats/kendall.py
- PyCogent/cogent/maths/stats/ks.py
- PyCogent/cogent/maths/stats/special.py
- PyCogent/cogent/maths/stats/special.pyc
- PyCogent/cogent/maths/stats/test.py
- PyCogent/cogent/maths/stats/util.py
- PyCogent/cogent/maths/stats/util.pyc
- PyCogent/cogent/maths/svd.py
- PyCogent/cogent/motif
- PyCogent/cogent/motif/__init__.py
- PyCogent/cogent/motif/k_word.py
- PyCogent/cogent/motif/util.py
- PyCogent/cogent/parse
- PyCogent/cogent/parse/__init__.py
- PyCogent/cogent/parse/__init__.pyc
- PyCogent/cogent/parse/aaindex.py
- PyCogent/cogent/parse/agilent_microarray.py
- PyCogent/cogent/parse/blast.py
- PyCogent/cogent/parse/bpseq.py
- PyCogent/cogent/parse/carnac.py
- PyCogent/cogent/parse/cigar.py
- PyCogent/cogent/parse/clustal.py
- PyCogent/cogent/parse/clustal.pyc
- PyCogent/cogent/parse/cmfinder.py
- PyCogent/cogent/parse/column.py
- PyCogent/cogent/parse/comrna.py
- PyCogent/cogent/parse/consan.py
- PyCogent/cogent/parse/contrafold.py
- PyCogent/cogent/parse/cove.py
- PyCogent/cogent/parse/ct.py
- PyCogent/cogent/parse/cut.py
- PyCogent/cogent/parse/cutg.py
- PyCogent/cogent/parse/dialign.py
- PyCogent/cogent/parse/dynalign.py
- PyCogent/cogent/parse/ebi.py
- PyCogent/cogent/parse/fasta.py
- PyCogent/cogent/parse/fasta.pyc
- PyCogent/cogent/parse/foldalign.py
- PyCogent/cogent/parse/gbseq.py
- PyCogent/cogent/parse/gbseq.pyc
- PyCogent/cogent/parse/gcg.py
- PyCogent/cogent/parse/gcg.pyc
- PyCogent/cogent/parse/genbank.py
- PyCogent/cogent/parse/genbank.pyc
- PyCogent/cogent/parse/gff.py
- PyCogent/cogent/parse/gff.pyc
- PyCogent/cogent/parse/ilm.py
- PyCogent/cogent/parse/knetfold.py
- PyCogent/cogent/parse/locuslink.py
- PyCogent/cogent/parse/macsim.py
- PyCogent/cogent/parse/macsim.pyc
- PyCogent/cogent/parse/mage.py
- PyCogent/cogent/parse/meme.py
- PyCogent/cogent/parse/mfold.py
- PyCogent/cogent/parse/ncbi_taxonomy.py
- PyCogent/cogent/parse/newick.py
- PyCogent/cogent/parse/newick.pyc
- PyCogent/cogent/parse/nexus.py
- PyCogent/cogent/parse/nupack.py
- PyCogent/cogent/parse/paml.py
- PyCogent/cogent/parse/paml.pyc
- PyCogent/cogent/parse/paml_matrix.py
- PyCogent/cogent/parse/pfold.py
- PyCogent/cogent/parse/phylip.py
- PyCogent/cogent/parse/phylip.pyc
- PyCogent/cogent/parse/pknotsrg.py
- PyCogent/cogent/parse/rdb.py
- PyCogent/cogent/parse/record.py
- PyCogent/cogent/parse/record.pyc
- PyCogent/cogent/parse/record_finder.py
- PyCogent/cogent/parse/record_finder.pyc
- PyCogent/cogent/parse/rfam.py
- PyCogent/cogent/parse/rna_fold.py
- PyCogent/cogent/parse/rnaalifold.py
- PyCogent/cogent/parse/rnaforester.py
- PyCogent/cogent/parse/rnashapes.py
- PyCogent/cogent/parse/rnaview.py
- PyCogent/cogent/parse/sequence.py
- PyCogent/cogent/parse/sequence.pyc
- PyCogent/cogent/parse/sfold.py
- PyCogent/cogent/parse/sprinzl.py
- PyCogent/cogent/parse/table.py
- PyCogent/cogent/parse/table.pyc
- PyCogent/cogent/parse/tinyseq.py
- PyCogent/cogent/parse/tinyseq.pyc
- PyCogent/cogent/parse/tree.py
- PyCogent/cogent/parse/tree_xml.py
- PyCogent/cogent/parse/tree_xml.pyc
- PyCogent/cogent/parse/unafold.py
- PyCogent/cogent/parse/unigene.py
- PyCogent/cogent/phylo
- PyCogent/cogent/phylo/__init__.py
- PyCogent/cogent/phylo/consensus.py
- PyCogent/cogent/phylo/distance.py
- PyCogent/cogent/phylo/least_squares.py
- PyCogent/cogent/phylo/maximum_likelihood.py
- PyCogent/cogent/phylo/nj.py
- PyCogent/cogent/phylo/tree_space.py
- PyCogent/cogent/phylo/util.py
- PyCogent/cogent/recalculation
- PyCogent/cogent/recalculation/__init__.py
- PyCogent/cogent/recalculation/__init__.pyc
- PyCogent/cogent/recalculation/array.py
- PyCogent/cogent/recalculation/array.pyc
- PyCogent/cogent/recalculation/calculation.py
- PyCogent/cogent/recalculation/definition.py
- PyCogent/cogent/recalculation/scope.py
- PyCogent/cogent/recalculation/setting.py
- PyCogent/cogent/seqsim
- PyCogent/cogent/seqsim/__init__.py
- PyCogent/cogent/seqsim/analysis.py
- PyCogent/cogent/seqsim/birth_death.py
- PyCogent/cogent/seqsim/markov.py
- PyCogent/cogent/seqsim/microarray.py
- PyCogent/cogent/seqsim/microarray_normalize.py
- PyCogent/cogent/seqsim/randomization.py
- PyCogent/cogent/seqsim/searchpath.py
- PyCogent/cogent/seqsim/sequence_generators.py
- PyCogent/cogent/seqsim/tree.py
- PyCogent/cogent/seqsim/usage.py
- PyCogent/cogent/struct
- PyCogent/cogent/struct/__init__.py
- PyCogent/cogent/struct/knots.py
- PyCogent/cogent/struct/pairs_util.py
- PyCogent/cogent/struct/rna2d.py
[truncated: 275 more entries]
