# Supplementary material for: PyCogent: a toolkit for making sense from sequence
Source: Genome Biol. 2007 Aug 21;8(8):R171. doi: 10.1186/gb-2007-8-8-r171 (PMC2375001; doi:10.1186/gb-2007-8-8-r171)
Supplement: Additional data file 4 — Presented is an archive of PyCogent version 1.0 source code and documentation. [file gb-2007-8-8-r171-S4.gz › PyCogent/cogent/align/__init__.py]

#!/usr/bin/env python

from align import make_dna_scoring_dict, _align_pairwise, \
                  classic_align_pairwise, local_pairwise, global_pairwise

__all__ = ['algorithm', 'align', 'dp_calculation', 'indel_model',
           'indel_positions', 'pairwise', 'partial_order_graph', 'progressive',
           'pycompare', 'traceback']

__author__ = ""
__copyright__ = "Copyright 2007, The Cogent Project"
__credits__ = ["Peter Maxwell", "Jeremy Widmann", "Gavin Huttley",
                    "Rob Knight"]
__license__ = "GPL"
__version__ = "1.0"
__maintainer__ = "Gavin Huttley"
__email__ = "gavin.huttley@anu.edu.au"
__status__ = "Production"
