# Supplementary material for: PyCogent: a toolkit for making sense from sequence
Source: Genome Biol. 2007 Aug 21;8(8):R171. doi: 10.1186/gb-2007-8-8-r171 (PMC2375001; doi:10.1186/gb-2007-8-8-r171)
Supplement: Additional data file 4 — Presented is an archive of PyCogent version 1.0 source code and documentation. [file gb-2007-8-8-r171-S4.gz › PyCogent/cogent/align/_pairwise_seqs.pyx]

include "numerical_pyrex.pyx"

# The weird indentation in this file is to match the POG version.

cdef extern from "Python.h":
    PyErr_Occurred()
    int PyErr_CheckSignals()
    double Py_HUGE_VAL
        
cdef extern from "math.h":
    double log (double x)

version_info = (2, 2)

cdef double SCALE_STEP, MIN_FLOAT_VALUE
SCALE_STEP = 2.0**50
MIN_FLOAT_VALUE = 1.0 / SCALE_STEP

cdef int MAX_XCOUNT
MAX_XCOUNT = 256

cdef long MIN_SCALE, MAX_SCALE
MIN_SCALE = -10000
MAX_SCALE = +10000  # or 0 if all numbers should be probabilities

def fmpt(mantissa, exponent, msg=''):
    return "%s * SCALE_STEP ** %s %s" % (mantissa, exponent, msg)
    
def calc_rows(ArrayType plan, ArrayType seq1_index, ArrayType seq2_index, 
        int i_low, int i_high, int j_low, int j_high, preds, 
        ArrayType state_directions, ArrayType T, 
        ArrayType xgap_scores, ArrayType ygap_scores, ArrayType match_scores, 
        rows, track, int viterbi, int use_logs=0, int local=False, 
        int use_scaling=True):
    
    """The faster, sequence only (no POG) version.  Forward or Viterbi 
    algorithm, with doubles or with slower but practically unoverflowable 
    (double, long) GMP-like numbers.  Viterbi is also available in the ever 
    popular addition-of-logs version.  All this with any possible pair HMM 
    transition matrix.
        
    Limitations
       - HMM states must be in a sensible order: M and X, then Y, then END.
    """
        
    cdef int dx, dy, prev_i, prev_j, state, prev_state, N, row_length
    cdef int a_count, b_count, a, b, a_low, a_high, b_low, b_high
    cdef int dest_states, dest_state, d4, j, i, source_i
    cdef int last_i, last_j, last_state, overall_max_exponent
    cdef double overall_max_mantissa
    cdef double d_score, mantissa, partial_sum, sub_partial_sum, max_mantissa
    cdef long exponent, index, max_exponent, *source_row_ex_data
    cdef double *T_data, *source_row_data
    cdef double *match_score_data
    cdef long *dest_states_data, *plan_data
    cdef ArrayType i_sources, j_sources
    cdef double *current_row_data, *prev_row_data
    cdef long *current_row_ex_data, *prev_row_ex_data
    cdef long pointer_a, pointer_b, pointer_state, *track_data
    cdef long *x_index, *y_index
    cdef int x, y, max_x, max_y
    
    cdef int row_count, row_length1, plan_index, plan_index2
    
    (mantissas, exponents) = rows

    assert not (use_logs and not viterbi)
    assert not (use_logs and use_scaling)
    assert not (local and not viterbi)
    
    N = 0
    T_data = checkArrayDouble2D(T, &N, &N)
    row_length = 0
    row_count = 0
    
    dest_states = 0
    d4 = 4
    # Array of (state, bin, dx, dy) tuples describing the HMM states.
    dest_states_data = checkArrayLong2D(state_directions, &dest_states, &d4)        
    
    cdef int bin_count, bin
    cdef double *xgap_score_data, *ygap_score_data

    x_index = checkArrayLong1D(seq1_index, &row_count)
    y_index = checkArrayLong1D(seq2_index, &row_length)
    plan_data = checkArrayLong1D(plan, &row_count)
    
    max_x = max_y = bin_count = 0
    match_score_data = checkArrayDouble3D(
            match_scores, &bin_count, &max_x, &max_y)
    xgap_score_data = checkArrayDouble2D(xgap_scores, &bin_count, &max_x)
    ygap_score_data = checkArrayDouble2D(ygap_scores, &bin_count, &max_y)
    
    for i from 0 <= i < row_count:
        assert 0 <= x_index[i] < max_x
    for j from 0 <= j < row_length:
        assert 0 <= y_index[j] < max_y
        
    assert j_low >= 0 and j_high > j_low and j_high <= row_length

    cdef double impossible                
    if use_logs:
        impossible = -Py_HUGE_VAL
    else:
        impossible = 0.0

    if viterbi and track is not None:
        track_data = checkArrayLong3D(track, &row_count, &row_length, &N)
    else:
        track_data = NULL
    
    # For local
    overall_max_exponent = MIN_SCALE
    overall_max_mantissa = 0.0
    last_i = last_j = last_state = -1
    
    for i from i_low <= i < i_high:
        x = x_index[i]
        
        if PyErr_CheckSignals():
            raise PyErr_Occurred()

        plan_index1 = plan_data[i]
        if i > 0:
            plan_index2 = plan_data[i-1]
        else:
            prev_row_data = NULL
        current_row_data = checkArrayDouble2D(mantissas[plan_index1], &row_length, &N)
        if use_scaling:
            current_row_ex_data = checkArrayLong2D(exponents[plan_index1], &row_length, &N)
        if i > 0:
            prev_row_data = checkArrayDouble2D(mantissas[plan_index2], &row_length, &N)
            if use_scaling:
                prev_row_ex_data = checkArrayLong2D(exponents[plan_index2], &row_length, &N)
                
        #for prev_state from 1 <= prev_state < N:
        #    current_row_data[0*N+prev_state] = impossible
           
        for j from j_low <= j < j_high:              
            
            for dest_state from 0 <= dest_state < dest_states:
                state = dest_states_data[dest_state*4+0]
                bin = dest_states_data[dest_state*4+1]
                dx = dest_states_data[dest_state*4+2]
                dy = dest_states_data[dest_state*4+3]
                
                if dx:
                    source_i = i - 1
                    source_row_data = prev_row_data
                    source_row_ex_data = prev_row_ex_data
                else:
                    source_i = i
                    source_row_data = current_row_data
                    source_row_ex_data = current_row_ex_data
                    
                prev_j = j - dy
                if prev_j < 0:
                    continue
                    
                if source_i < 0:
                    continue
    
                if (local and dx and dy) or (prev_j == 0 and source_i == 0):
                    partial_sum = max_mantissa = T_data[0*N+state]
                    pointer_state = 0
                    pointer_a = dx
                    pointer_b = dy
                    max_exponent = 0
                else:
                    max_mantissa = impossible
                    max_exponent = MIN_SCALE
                    partial_sum = 0.0
                    pointer_state = N+1 # ie ERROR
                    
                if use_scaling:
                            sub_partial_sum = 0.0
                            for prev_state from 1 <= prev_state < N:
                                index = prev_j*N + prev_state
                                
                                exponent = source_row_ex_data[index]
                                if exponent == MIN_SCALE:
                                    continue  
    
                                mantissa = (source_row_data[index] 
                                     * T_data[prev_state*N+state])
                                    
                                if mantissa < MIN_FLOAT_VALUE:
                                    if mantissa == 0.0:
                                        continue
                                    if T_data[prev_state*N+state] < 0.0:
                                        raise ArithmeticError(fmpt(mantissa, exponent, 
                                                " transition is a negative probability"))
                                    if source_row_data[index] < 0.0:
                                        raise ArithmeticError(fmpt(mantissa, exponent, 
                                                " is a negative probability at %s,%s" % (source_i,prev_j)))
                                    if mantissa < 0.0:
                                        raise ArithmeticError(fmpt(mantissa, exponent, 
                                                "product is a negative probability"))
                                    while mantissa < MIN_FLOAT_VALUE:
                                        mantissa = mantissa * SCALE_STEP
                                        exponent = exponent - 1
                                        if exponent <= MIN_SCALE:
                                          raise ArithmeticError(fmpt(mantissa, exponent,
                                                "underflows"))
                                                
                                elif mantissa > 1.0:
                                    mantissa = mantissa * MIN_FLOAT_VALUE
                                    exponent = exponent + 1
                                    if exponent > MAX_SCALE:
                                        raise ArithmeticError(fmpt(mantissa, exponent, 
                                            "is unexpectedly large"))
                                                
                                if exponent > max_exponent:
                                    if exponent == max_exponent + 1:
                                        sub_partial_sum = partial_sum
                                    else:
                                        sub_partial_sum = 0.0
                                    partial_sum = 0.0
                                    max_mantissa = 0.0
                                    max_exponent = exponent
                                
                                if exponent == max_exponent:
                                    partial_sum = partial_sum + mantissa
                                    if viterbi and mantissa > max_mantissa:
                                        max_mantissa = mantissa
                                        pointer_state = prev_state
                                        pointer_a = dx
                                        pointer_b = dy
                                
                                elif exponent == max_exponent - 1:
                                    sub_partial_sum = sub_partial_sum + mantissa
                                    
                            partial_sum = partial_sum + sub_partial_sum * MIN_FLOAT_VALUE
                else:
                            for prev_state from 1 <= prev_state < N:
                                index = prev_j*N + prev_state
                                if use_logs:
                                    mantissa = (source_row_data[index] 
                                         + T_data[prev_state*N+state])
                                else:
                                    mantissa = (source_row_data[index] 
                                         * T_data[prev_state*N+state])
                                    partial_sum = partial_sum + mantissa
                                if viterbi and mantissa > max_mantissa:
                                    max_mantissa = mantissa
                                    pointer_state = prev_state
                                    pointer_a = dx
                                    pointer_b = dy
                        
                if viterbi:
                    mantissa = max_mantissa
                    if track_data:
                        track_data[(i*row_length+j)*N+state] = (
                            pointer_a*256+pointer_b)*256 + pointer_state
                else:
                    mantissa = partial_sum
    
                if dy:
                    y = y_index[j]
                    if dx:
                        d_score = match_score_data[((bin*max_x+x)*max_y)+y]
                    else:
                        d_score = ygap_score_data[bin*max_y+y]
                elif dx:
                    d_score = xgap_score_data[bin*max_x+x]
                elif use_logs:
                    d_score = 0.0
                else:
                    d_score = 1.0
                
                if use_logs:
                    mantissa = mantissa + d_score
                else:
                    mantissa = mantissa * d_score
                
                current_row_data[j*N+state] = mantissa
                if use_scaling:
                    current_row_ex_data[j*N+state] = max_exponent
                    
                if local and dx and dy:
                    if (use_scaling and max_exponent > overall_max_exponent) or (
                            (not use_scaling or max_exponent == overall_max_exponent) and (
                            mantissa >= overall_max_mantissa)):
                        overall_max_exponent = max_exponent
                        overall_max_mantissa = mantissa
                        last_i = i
                        last_j = j
                        last_state = state
    if not local:
        last_i = i_high - 1
        last_j = j_high - 1
        last_state = state
    else:
        mantissa = overall_max_mantissa
        max_exponent = overall_max_exponent
        
    if use_scaling:
        score = log(mantissa) + log(SCALE_STEP) * max_exponent
    elif use_logs:
        score = mantissa
    else:
        score = log(mantissa)
    return ((last_i, last_j), last_state, score)
