# Supplementary material for: PyCogent: a toolkit for making sense from sequence
Source: Genome Biol. 2007 Aug 21;8(8):R171. doi: 10.1186/gb-2007-8-8-r171 (PMC2375001; doi:10.1186/gb-2007-8-8-r171)
Supplement: Additional data file 4 — Presented is an archive of PyCogent version 1.0 source code and documentation. [file gb-2007-8-8-r171-S4.gz › PyCogent/cogent/align/dp_calculation.py]

#!/usr/bin/env/python

from cogent.maths.markov import SiteClassTransitionMatrix
from cogent.recalculation.definition import PositiveParamDefn, \
    ProbabilityParamDefn, CalculationDefn, CalcDefn, NonParamDefn, \
    SelectFromDimension, PartitionDefn
from cogent.align import indel_model, pairwise
import numpy

__author__ = "Gavin Huttley and Peter Maxwell"
__copyright__ = "Copyright 2007, The Cogent Project"
__credits__ = ["Peter Maxwell", "Gavin Huttley"]
__license__ = "GPL"
__version__ = "1.0"
__maintainer__ = "Gavin Huttleuy"
__email__ = "gavin.huttley@anu.edu.au"
__status__ = "Production"

class IndelParameterDefn(ProbabilityParamDefn):
    # locus means allowed to vary by loci
    valid_dimensions = ('edge', 'bin', 'locus')
    independent_by_default = False
    default_value = default = 0.4
    lower = 0.0001

def makeIndelModelDefn(with_indel_params=True, kn=True):
    if kn:
        klass = indel_model.KnudsenMiyamotoIndelModel
    else:
        klass = indel_model.SimpleIndelModel
    if with_indel_params:
        a = IndelParameterDefn('indel_length')  # P(extend indel)
        r = IndelParameterDefn('indel_rate')    # indels per substitution
        return CalcDefn(klass, name='indels')(r, a)
    else:
        # not optimisable parameter, a constant. Another example is the alignment in an LikFunc
        return NonParamDefn('indel_model')

class FloatWithAttrs(float):
    def __new__(cls, value, **kw):
        return float.__new__(cls, value)
    def __init__(self, value, **kw):
        float.__init__(self)
        for (n,v) in kw.items():
            setattr(self, n, v)

def Edge(seq1, seq2, length, bin_data, switch=1.0, bprobs=None):
    # one sequence pair in, potentialy, a tree
    bins = len(bin_data)
    pair = pairwise.Pair(seq1, seq2)
    EP = pair.makeReversibleEmissionProbs([(bin.mprobs, bin.Qd) for bin in bin_data], length)
    tms = [bin.indel.calcTransitionMatrix(length) for bin in bin_data]
    if bins == 1:
        TM = tms[0]
    else:
        assert bprobs
        R = SiteClassTransitionMatrix(switch, bprobs)
        TM = R.nestTransitionMatricies(tms)
    assert min(TM.Matrix.flat) >=0, bin_data
    return EP.makePairHMM(TM)

class BinData(object):
    def __init__(self, mprobs, indel, Qd, rate=1.0):
        self.mprobs = mprobs
        self.indel = indel
        self.Qd = Qd
        self.rate = rate
    
    def __repr__(self):
        return 'Bin(Pi, Qd, %s, %s)' % (self.rate, vars(self.indel))

def selectDefns(arg, dimension, categories):
    return [SelectFromDimension(arg, **{dimension:cat}) for cat in categories]

class AnnotateFloatDefn(CalculationDefn):
    name = 'annot'
    def calc(self, value, edge):
        return FloatWithAttrs(value, edge=edge)


class ViterbiPogDefn(CalculationDefn):
    name = 'align'
    def calc(self, edge):
        return edge.getaln()


class FwdDefn(CalculationDefn):
    name = 'fwd'
    def calc(self, edge):
        return edge.getForwardScore(use_cost_function=False)


class EdgeSumAndAlignDefn(CalculationDefn):
    name = 'pair'
    def calc(self, pog1, pog2, length1, length2, bin):
        edge = Edge(pog1, pog2, length1+length2, [bin])
        def _getaln():
            try:
                ratio = length1/(length1+length2)
            except ZeroDivisionError:
                ratio = 1.
            return edge.getViterbiPath().getAlignable(ratio)
        edge.getaln = _getaln
        return edge


class EdgeSumAndAlignDefnWithBins(CalculationDefn):
    name = 'pair'
    def calc(self, pog1, pog2, length1, length2, switch, bprobs, *bin_data):
        edge = Edge(pog1, pog2, length1+length2, bin_data, switch, bprobs)
        def _getaln():
            ratio = length1/(length1+length2)
            (vtScore, result) = edge.getViterbiScoreAndAlignable(ratio)
            return result
        edge.getaln = _getaln
        return edge

def _recursive_defns(edge, subst, leaf, edge_defn_constructor, bin_args):
    """A defn which calculates a fwd score with an .edge
    attribute which can provide a viterbi alignment which can be
    provided to a similar defn"""
    scores = []
    args = []
    for child in edge.Children:
        if child.istip():
            args.append(SelectFromDimension(leaf, edge=child.Name))
        else:
            (child_defn, scores2) = _recursive_defns(
                    child, subst, leaf, edge_defn_constructor, bin_args)
            child_defn = ViterbiPogDefn(child_defn)
            scores.extend(scores2)
            args.append(child_defn)
    child_names = [child.Name for child in edge.Children]
    assert len(child_names) == 2, child_names
    child_lengths = selectDefns(subst['length'], 'edge', child_names)
    args.extend(child_lengths)
    args.extend(bin_args)
    edge_defn = edge_defn_constructor(*args)
    #fwd = FwdDefn(edge_defn)
    #scores.append(fwd)
    return (edge_defn, scores)

def makeForwardTreeDefn(subst_model, tree, bin_names,
        with_indel_params=True, kn=True):
    """Pairwise Fwd"""
    indel = makeIndelModelDefn(with_indel_params, kn)
    subst = subst_model.makeFundamentalParamControllerDefns(bin_names)
    leaf = NonParamDefn('leaf', dimensions=('edge',))
    
    if len(bin_names) > 1:
        switch = ProbabilityParamDefn('bin_switch', dimensions=['locus'])
        bprobs = PartitionDefn(
            [1.0/len(bin_names) for bin in bin_names], name = "bprobs",
            dimensions=['locus'], dimension=('bin', bin_names))
        edge_args = [switch, bprobs]
        edge_defn_constructor = EdgeSumAndAlignDefnWithBins
    else:
        edge_args = []
        edge_defn_constructor = EdgeSumAndAlignDefn
    
    mprobs = subst['motif_probs']
    bin_data = CalcDefn(BinData)(mprobs, indel, subst['Qd'])
    bin_data = selectDefns(bin_data, 'bin', bin_names)
    edge_args.extend(bin_data)
    
    (top, scores) = _recursive_defns(tree, subst, leaf, edge_defn_constructor,
        edge_args)
    defn = FwdDefn(top)
    #defn = SumDefn(*scores)
    return AnnotateFloatDefn(defn, top)
