# Supplementary material for: PyCogent: a toolkit for making sense from sequence
Source: Genome Biol. 2007 Aug 21;8(8):R171. doi: 10.1186/gb-2007-8-8-r171 (PMC2375001; doi:10.1186/gb-2007-8-8-r171)
Supplement: Additional data file 4 — Presented is an archive of PyCogent version 1.0 source code and documentation. [file gb-2007-8-8-r171-S4.gz › PyCogent/cogent/cluster/__init__.py]

#!/usr/bin/env python
"""cluster: provides tools for clustering
"""

__all__ = ['metric_scaling', 'UPGMA']

__author__ = ""
__copyright__ = "Copyright 2007, The Cogent Project"
__credits__ = ["Catherine Lozuopone", "Rob Knight", "Peter Maxwell"]
__license__ = "GPL"
__version__ = "1.0"
__maintainer__ = "Catherine Lozupone"
__email__ = "lozupone@colorado.edu"
__status__ = "Production"
