# Supplementary material for: PyCogent: a toolkit for making sense from sequence
Source: Genome Biol. 2007 Aug 21;8(8):R171. doi: 10.1186/gb-2007-8-8-r171 (PMC2375001; doi:10.1186/gb-2007-8-8-r171)
Supplement: Additional data file 4 — Presented is an archive of PyCogent version 1.0 source code and documentation. [file gb-2007-8-8-r171-S4.gz › PyCogent/cogent/core/__init__.py]

#!/usr/bin/env python

__all__ = ['alignment', 'alphabet', 'annotaion', 'bitvector', 'genetic_code',
           'info', 'location', 'moltype', 'profile', 'sequence', 'tree',
           'usage']

__author__ = ""
__copyright__ = "Copyright 2007, The Cogent Project"
__credits__ = ["Jeremy Widmann", "Gavin Huttley", "Rob Knight",
                    "Sandra Smit", "Peter Maxwell", "Matthew Wakefield", 
                    "Greg Caporaso" ]
__license__ = "GPL"
__version__ = "1.0"
__maintainer__ = "Gavin Huttley"
__email__ = "gavin.huttley@anu.edu.au"
__status__ = "Production"
