# Supplementary material for: PyCogent: a toolkit for making sense from sequence
Source: Genome Biol. 2007 Aug 21;8(8):R171. doi: 10.1186/gb-2007-8-8-r171 (PMC2375001; doi:10.1186/gb-2007-8-8-r171)
Supplement: Additional data file 4 — Presented is an archive of PyCogent version 1.0 source code and documentation. [file gb-2007-8-8-r171-S4.gz › PyCogent/cogent/db/__init__.py]

#!/usr/bin/env python
"""db: provides support libraries for database retrieval.
"""

__all__ = ['ncbi', 'util', 'rfam', 'pdb']

__author__ = ""
__copyright__ = "Copyright 2007, The Cogent Project"
__credits__ = ["Rob Knight", "Mike Robeson", "Zongzhi Liu"]
__license__ = "GPL"
__version__ = "1.0"
__maintainer__ = "Rob Knight"
__email__ = "rob@spot.colorado.edu"
__status__ = "Production"

"""Need to add:

    rfam            RNA families database
    go              Gene Ontology
    kegg            KEGG metabolic pathways and related file formats
    pfam            Protein families database
    pdb             Protein Data Bank
    ndb             Nucleotide Data Bank ('Atlas' files)
"""
