# Supplementary material for: PyCogent: a toolkit for making sense from sequence
Source: Genome Biol. 2007 Aug 21;8(8):R171. doi: 10.1186/gb-2007-8-8-r171 (PMC2375001; doi:10.1186/gb-2007-8-8-r171)
Supplement: Additional data file 4 — Presented is an archive of PyCogent version 1.0 source code and documentation. [file gb-2007-8-8-r171-S4.gz › PyCogent/cogent/evolve/__init__.py]

#!/usr/bin/env python

__all__ = ["best_likelihood", "bootstrap", "likelihood_calculation",
           "likelihood_function", "likelihood_tree", "models",
           "parameter_controller", "predicate", "simulate",
           "substitution_calculation", "substitution_model"]

__author__ = ""
__copyright__ = "Copyright 2007, The Cogent Project"
__credits__ = ["Gavin Huttley", "Peter Maxwell", "Andrew Butterfield",
                    "Rob Knight", "Matthrew Wakefield", "Brett Easton", 
                    "Edward Lang"]
__license__ = "GPL"
__version__ = "1.0"
__maintainer__ = "Gavin Huttley"
__email__ = "gavin.huttley@anu.edu.au"
__status__ = "Production"
