# Supplementary material for: PyCogent: a toolkit for making sense from sequence
Source: Genome Biol. 2007 Aug 21;8(8):R171. doi: 10.1186/gb-2007-8-8-r171 (PMC2375001; doi:10.1186/gb-2007-8-8-r171)
Supplement: Additional data file 4 — Presented is an archive of PyCogent version 1.0 source code and documentation. [file gb-2007-8-8-r171-S4.gz › PyCogent/cogent/evolve/likelihood_calculation.py]

#!/usr/bin/env python
"""This file controls the central function of EVOLVE, the calculation of the log-
likelihood of an alignment given a phylogenetic tree and substitution model.
The likelihood calculation is done according to Felsenstein's 1981 pruning
algorithm. This file contains a Python implementation of that
algorithm and an interface to a more computationally efficient Pyrex
implementation. The two versions are maintained for the purpose of cross-
validating accuracy. The calculations can be performed for tree's that have polytomies
in addition to binary trees.
"""
import numpy
import math
import logging
LOG = logging.getLogger('cogent.evolve')

Float = numpy.core.numerictypes.sctype2char(float)

from cogent.recalculation.definition import CalculationDefn, _FuncDefn, \
        CalcDefn, ProbabilityParamDefn, NonParamDefn, SumDefn, CallDefn, \
        SelectFromDimension, ParallelSumDefn

from cogent.evolve.likelihood_tree import LikelihoodTreeEdge
from cogent.evolve.simulate import argpick
from cogent.maths.markov import SiteClassTransitionMatrix

__author__ = "Peter Maxwell"
__copyright__ = "Copyright 2007, The Cogent Project"
__credits__ = ["Peter Maxwell", "Gavin Huttley"]
__license__ = "GPL"
__version__ = "1.0"
__maintainer__ = "Peter Maxwell"
__email__ = "pm67nz@gmail.com"
__status__ = "Production"

class _PartialLikelihoodDefn(CalculationDefn):
    def setup(self, edge_name):
        self.edge_name = edge_name

class LeafPartialLikelihoodDefn(_PartialLikelihoodDefn):
    name = "sequence"
    def calc(self, lh_tree):
        lh_leaf = lh_tree.getEdge(self.edge_name)
        return lh_leaf.input_likelihoods
    

class PartialLikelihoodProductDefn(_PartialLikelihoodDefn):
    name = "plh"
    recycling = True
    
    def calc(self, recycled_result, lh_edge, *child_likelihoods):
        if recycled_result is None:
            recycled_result = lh_edge.makePartialLikelihoodsArray()
        return lh_edge.sumInputLikelihoodsR(recycled_result, *child_likelihoods)
    

class PartialLikelihoodProductDefnFixedMotif(PartialLikelihoodProductDefn):
    
    def calc(self, recycled_result, fixed_motif, lh_edge, *child_likelihoods):
        if recycled_result is None:
            recycled_result = lh_edge.makePartialLikelihoodsArray()
        result = lh_edge.sumInputLikelihoodsR(
                recycled_result, *child_likelihoods)
        if fixed_motif not in [None, -1]:
            for motif in range(result.shape[-1]):
                if motif != fixed_motif:
                    result[:, motif] = 0.0
        return result
    

class LhtEdgeLookupDefn(CalculationDefn):
    name = 'col_index'
    
    def setup(self, edge_name):
        self.edge_name = edge_name
        # so that it can be found by reconstructAncestralSequences:
        if edge_name == 'root':
            self.name = 'root'
    
    def calc(self, lht):
        return lht.getEdge(self.edge_name)
    

def makePartialLikelihoodDefns(edge, lht, psubs, fixed_motifs):
    kw = {'edge_name':edge.Name}
    
    if edge.istip():
        plh = LeafPartialLikelihoodDefn(lht, **kw)
    else:
        lht_edge = LhtEdgeLookupDefn(lht, **kw)
        children = []
        for child in edge.Children:
            child_plh = makePartialLikelihoodDefns(child, lht, psubs,
                    fixed_motifs)
            psub = SelectFromDimension(psubs, edge=child.Name)
            child_plh = CalcDefn(numpy.inner)(child_plh, psub)
            children.append(child_plh)
        
        if fixed_motifs:
            fixed_motif = SelectFromDimension(
                    fixed_motifs, edge=edge.Name)
            plh = PartialLikelihoodProductDefnFixedMotif(
                    fixed_motif, lht_edge, *children, **kw)
        else:
            plh = PartialLikelihoodProductDefn(lht, *children, **kw)
    
    return plh

def recursive_lht_build(edge, leaves):
    if edge.istip():
        lhe = leaves[edge.Name]
    else:
        lht_children = []
        for child in edge.Children:
            lht = recursive_lht_build(child, leaves)
            lht_children.append(lht)
        lhe = LikelihoodTreeEdge(lht_children, edge_name=edge.Name)
    return lhe

class LikelihoodTreeDefn(CalculationDefn):
    name = 'lht'
    def setup(self, tree):
        self.tree = tree
    
    def calc(self, leaves):
        lht = recursive_lht_build(self.tree, leaves)
        LOG.info('LT root length: %s/%s' % (len(lht.uniq),len(lht.index)))
        return lht
    

class LikelihoodTreeAlignmentSplitterDefn(CalculationDefn):
    name = 'local_lht'
    def calc(self, parallel_context, lht):
        return lht.parallelShare(parallel_context)
    

def makeTotalLogLikelihoodDefn(tree, leaves, psubs, mprobs, bprobs, bin_names,
        locus_names, sites_independent):
    
    fixed_motifs = NonParamDefn('fixed_motif', ['edge'])
    
    lht = LikelihoodTreeDefn(leaves, tree=tree)
    
    # Split up the alignment columns between the available CPUs.
    parallel_context = NonParamDefn('parallel_context')
    lht = LikelihoodTreeAlignmentSplitterDefn(parallel_context, lht)
    
    plh = makePartialLikelihoodDefns(tree, lht, psubs, fixed_motifs)
    
    # After the root partial likelihoods have been calculated it remains to
    # sum over the motifs, local sites, other sites (ie: cpus), bins and loci.
    # The motifs are always done first, but after that it gets complicated.
    # If a bin HMM is being used then the sites from the different CPUs must
    # be interleaved first, otherwise summing over the CPUs is done last to
    # minimise inter-CPU communicaton.
    
    lh = CalcDefn(numpy.inner, name='lh')(plh, mprobs)
    if len(bin_names) > 1:
        if sites_independent:
            site_pattern = CalcDefn(BinnedSiteDistribution, name='bdist')(
                    bprobs)
        else:
            parallel_context = None   # hmm does the gathering over CPUs
            switch = ProbabilityParamDefn('bin_switch', dimensions=['locus'])
            site_pattern = CalcDefn(PatchSiteDistribution, name='bdist')(
                    switch, bprobs)
        blh = CallDefn(site_pattern, lht, name='bindex')
        tll = CallDefn(blh, *selectDefns(lh, 'bin', bin_names),
                **dict(name='tll'))
    else:
        lh = SelectFromDimension(lh, bin=bin_names[0])
        tll = CalcDefn(log_sum_across_sites, name='logsum')(lht, lh)
    
    if len(locus_names) > 1 or parallel_context is None:
        # "or parallel_context is None" only because SelectFromDimension
        # currently has no .makeParamController() method.
        tll = SumDefn(
            *[SelectFromDimension(tll, locus=locus) for locus in locus_names])
    else:
        tll = SelectFromDimension(tll, locus=locus_names[0])
    
    if parallel_context is not None:
        tll = ParallelSumDefn(parallel_context, tll)
    
    return tll

def selectDefns(arg, dimension, categories):
    return [SelectFromDimension(arg, **{dimension:cat}) for cat in categories]

def log_sum_across_sites(root, root_lh):
    return root.getLogSumAcrossSites(root_lh)

class BinnedSiteDistribution(object):
    def __init__(self, bprobs):
        self.bprobs = bprobs
    
    def getWeightedSumLh(self, lhs):
        result = numpy.zeros(lhs[0].shape, lhs[0].dtype.char)
        temp = numpy.empty(result.shape, result.dtype.char)
        for (bprob, lh) in zip(self.bprobs, lhs):
            temp[:] = lh
            temp *= bprob
            result += temp
        return result
    
    def __call__(self, root):
        return BinnedLikelihood(self, root)
    
    def emit(self, length, random_series):
        result = numpy.zeros([length], int)
        for i in range(length):
            result[i] = argpick(self.bprobs, random_series)
        return result
    

class PatchSiteDistribution(object):
    def __init__(self, switch, bprobs):
        half = len(bprobs) // 2
        self.alloc = [0] * half + [1] * (len(bprobs)-half)
        
        pprobs = numpy.zeros([max(self.alloc)+1], Float)
        for (b,p) in zip(self.alloc, bprobs):
            pprobs[b] += p
        
        self.bprobs = [p/pprobs[self.alloc[i]] for (i,p) in enumerate(bprobs)]
        self.transition_matrix = SiteClassTransitionMatrix(switch, pprobs)
    
    def getWeightedSumLhs(self, lhs):
        result = numpy.zeros((2,)+lhs[0].shape, lhs[0].dtype.char)
        temp = numpy.empty(lhs[0].shape, result.dtype.char)
        for (patch, weight, lh) in zip(self.alloc, self.bprobs, lhs):
            temp[:] = lh
            temp *= weight
            result[patch] += temp
        return result
    
    def __call__(self, root):
        return SiteHmm(self, root)
    
    def emit(self, length, random_series):
        bprobs = [[p for (patch,p) in zip(self.alloc, self.bprobs) if patch==a]
            for a in [0,1]]
        source = self.transition_matrix.emit(random_series)
        result = numpy.zeros([length], int)
        for i in range(length):
            patch = source.next() - 1
            result[i] = argpick(bprobs[patch], random_series)
        return result
    

class BinnedLikelihood(object):
    def __init__(self, distrib, root):
        self.distrib = distrib
        self.root = root
    
    def __call__(self, *lhs):
        result = self.distrib.getWeightedSumLh(lhs)
        return self.root.getLogSumAcrossSites(result)
    
    def _getPosteriorLikelihoods(self, *lhs):
        # A bins x site array of likelihoods
        assert len(lhs) == len(self.distrib.bprobs)
        result = numpy.array(
            [b*self.root.getFullLengthLikelihoods(p)
            for (b,p) in zip(self.distrib.bprobs, lhs)])
        return result
    
    def getPosteriorProbs(self, *lhs):
        # posterior bin probs, not motif probs
        lhs = self._getPosteriorLikelihoods(*lhs)
        return lhs / numpy.sum(lhs, axis=0)
    
    def getFullLengthLikelihoods(self, *lhs):
        lhs = self._getPosteriorLikelihoods(*lhs)
        return numpy.sum(lhs, axis=0)  # Sum over bins
    

class SiteHmm(object):
    def __init__(self, distrib, root):
        self.root = root
        self.distrib = distrib
    
    def __call__(self, *lhs):
        plhs = self.distrib.getWeightedSumLhs(lhs)
        plhs = numpy.ascontiguousarray(numpy.transpose(plhs))
        matrix = self.distrib.transition_matrix
        return self.root.logDotReduce(
            matrix.StationaryProbs, matrix.Matrix, plhs)
    
    def getPosteriorProbs(self, *lhs):
        plhs = []
        for lh in self.distrib.getWeightedSumLhs(lhs):
            plh = self.root.getFullLengthLikelihoods(lh)
            plhs.append(plh)
        plhs = numpy.transpose(plhs)
        pprobs = self.distrib.transition_matrix.getPosteriorProbs(plhs)
        pprobs = numpy.array(numpy.transpose(pprobs))
        
        lhs = numpy.array(lhs)
        blhs = lhs / numpy.sum(lhs, axis=0)
        blhs = numpy.array(
            [b * self.root.getFullLengthLikelihoods(p)
            for (b,p) in zip(self.distrib.bprobs, blhs)])
        
        binsum = numpy.zeros(pprobs.shape, Float)
        for (patch, data) in zip(self.distrib.alloc, blhs):
            binsum[patch] += data
        
        for (patch, data) in zip(self.distrib.alloc, blhs):
            data *= pprobs[patch] / binsum[patch]
        
        return blhs
    
