# Supplementary material for: PyCogent: a toolkit for making sense from sequence
Source: Genome Biol. 2007 Aug 21;8(8):R171. doi: 10.1186/gb-2007-8-8-r171 (PMC2375001; doi:10.1186/gb-2007-8-8-r171)
Supplement: Additional data file 4 — Presented is an archive of PyCogent version 1.0 source code and documentation. [file gb-2007-8-8-r171-S4.gz › PyCogent/cogent/format/__init__.py]

#!/usr/bin/env python
"""Package cogent.format: provides modules for writing specific file formats.

Currently provides:
    mage: writers for the MAGE 3D visualization program
    xml:  xml base class
    file: general functions to read and write files
"""
__all__ = ['alignment', 'fasta', 'mage', 'nexus', 'pdb_color', 'phylip', 
           'table']

__author__ = ""
__copyright__ = "Copyright 2007, The Cogent Project"
__credits__ = ["Jeremy Widmann", "Gavin Huttley", "Matthew Wakefield",
                    "Rob Knight", "Sandra Smit", "Peter Maxwell"]
__license__ = "GPL"
__version__ = "1.0"
__maintainer__ = "Gavin Huttley"
__email__ = "gavin.huttley@anu.edu.au"
__status__ = "Production"
