# Supplementary material for: PyCogent: a toolkit for making sense from sequence
Source: Genome Biol. 2007 Aug 21;8(8):R171. doi: 10.1186/gb-2007-8-8-r171 (PMC2375001; doi:10.1186/gb-2007-8-8-r171)
Supplement: Additional data file 4 — Presented is an archive of PyCogent version 1.0 source code and documentation. [file gb-2007-8-8-r171-S4.gz › PyCogent/cogent/format/nexus.py]

#!/usr/bin/env python

__author__ = "Gavin Huttley"
__copyright__ = "Copyright 2007, The Cogent Project"
__credits__ = ["Gavin Huttley"]
__license__ = "GPL"
__version__ = "1.0"
__maintainer__ = "Gavin Huttley"
__email__ = "gavin.huttley@anu.edu.au"
__status__ = "Production"

def nexus_from_alignment(aln, seq_type, interleave_len=50):
    """returns a nexus formatted string
    
    Arguments:
        - seq_type: dna, rna, or protein
        - interleave_len: the line width"""
    if aln.isRagged():
        raise ValueError, "Sequences in alignment are not all the same " +\
                          "length. Cannot generate NEXUS format."
    num_seq = len(aln.Seqs)
    if not aln or not num_seq:
        return ""
    aln_len = aln.SeqLen
    nexus_out = ["#NEXUS\n\nbegin data;"]
    nexus_out.append("    dimensions ntax=%d nchar=%d;" % (num_seq,
                                                     aln_len))
    nexus_out.append("    format datatype=%s interleave=yes missing=? " % \
                                                    seq_type + "gap=-;")
    nexus_out.append("    matrix")
    cur_ix = 0
    while cur_ix < aln_len:
        nexus_out.extend(["    %s    %s" % (x, y[cur_ix:cur_ix + \
            interleave_len]) for x, y in aln.NamedSeqs.items()])
        nexus_out.append("")
        cur_ix += interleave_len
    nexus_out.append("    ;\nend;")
    
    return '\n'.join(nexus_out)
