# Supplementary material for: PyCogent: a toolkit for making sense from sequence
Source: Genome Biol. 2007 Aug 21;8(8):R171. doi: 10.1186/gb-2007-8-8-r171 (PMC2375001; doi:10.1186/gb-2007-8-8-r171)
Supplement: Additional data file 4 — Presented is an archive of PyCogent version 1.0 source code and documentation. [file gb-2007-8-8-r171-S4.gz › PyCogent/cogent/format/pdb_color.py]

#!/usr/bin/env python
from __future__ import division
from cogent.app.muscle import muscle_seqs
from cogent.app.util import get_tmp_filename
from cogent.parse.fasta import MinimalFastaParser
from numpy import array

__author__ = "Rob Knight"
__copyright__ = "Copyright 2007, The Cogent Project"
__credits__ = ["Rob Knight", "Gavin Huttley"]
__license__ = "GPL"
__version__ = "1.0"
__maintainer__ = "Rob Knight"
__email__ = "rob@spot.colorado.edu"
__status__ = "Production"

three_to_one = {'ALA':'A','CYS':'C','ASP':'D','GLU':'E', 'PHE':'F', 'GLY':'G',
    'HIS':'H','ILE':'I','LYS':'K','LEU':'L','MET':'M','ASN':'N','PRO':'P',
    'GLN':'Q','ARG':'R','SER':'S','THR':'T','SEC':'U','VAL':'V','TRP':'W',
    'TYR':'Y'}

def get_aligned_muscle(seq1,seq2):
    """Returns aligned sequences and frac_same using MUSCLE.

        THis needs to be moved to the muscle app controller
    """
    outname = get_tmp_filename()
    res = muscle_seqs([seq1,seq2], add_seq_names=True, WorkingDir="/tmp", out_filename=outname)
    #raise ValueError,  res['StdErr'].read()
    #raise ValueError, res
    seq1_aligned,seq2_aligned =list(MinimalFastaParser(res['MuscleOut'].read()))
    res.cleanUp()
    del(res)
    seq1_aligned = seq1_aligned[1][1:]
    seq2_aligned = seq2_aligned[1][1:]
    frac_same = (array(seq1_aligned, 'c') == array(seq2_aligned, 'c')).sum(0)\
            / min(len(seq1), len(seq2))
    
    return seq1_aligned,seq2_aligned,frac_same

def get_chains(lines):
    """From list of lines in pdb records, returns dict of {chain:{pos:residue}}.

    Keeps original 1-based numbering. All residues will be returned.
    """
    chains = {}
    last_resnum = None
    for line in lines:
        #skip if not an atom line
        if not line.startswith('ATOM'):
            continue
        residue = line[17:20].strip()
        chain = line[21].strip()
        resnum = int(line[22:26])
            
        if chain not in chains:
            chains[chain] = []
        curr_chain = chains[chain]
        if resnum != last_resnum:
            curr_chain.append((resnum,residue))
        last_resnum = resnum
    return chains


def ungapped_to_pdb_numbers(chain_list):
    """From a chain list, map seq position -> res number."""
    return dict(enumerate([i[0]for i in chain_list]))

def chains_to_seqs(chains):
    """Returns sequences as an array of chars for each chain.
    
    Will concatenate all the residues that exist; it's the job of alignment
    or similar to align it with other seqs. Can get numbering 
    """
    result = {}
    chain_to_seq_type = {}
    for chain_id, residues in chains.items():

        curr_seq = []

        for res_id, seq in residues:
            seq = seq.strip()
            if len(seq) == 1:
                curr_seq.append(seq)
            else:
                curr_seq.append(three_to_one.get(seq, '?'))
        seq_type = None
        if seq in three_to_one:
            seq_type = 'Protein'
        else:
            seq_type = 'Nucleotide'
        result[chain_id] = ''.join(curr_seq)
        chain_to_seq_type[chain_id]=seq_type
    return result, chain_to_seq_type

def get_best_muscle_hits(subject_seq, query_aln,threshold,use_shorter=True):
    """Returns subset of query_aln with alignment scores above threshold.
    
        - subject_seq is sequence aligned against query_aln seqs.
        - query_aln is dict or Alignment object with candidate seqs to be
        aligned with subject_seq.
        - threshold is an alignment score (fraction shared aligned length)
        which returned seqs must be above when aligned w/ subject_seq.
        - use_shorter (default=True) is to decide whether to use the length
        of the shorter sequence to calculate the alignment score.
    """
    keep={}
    #best = 0
    for query_label, query_seq in query_aln.items():
        subject_aligned, query_aligned, frac_same = \
            get_aligned_muscle(subject_seq,query_seq)
        #if frac_same > best:
        if frac_same > threshold: 
            keep[query_label]=query_seq
            #best=frac_same
    return keep

def get_matching_chains(subject_seq, pdb_lines,\
    subject_type='Protein',threshold=0.8):
    """Returns PDB chains that match subject_seq.
    
        - subject_seq must be a sequence string.
        - pdb_lines must be a list of lines from a PDB record.
        - subject_type must be the type of sequence that subject_seq is.  This
        is used to build blast database.
    """
    #Get PDB sequence info
    chains = get_chains(pdb_lines)
    #Get pdb numbering
    ungapped_to_pdb = {}
    for k,v in chains.items():
        ungapped_to_pdb[k]=ungapped_to_pdb_numbers(v)
    #Get pdb alignment and sequence types
    pdb_aln, pdb_types = chains_to_seqs(chains)
    
    #Get only sequences of subject_type
    pdb_matching = \
        dict([(k,pdb_aln[k]) for k,v in pdb_types.items() if v == subject_type])
    
    #if there is more than one chain in pdb_matching
    if len(pdb_matching) > 1:
        #Get best hits using MUSCLE.
        pdb_matching = \
            get_best_muscle_hits(subject_seq, pdb_matching, threshold)
    
    return pdb_matching, ungapped_to_pdb

def align_subject_to_pdb(subject_seq, pdb_matching):
    """Returns pairwise aligned subject_seq and pdb_matching alignment.
    
        - result will be a dict:
            {pdb_chain:(aligned_subject, aligned_pdb)}
    """
    result = {}
    for pdb_chain, pdb_seq in pdb_matching.items():
        subject_aligned, pdb_aligned,frac_same = \
            get_aligned_muscle(subject_seq, pdb_seq)
        result[pdb_chain]=(subject_aligned,pdb_aligned)
    
    return result


#####The following code must be in the .pml script:####

def make_color_list(colors, prefix="color_"):
    """Makes list of colors, sequentially numbered after prefix."""
    return [(prefix+str(i+1), color) for i, color in enumerate(colors)]

def set_color_list(color_list):
    """Uses cmd to set all the items in a list of colors as named colors."""
    for name, color in color_list:
        cmd.set_color(name, color)

def set_seq_colors(colors, indices, chain_id):
    """Takes list of colors same length as seq, index mapping, and chain id."""
    for i, color in enumerate(colors):
        idx = indices[i].split('+')
        for block in iterate_blocks(idx):
            curr = '+'.join(block)
            cmd.color(color, "chain %s and resi %s" % (chain_id, curr))

def set_show_shapes(indices, chain_id, shape="sticks"):
    """Takes list of indices and a chain id and sets to shape.
    """
    for block in iterate_blocks(indices):
        str_indices = '+'.join(map(str,block))
        cmd.show(shape,"chain %s and resi %s" % (chain_id, str_indices))
    

#pymol coloring functions string:
PYMOL_FUNCTION_STRING = \
'''
def iterate_blocks(seq, max_len=100):
    """Yields successive blocks up to max_len from seq."""
    curr = 0
    while curr < len(seq):
        yield seq[curr:curr+max_len]
        curr += max_len

def make_color_list(colors, prefix="color_"):
    """Makes list of colors, sequentially numbered after prefix."""
    return [(prefix+str(i+1), color) for i, color in enumerate(colors)]

def set_color_list(color_list):
    """Uses cmd to set all the items in a list of colors as named colors."""
    for name, color in color_list:
        cmd.set_color(name, color)

def set_seq_colors(colors, indices, chain_id):
    """Takes list of colors same length as seq, index mapping, and chain id."""
    for i, color in enumerate(colors):
        idx = indices[i].split('+')
        for block in iterate_blocks(idx):
            curr = '+'.join(block)
            cmd.color(color, "chain %s and resi %s" % (chain_id, curr))

def set_show_shapes(indices, chain_id, shape="sticks"):
    """Takes list of indices and a chain id and sets to shape.
    """
    str_indices = "+".join(map(str,indices))
    cmd.show(shape,"chain %s and resi %s" % (chain_id, str_indices))

'''

MAIN_FUNCTION_STRING = \
'''
cmd.hide()
cmd.show("cartoon")
cmd.color("white")
    
'''
        
