# Supplementary material for: PyCogent: a toolkit for making sense from sequence
Source: Genome Biol. 2007 Aug 21;8(8):R171. doi: 10.1186/gb-2007-8-8-r171 (PMC2375001; doi:10.1186/gb-2007-8-8-r171)
Supplement: Additional data file 4 — Presented is an archive of PyCogent version 1.0 source code and documentation. [file gb-2007-8-8-r171-S4.gz › PyCogent/cogent/format/table.py]

#!/usr/bin/env python
"""
Tool for creating tables and representing them as text, or writing to file for
import into other packages. These classes still under development.

Current formats include restructured text (keyed by 'rest'), latex, html,
columns separated by a provided string, and a simple text format.
"""
import textwrap

__author__ = "Gavin Huttley"
__copyright__ = "Copyright 2007, The Cogent Project"
__credits__ = ["Gavin Huttley", "Peter Maxwell", "Matthew Wakefield",
                    "Jeremy Widmann"]
__license__ = "GPL"
__version__ = "1.0"
__maintainer__ = "Gavin Huttley"
__email__ = "gavin.huttley@anu.edu.au"
__status__ = "Production"

def _merged_cell_text_wrap(text, max_line_length, space):
    """ left justify wraps text into multiple rows"""
    max_line_width = max_line_length - (2 * space)
    if len(text) < max_line_length:
        return [text]
    buffer = ' ' * space
    wrapped = textwrap.wrap(text, width=max_line_width,
                    initial_indent = buffer, subsequent_indent = buffer)
    wrapped = ["%s" % line.ljust(max_line_width + 2*space) for line in wrapped]
    return wrapped

def html(text, **kwargs):
    """Returns the text as html."""
    from docutils.core import publish_string
    # assuming run from the correct directory
    return publish_string(source=text, writer_name='html', **kwargs)

def latex(rows, header=None, caption=None, justify=None, label=None, position = None):
    """Returns the text a LaTeX longtable.
    
    Arguments:
        - header: table header
        - position: table page position, default is here, top separate page
        - justify: column justification, default is right aligned.
        - caption: Table legend
        - label: for cross referencing"""
    
    if not justify:
        numcols = [len(header), len(rows[0])][not header]
        justify = "r" * numcols
    
    justify = "{ %s }" % " ".join(list(justify))
    if header:
        header = "%s \\\\" % " & ".join([r"\bf{%s}" % head.strip() for head in header])
    rows = ["%s \\\\" % " & ".join(row) for row in rows]
    
    table_format = [r"\begin{longtable}[%s]%s" % (position or "htp!", justify)]
    table_format.append(r"\hline")
    table_format.append(header)
    table_format.append(r"\hline")
    table_format.append(r"\hline")
    table_format += rows
    table_format.append(r"\hline")
    if caption:
        table_format.append(r"\caption{%s}" % caption)
    if label:
        table_format.append(r"\label{%s}" % label)
    table_format.append(r"\end{longtable}")
    
    return "\n".join(table_format)

def simpleFormat(header, formatted_table, title = None, legend = None, max_width = 1e100, identifiers = None, borders = True, space = 2):
    """Returns a table in a simple text format.
    
    Arguments:
        - header: series with column headings
        - formatted_table: a two dimensional structure (list/tuple) of strings
          previously formatted to the same width within a column.
        - title: optional table title
        - legend: optional table legend
        - max_width: forces wrapping of table onto successive lines if its'
          width exceeds that specified
        - identifiers: column index for the last column that uniquely identify
          rows. Required if table width exceeds max_width.
        - borders: whether to display borders.
        - space: minimum number of spaces between columns.
    """
    table = []
    if title:
        table.append(title)
    
    try:
        space = " " * space
    except TypeError:
        pass
    
    # if we are to split the table, creating sub tables, determine
    # the boundaries
    if len(space.join(header)) > max_width:
        if not identifiers:
            identifiers = 0
        # having determined the maximum string lengths we now need to
        # produce subtables of width <= max_width
        col_widths = [len(head) for head in header]
        sep = len(space)
        min_length = sep * (identifiers - 1) + \
                     sum(col_widths[: identifiers])
        
        if min_length > max_width:
            raise RuntimeError, "Maximum width too small for identifiers"
        
        begin, width = identifiers, min_length
        
        subtable_boundaries = []
        for i in range(begin, len(header)):
            width += col_widths[i] + sep
            if width > max_width:
                subtable_boundaries.append((begin, i,
                                            width - col_widths[i] - sep))
                width = min_length + col_widths[i] + sep
                begin = i
        
        # add the last sub-table
        subtable_boundaries.append((begin, len(header), width))
        # generate the table
        for start, end, width in subtable_boundaries:
            if start > identifiers: # we are doing a sub-table
                table.append("continued: %s" % title)
            
            table.append("=" * width)
            subhead = [space.join(header[:identifiers]),
                    space.join(header[start: end])]
            table.append(space.join(subhead))
            table.append("-" * width)
            for row in formatted_table:
                row = [space.join(row[:identifiers]),
                        space.join(row[start: end])]
                table.append(space.join(row))
            
            table.append("-" * width + "\n")
    # create the table as a list of correctly formatted strings
    else:
        header = space.join(header)
        length_head = len(header)
        if borders:
            table.append('=' * length_head)
            table.append(header)
            table.append('-' * length_head)
        else:
            table.append(header)
        
        for row in formatted_table:
            table.append(space.join(row))
        
        if borders:
            table.append('-' * length_head)
    
    # add the legend, wrapped to the table widths
    if legend:
        wrapped = _merged_cell_text_wrap(legend, max_width, 0)
        table += wrapped
    
    return '\n'.join(table)

def gridTableFormat(header, formatted_table, title = None, legend = None):
    """Returns a table in restructured text grid format.
    
    Arguments:
        - header: series with column headings
        - formatted_table: a two dimensional structure (list/tuple) of strings
          previously formatted to the same width within a column.
        - title: optional table title
        - legend: optional table legend
    """
    space = 2
    # make the delineators
    row_delineate = []
    heading_delineate = []
    col_widths = [len(col) for col in header]
    for width in col_widths:
        row_delineate.append('-' * width)
        heading_delineate.append('=' * width)
    
    row_delineate = '+-' + '-+-'.join(row_delineate) + '-+'
    heading_delineate = '+=' + '=+='.join(heading_delineate) + '=+'
    contiguous_delineator = '+' + '-' * (len(row_delineate) - 2) + '+'
    
    table = []
    
    # insert the title
    if title:
        table.append(contiguous_delineator)
        if len(title) > len(row_delineate) - 2:
            wrapped = _merged_cell_text_wrap(title,
                                            len(contiguous_delineator) - 2,
                                            space)
            for wdex, line in enumerate(wrapped):
                wrapped[wdex] = '|' + line + '|'
            
            table += wrapped
        else:
            centered = title.center(len(row_delineate) - 2)
            table.append('|' + centered + '|')
    
    # insert the heading row
    table.append(row_delineate)
    table.append('| ' + ' | '.join(header) + ' |')
    table.append(heading_delineate)
    
    # concatenate the rows, separating by delineators
    for row in formatted_table:
        table.append('| ' + ' | '.join(row) + ' |')
        table.append(row_delineate)
    
    if legend:
        if len(legend) > len(row_delineate) - 2:
            wrapped = _merged_cell_text_wrap(legend,
                                            len(contiguous_delineator) - 2,
                                            space)
            for wdex, line in enumerate(wrapped):
                wrapped[wdex] = '|' + line + '|'
            
            table += wrapped
        else:
            ljust = legend.ljust(len(row_delineate) - 3)
            table.append('| ' + ljust + '|')
        
        table.append(contiguous_delineator)
    
    return '\n'.join(table)

def separatorFormat(header, formatted_table, title = None, legend = None, sep = None):
    """Returns a table with column entries separated by a delimiter. If an entry
    contains the sep character, that entry is put in quotes. Also, title and
    legends (if provided) are forced to a single line and all words forced to
    single spaces.
    
    Arguments:
        - header: series with column headings
        - formatted_table: a two dimensional structure (list/tuple) of strings
          previously formatted to the same width within a column.
        - sep: character to separate column entries (eg tab - \t, or comma)
        - title: optional table title
        - legend: optional table legend
    """
    if sep is None:
        raise RuntimeError, "no separator provided"
    
    if title:
        title = " ".join(" ".join(title.splitlines()).split())
    
    if legend:
        legend = " ".join(" ".join(legend.splitlines()).split())
    
    new_table = [sep.join(header)]
    for row in formatted_table:
        for cdex, cell in enumerate(row):
            if sep in cell:
                row[cdex] = '"%s"' % cell
    
    new_table += [sep.join(row) for row in formatted_table]
    
    table = '\n'.join(new_table)
    # add the title to top of list
    if title:
        table = '\n'.join([title, table])
    if legend:
        table = '\n'.join([table, legend])
    
    return table

def FormatFields(formats):
    """Formats row fields by index.
    Arguments:
        - formats: a series consisting of index,formatter callable pairs,
          eg [(0, "'%s'"), (4, '%.4f')]. All non-specified columns are
          formatted as strings."""
    index_format = []
    def callable(line, index_format = index_format):
        if not index_format:
            index_format = ["%s" for index in range(len(line))]
            for index, format in formats:
                    index_format[index] = format
        formatted = [index_format[i] % line[i] for i in range(len(line))]
        return formatted
    
    return callable

def SeparatorFormatWriter(formatter = None, ignore = None, sep=","):
    """Returns a writer for a delimited tabular file. The writer has a
    has_header argument which ignores the formatter for a header line. Default
    format is string. Does not currently handle Titles or Legends.
    
    Arguments:
    - formatter: a callable that returns a correctly formatted line.
    - ignore: lines for which ignore returns True are ignored
    - sep: the delimiter deparating fields."""
    formatter = formatter or []
    def callable(lines, formatter = formatter, has_header=False):
        if not formatter:
            formatter = FormatFields([(i, "%s") for i in range(len(lines[0]))])
        header_done = None
        for line in lines:
            if has_header and not header_done:
                formatted = sep.join(["%s" % field for field in line])
                header_done = True
            else:
                formatted = sep.join(formatter(line))
            yield formatted
    
    return callable

def asReportlabTable(header, formatted_table, total_width=476, table_style = None):
    """Returns a reportlab table instance.
    
    Arguments:
        - header: series with column headings
        - formatted_table: a two dimensional structure (list/tuple) of strings
          previously formatted to the same width within a column.
        - total_width: table width
        - table_style: reportlab compliant table style settings.
    """
    from reportlab.platypus import Table as reportlabTable
    from reportlab.lib import colors
    if not table_style:
        table_style = [('GRID', (0,0), (-1,-1), 0.5, colors.grey),
                       ('BOX', (0,0), (-1,-1), 0.5, colors.black),
                       ('BACKGROUND', (0,0), (-1,0), colors.lightgrey),
                       ('VALIGN', (0,0), (-1,-1), 'MIDDLE'),]
    formatted_table = formatted_table[:]
    header = header[:]
    formatted_table.insert(0, header)
    return reportlabTable(formatted_table, total_width/len(formatted_table[0]),
                            style = table_style)

def drawToPDF(header, formatted_table, filename, pagesize=(595,792), *args, **kw):
    """Writes the table to a pdf file
    Arguments:
        - header: series with column headings
        - formatted_table: a two dimensional structure (list/tuple) of strings
          previously formatted to the same width within a column.
        - filename: the name of the file or a file object
        - pagesize: a tuple of the page dimentions (in points) Default is A4
        - columns: the number of columns of feature / representation pairs"""
    
    from reportlab.platypus import SimpleDocTemplate
    doc = SimpleDocTemplate(filename, leftMargin=10, rightMargin=10,
                            pagesize=pagesize)
    doc.build([asReportlabTable(header, formatted_table, pagesize[0]*0.8, *args,
                            **kw)])


def formattedCells(rows, header = None, digits=4, column_templates = None, missing_data = ''):
    """Return rows with each columns cells formatted as an equal length
    string.
    
    Arguments:
        - row: the series of table rows
        - header: optional header
        - digits: number of decimal places. Can be overridden by following.
        - column_templates: specific format templates for each column.
        - missing_data: default cell value.
    """
    if not header:
        num_col = max([len(row) for row in rows])
        header = [''] * num_col
    else:
        num_col = len(header)
    
    col_widths = [len(col) for col in header]
    num_row = len(rows)
    column_templates = column_templates or {}
    
    float_template = '%%.%df' % digits
    # if we have column templates, we use those, otherwise we adaptively
    # apply str/num format
    matrix = []
    for row in rows:
        formatted = []
        for cdex, col_head in enumerate(header):
            try:
                entry = row[cdex]
            except IndexError:
                entry = '%s' % missing_data
            else:
                if not entry and not \
                (isinstance(entry, float) or isinstance(entry, int)):
                    entry = '%s' % missing_data
            
            # attempt formatting
            if col_head in column_templates:
                try: # for functions
                    entry = column_templates[col_head](entry)
                except TypeError:
                    entry = column_templates[col_head] % entry
            elif isinstance(entry, float):
                entry = float_template % float(entry)
            else: # for any other python object
                entry = '%s' % entry
            
            formatted.append(entry)
            col_widths[cdex] = max(col_widths[cdex], len(entry))
        matrix.append(formatted)
    
    # now normalise all cell entries to max column widths
    new_header = [header[i].rjust(col_widths[i]) for i in range(num_col)]
    for row in matrix:
        for cdex in range(num_col):
            row[cdex] = row[cdex].rjust(col_widths[cdex])
    
    return new_header, matrix

def phylipMatrix(rows, names):
    """Return as a distance matrix in phylip's matrix format."""
    # phylip compatible format is num taxa starting at col 4
    # rows start with taxa names, length 8
    # distances start at 13th col, 2 spaces between each col wrapped
    # at 75th col
    # follow on dists start at col 3
    # outputs a square matrix
    
    def new_name(names, oldname):
        # the name has to be unique in that number, the best way to ensure that
        # is to determine the number and revise the existing name so it has a
        # int as its end portion
        num = len(names)
        max_num_digits = len(str(num))
        assert max_num_digits < 10, "can't create a unique name for %s" % oldname
        name_base = oldname[:10 - max_num_digits]
        newname = None
        for i in range(max_num_digits):
            trial_name = "%s%s" % (name_base, i)
            if not trial_name in names:
                newname = trial_name
                break
        
        if not newname:
            raise RuntimeError, "Can't create a unique name for %s" % oldname
        else:
            print 'WARN: Seqname %s changed to %s' % (oldname, newname)
        return newname
    
    def append_species(name, formatted_dists, mat_breaks):
        rows = []
        name = name.ljust(12)
        
        # format the distances first
        for i in range(len(mat_breaks)):
            if i == len(mat_breaks):
                break
            start = mat_breaks[i]
            try:
                end = mat_breaks[i + 1]
            except IndexError:
                end = len(formatted_dists)
            prefix = ['', '  '][i > 0]
            rows.append("%s%s" % (prefix, "  ".join(formatted_dists[start: end])))
        # mod first row of formatted_dists
        rows[0] = "%s%s" % (name.ljust(12), rows[0])
        return rows
    
    
    # number of seqs
    numseqs = len(names)
    
    # determine wrapped table boundaries, if any
    prefix = 13
    mat_breaks = [0]
    line_len = 75 # for the first block
    col_widths = [len(col) for col in rows[0]]
    for i in range(numseqs):
        num_cols = i - mat_breaks[-1]
        if prefix + 2 * num_cols + sum(col_widths[mat_breaks[-1]: i]) > line_len:
            prefix = 3
            line_len = 73
            mat_breaks.append(i)
    
    # build the formatted distance matrix
    dmat = ['   %d' % numseqs]
    for i in range(numseqs):
        name = names[i].strip() # we determine white space
        if len(name) > 10:
            name = new_name(names, name)
        dmat += append_species(name, rows[i], mat_breaks)
    
    return "\n".join(dmat)
