# Supplementary material for: PyCogent: a toolkit for making sense from sequence
Source: Genome Biol. 2007 Aug 21;8(8):R171. doi: 10.1186/gb-2007-8-8-r171 (PMC2375001; doi:10.1186/gb-2007-8-8-r171)
Supplement: Additional data file 4 — Presented is an archive of PyCogent version 1.0 source code and documentation. [file gb-2007-8-8-r171-S4.gz › PyCogent/cogent/maths/__init__.py]

#!/usr/bin/env python

__all__ = ['_fpconst',
           'function_optimisation',
           'geometry',
           'markov',
           'matrix_exponentiation',
           'matrix_logarithm',
           'optimiser',
           'optimisers',
           'scipy_optimisers',
           'scipy_optimize',
           'simannealingoptimiser',
           'solve',
           'svd']


__author__ = ""
__copyright__ = "Copyright 2007, The Cogent Project"
__credits__ = ["Gavin Huttley", "Peter Maxwell", "Matthew Wakefield",
                    "Rob Knight", "Edward Lang", "Sandra Smit"]
__license__ = "GPL"
__version__ = "1.0"
__maintainer__ = "Gavin Huttley"
__email__ = "gavin.huttley@anu.edu.au"
__status__ = "Production"
