# Supplementary material for: PyCogent: a toolkit for making sense from sequence
Source: Genome Biol. 2007 Aug 21;8(8):R171. doi: 10.1186/gb-2007-8-8-r171 (PMC2375001; doi:10.1186/gb-2007-8-8-r171)
Supplement: Additional data file 4 — Presented is an archive of PyCogent version 1.0 source code and documentation. [file gb-2007-8-8-r171-S4.gz › PyCogent/cogent/maths/_fpconst.py]

#!/usr/bin/env python
"""Utilities for handling IEEE 754 floating point special values

This python module implements constants and functions for working with
IEEE754 double-precision special values.  It provides constants for
Not-a-Number (NaN), Positive Infinity (PosInf), and Negative Infinity
(NegInf), as well as functions to test for these values.

The code is implemented in pure python by taking advantage of the
'struct' standard module. Care has been taken to generate proper
results on both big-endian and little-endian machines. Some efficiency
could be gained by translating the core routines into C.

See <http://babbage.cs.qc.edu/courses/cs341/IEEE-754references.html>
for reference material on the IEEE 754 floating point standard.

Further information on this package is available at
<http://www.analytics.washington.edu/statcomp/projects/rzope/fpconst/>.

------------------------------------------------------------------
Author:    Gregory R. Warnes <Gregory.R.Warnes@Pfizer.com>
Date:      2005-02-24
Version:   0.7.2
Copyright: (c) 2003-2005 Pfizer, Licensed to PSF under a Contributor Agreement
License:   Licensed under the Apache License, Version 2.0 (the"License");
       you may not use this file except in compliance with the License.
       You may obtain a copy of the License at
           
           http://www.apache.org/licenses/LICENSE-2.0
       
       Unless required by applicable law or agreed to in
       writing, software distributed under the License is
       distributed on an "AS IS" BASIS, WITHOUT WARRANTIES OR
       CONDITIONS OF ANY KIND, either express or implied.  See
       the License for the specific language governing
       permissions and limitations under the License.
------------------------------------------------------------------
"""
import struct, operator

__author__ = "Gregory R. Warnes"
__copyright__ = "2003 Pfizer, Inc"
__credits__ = ["Gregory R. Warnes"]
__license__ = "Apache 2.0"
__version__ = "0.7.2"
__maintainer__ = "Gregory R. Warnes"
__email__ = "Gregory.R.Warnes@Pfizer.com"
__status__ = "Production"

ident = "$Id: fpconst.py,v 1.16 2005/02/24 17:42:03 warnes Exp $"

# check endianess
_big_endian = struct.pack('i',1)[0] != '\x01'

# and define appropriate constants
if(_big_endian):
    NaN    = struct.unpack('d', '\x7F\xF8\x00\x00\x00\x00\x00\x00')[0]
    PosInf = struct.unpack('d', '\x7F\xF0\x00\x00\x00\x00\x00\x00')[0]
    NegInf = -PosInf
else:
    NaN    = struct.unpack('d', '\x00\x00\x00\x00\x00\x00\xf8\xff')[0]
    PosInf = struct.unpack('d', '\x00\x00\x00\x00\x00\x00\xf0\x7f')[0]
    NegInf = -PosInf

def _double_as_bytes(dval):
    "Use struct.unpack to decode a double precision float into eight bytes"
    tmp = list(struct.unpack('8B',struct.pack('d', dval)))
    if not _big_endian:
        tmp.reverse()
    return tmp

##
## Functions to extract components of the IEEE 754 floating point format
##

def _sign(dval):
    "Extract the sign bit from a double-precision floating point value"
    bb = _double_as_bytes(dval)
    return bb[0] >> 7 & 0x01

def _exponent(dval):
    """Extract the exponentent bits from a double-precision floating
    point value.
    
    Note that for normalized values, the exponent bits have an offset
    of 1023. As a consequence, the actual exponentent is obtained
    by subtracting 1023 from the value returned by this function
    """
    bb = _double_as_bytes(dval)
    return (bb[0] << 4 | bb[1] >> 4) & 0x7ff

def _mantissa(dval):
    """Extract the _mantissa bits from a double-precision floating
    point value."""
    
    bb = _double_as_bytes(dval)
    mantissa =  bb[1] & 0x0f << 48
    mantissa += bb[2] << 40
    mantissa += bb[3] << 32
    mantissa += bb[4]
    return mantissa

def _zero_mantissa(dval):
    """Determine whether the mantissa bits of the given double are all
    zero."""
    bb = _double_as_bytes(dval)
    return ((bb[1] & 0x0f) | reduce(operator.or_, bb[2:])) == 0

##
## Functions to test for IEEE 754 special values
##

def isNaN(value):
    "Determine if the argument is a IEEE 754 NaN (Not a Number) value."
    return (_exponent(value)==0x7ff and not _zero_mantissa(value))

def isInf(value):
    """Determine if the argument is an infinite IEEE 754 value (positive
    or negative inifinity)"""
    return (_exponent(value)==0x7ff and _zero_mantissa(value))

def isFinite(value):
    """Determine if the argument is an finite IEEE 754 value (i.e., is
    not NaN, positive or negative inifinity)"""
    return (_exponent(value)!=0x7ff)

def isPosInf(value):
    "Determine if the argument is a IEEE 754 positive infinity value"
    return (_sign(value)==0 and _exponent(value)==0x7ff and \
            _zero_mantissa(value))

def isNegInf(value):
    "Determine if the argument is a IEEE 754 negative infinity value"
    return (_sign(value)==1 and _exponent(value)==0x7ff and \
            _zero_mantissa(value))

##
## Functions to test public functions.
##

def test_isNaN():
    assert( not isNaN(PosInf) )
    assert( not isNaN(NegInf) )
    assert(     isNaN(NaN   ) )
    assert( not isNaN(   1.0) )
    assert( not isNaN(  -1.0) )

def test_isInf():
    assert(     isInf(PosInf) )
    assert(     isInf(NegInf) )
    assert( not isInf(NaN   ) )
    assert( not isInf(   1.0) )
    assert( not isInf(  -1.0) )

def test_isFinite():
    assert( not isFinite(PosInf) )
    assert( not isFinite(NegInf) )
    assert( not isFinite(NaN   ) )
    assert(     isFinite(   1.0) )
    assert(     isFinite(  -1.0) )

def test_isPosInf():
    assert(     isPosInf(PosInf) )
    assert( not isPosInf(NegInf) )
    assert( not isPosInf(NaN   ) )
    assert( not isPosInf(   1.0) )
    assert( not isPosInf(  -1.0) )

def test_isNegInf():
    assert( not isNegInf(PosInf) )
    assert(     isNegInf(NegInf) )
    assert( not isNegInf(NaN   ) )
    assert( not isNegInf(   1.0) )
    assert( not isNegInf(  -1.0) )

# overall test
def test():
    test_isNaN()
    test_isInf()
    test_isFinite()
    test_isPosInf()
    test_isNegInf()

if __name__ == "__main__":
    test()
