# Supplementary material for: PyCogent: a toolkit for making sense from sequence
Source: Genome Biol. 2007 Aug 21;8(8):R171. doi: 10.1186/gb-2007-8-8-r171 (PMC2375001; doi:10.1186/gb-2007-8-8-r171)
Supplement: Additional data file 4 — Presented is an archive of PyCogent version 1.0 source code and documentation. [file gb-2007-8-8-r171-S4.gz › PyCogent/cogent/maths/_fpconst.readme.txt]

Utilities for handling IEEE 754 floating point special values

This python module implements constants and functions for working with
IEEE754 double-precision special values.  It provides constants for
Not-a-Number (NaN), Positive Infinity (PosInf), and Negative Infinity
(NegInf), as well as functions to test for these values.

The code is implemented in pure python by taking advantage of the
'struct' standard module. Care has been taken to generate proper
results on both big-endian and little-endian machines. Some efficiency
could be gained by translating the core routines into C.

See <http://babbage.cs.qc.edu/courses/cs341/IEEE-754references.html>
for reference material on the IEEE 754 floating point standard.

Further information on this package is available at
<http://www.analytics.washington.edu/statcomp/projects/rzope/fpconst/>.

------------------------------------------------------------------
Author:    Gregory R. Warnes <Gregory.R.Warnes@Pfizer.com>
Date:      2005-02-24
Version:   0.7.2
Copyright: (c) 2003-2005 Pfizer, Licensed to PSF under a Contributor Agreement
License:   Licensed under the Apache License, Version 2.0 (the"License");
       you may not use this file except in compliance with the License.
       You may obtain a copy of the License at

           http://www.apache.org/licenses/LICENSE-2.0

       Unless required by applicable law or agreed to in
       writing, software distributed under the License is
       distributed on an "AS IS" BASIS, WITHOUT WARRANTIES OR
       CONDITIONS OF ANY KIND, either express or implied.  See
       the License for the specific language governing
       permissions and limitations under the License.
------------------------------------------------------------------
