# Supplementary material for: PyCogent: a toolkit for making sense from sequence
Source: Genome Biol. 2007 Aug 21;8(8):R171. doi: 10.1186/gb-2007-8-8-r171 (PMC2375001; doi:10.1186/gb-2007-8-8-r171)
Supplement: Additional data file 4 — Presented is an archive of PyCogent version 1.0 source code and documentation. [file gb-2007-8-8-r171-S4.gz › PyCogent/cogent/parse/cut.py]

#!/usr/bin/env python
"""Parser for the EMBOSS .cut codon usage table.

Currently just reads the codons and their counts into a dict.
"""
__author__ = "Rob Knight"
__copyright__ = "Copyright 2007, The Cogent Project"
__contributors__ = ["Rob Knight"]
__license__ = "GPL"
__version__ = "1.0"
__maintainer__ = "Rob Knight"
__email__ = "rob@spot.colorado.edu"
__status__ = "Development"

def cut_parser(lines):
    """cut format parser

    Takes lines from a cut file as input.
    returns dict of {codon:count}.
    """
    result = {}
    for line in lines:
        if line.startswith('#'):
            continue
        if not line.strip():
            continue
        fields = line.split()
        result[fields[0]] = float(fields[-1])
    return result
