# Supplementary material for: PyCogent: a toolkit for making sense from sequence
Source: Genome Biol. 2007 Aug 21;8(8):R171. doi: 10.1186/gb-2007-8-8-r171 (PMC2375001; doi:10.1186/gb-2007-8-8-r171)
Supplement: Additional data file 4 — Presented is an archive of PyCogent version 1.0 source code and documentation. [file gb-2007-8-8-r171-S4.gz › PyCogent/cogent/parse/ilm.py]

#!/usr/bin/env python

from cogent.struct.rna2d      import Pairs
from cogent.struct.knots      import single_majority_random
from cogent.struct.pairs_util import adjust_base

__author__ = "Shandy Wikman"
__copyright__ = "Copyright 2007, The Cogent Project"
__contributors__ = ["Shandy Wikman"]
__license__ = "GPL"
__version__ = "1.0"
__maintainer__ = "Shandy Wikman"
__email__ = "ens01svn@cs.umu.se"
__status__ = "Development"

def ilm_parser(lines=None,pseudo=True):
    """Ilm format parser

    Takes lines as input and returns a list with Pairs object.
    Pseudo - if True returns pairs with possible pseudoknot
             if False removes pseudoknots       
    """
    pairs = []
    for line in lines:
        if line.startswith('Final') or len(line)==1:#skip these lines
            continue
        line = line.strip('\n')
        line = map(int,line.split(None,2))
        if line[1] == 0:
            continue #Skip this line, not a pair
        else:
            pairs.append(line) 

    pairs = adjust_base(pairs,-1)
    tmp = Pairs(pairs).directed()
    tmp.sort()
    if not pseudo:
        tmp = single_majority_random(tmp)
        tmp.sort()
    result = []
    result.append(tmp)

    return result
