# Supplementary material for: PyCogent: a toolkit for making sense from sequence
Source: Genome Biol. 2007 Aug 21;8(8):R171. doi: 10.1186/gb-2007-8-8-r171 (PMC2375001; doi:10.1186/gb-2007-8-8-r171)
Supplement: Additional data file 4 — Presented is an archive of PyCogent version 1.0 source code and documentation. [file gb-2007-8-8-r171-S4.gz › PyCogent/cogent/parse/paml.py]

#!/usr/bin/env python

__author__ = "Peter Maxwell"
__copyright__ = "Copyright 2007, The Cogent Project"
__credits__ = ["Peter Maxwell", "Gavin Huttley"]
__license__ = "GPL"
__version__ = "1.0"
__maintainer__ = "Peter Maxwell"
__email__ = "pm67nz@gmail.com"
__status__ = "Production"

def PamlParser(f):
    d = f.readline().split()
    numseqs, seqlen = int(d[0]), int(d[1])
    for i in range(numseqs):
        seqname = f.readline().strip()
        if not seqname:
            raise ValueError('Sequence name missing')
        currseq = []
        length = 0
        while length <  seqlen:
            seq_line = f.readline()
            if not seq_line:
                raise ValueError('Sequence "%s" is short: %s < %s' % 
                    (seqname, length, seqlen))
            seq_line = seq_line.strip()
            length += len(seq_line)
            currseq.append(seq_line)
        
        yield (seqname, ''.join(currseq))
