# Supplementary material for: PyCogent: a toolkit for making sense from sequence
Source: Genome Biol. 2007 Aug 21;8(8):R171. doi: 10.1186/gb-2007-8-8-r171 (PMC2375001; doi:10.1186/gb-2007-8-8-r171)
Supplement: Additional data file 4 — Presented is an archive of PyCogent version 1.0 source code and documentation. [file gb-2007-8-8-r171-S4.gz › PyCogent/cogent/parse/pfold.py]

#!/usr/bin/env python

from string import split,strip
from cogent.struct.rna2d  import Pairs,ViennaStructure
from cogent.parse.column import column_parser

def pfold_parser(lines):
    """Parser for Pfold output
    """
    tree,lines = tree_struct_sep(lines)
    result = column_parser(lines)

    return result

def tree_struct_sep(lines):
    """Separates tree structure from rest of the data. 

    This is done to get an excepted format for the column_parser
    """
    indx = None
    for line in lines:
        if line.startswith('; ********'):
            indx = lines.index(line)+1
            break
    return lines[:indx],lines[indx:]
