# Supplementary material for: PyCogent: a toolkit for making sense from sequence
Source: Genome Biol. 2007 Aug 21;8(8):R171. doi: 10.1186/gb-2007-8-8-r171 (PMC2375001; doi:10.1186/gb-2007-8-8-r171)
Supplement: Additional data file 4 — Presented is an archive of PyCogent version 1.0 source code and documentation. [file gb-2007-8-8-r171-S4.gz › PyCogent/cogent/parse/table.py]

#!/usr/bin/env python

import cPickle, csv
from record_finder import is_empty

__author__ = "Gavin Huttley"
__copyright__ = "Copyright 2007, The Cogent Project"
__credits__ = ["Gavin Huttley"]
__license__ = "GPL"
__version__ = "1.0"
__maintainer__ = "Gavin Huttley"
__email__ = "gavin.huttley@anu.edu.au"
__status__ = "Production"

def ConvertFields(conversions):
    """Factory function for converting indexed fields. Useful for the
    SeparatorFormatParser.
    
    Arguments:
        - conversions: a series consisting of index,converter callable pairs,
          eg [(0, int), (4, float)]"""
    def callable(line):
        for index, cast in conversions:
            line[index] = cast(line[index])
        return line
    
    return callable

def SeparatorFormatParser(with_header=True, converter = None, ignore = is_empty,
                sep=",", strip_wspace=True, **kw):
    """Returns a parser for a delimited tabular file.
    
    Arguments:
        - with_header: when True, first line is taken to be the header. Not
          passed to converter.
        - converter: a callable that returns a correctly formatted line.
        - ignore: lines for which ignore returns True are ignored
        - sep: the delimiter deparating fields.
        - strip_wspace: removes redundant white-space from strings."""
    sep = kw.get("delim", sep)
    def callable(lines):
        header = None
        for line in lines:
            if ignore(line):
                continue
            line = line.strip().split(sep)
            if strip_wspace:
                line = [field.strip() for field in line]
            if with_header and not header:
                header = True
            elif converter:
                line = converter(line)
            yield line
    
    return callable

def getFromFilename(filename, format = None, **kw):
    from cogent import Table
    
    if format is None:
        format = filename[filename.rfind(".")+1:]
    
    def loadPickle(filename, **kw):
        f = file(filename, 'U')
        loaded_table = cPickle.load(f)
        f.close()
        return loaded_table
    
    def loadDelimited(filename, header = True, delimiter = ',',
            with_title = False, with_legend = False):
        f = file(filename, "U")
        reader = csv.reader(f, dialect = 'excel', delimiter = delimiter)
        data = [row for row in reader]
        f.close()
        if with_title:
            title = ''.join(data.pop(0))
        else:
            title = ''
        if header:
            header = data.pop(0)
        else:
            header = None
        if with_legend:
            legend = ''.join(data.pop(-1))
        else:
            legend = ''
        # now do type casting in the order int, float, default is string
        for row in data:
            for cdex, cell in enumerate(row):
                try:
                    cell = int(cell)
                    row[cdex] = cell
                except ValueError:
                    try:
                        cell = float(cell)
                        row[cdex] = cell
                    except ValueError:
                        pass
                    pass
        loaded_table = Table(header = header, rows = data, title = title,
                            legend = legend)
        return loaded_table
    
    parser = dict(pickle = loadPickle, csv = loadDelimited).get(format, loadDelimited)
    loaded_table = parser(filename, **kw)
    # assert isinstance(loaded_table, Table), "file content not a Table[%s]: %s" % (type(Table), type(loaded_table))
    return loaded_table
    
